# Supplementary material for: Nuclear speed and cycle length co-vary with local density during syncytial blastoderm formation in a cricket
Source: Nat Commun. 2022 Jul 6;13:3889. doi: 10.1038/s41467-022-31212-8 (PMC9259616; doi:10.1038/s41467-022-31212-8)
Supplement: Supplementary file 5 — Supplementary Software 1 [file 41467_2022_31212_MOESM5_ESM.txt]

  0
SECTION
  2
HEADER
  9
$ACADVER
  1
AC1032
  9
$ACADMAINTVER
 90
      110
  9
$DWGCODEPAGE
  3
ANSI_1252
  9
$REQUIREDVERSIONS
160
                 0
  9
$INSBASE
 10
0.0
 20
0.0
 30
0.0
  9
$EXTMIN
 10
1.000000000000000E+20
 20
1.000000000000000E+20
 30
1.000000000000000E+20
  9
$EXTMAX
 10
-1.000000000000000E+20
 20
-1.000000000000000E+20
 30
-1.000000000000000E+20
  9
$LIMMIN
 10
0.0
 20
0.0
  9
$LIMMAX
 10
12.0
 20
9.0
  9
$ORTHOMODE
 70
     0
  9
$REGENMODE
 70
     1
  9
$FILLMODE
 70
     1
  9
$QTEXTMODE
 70
     0
  9
$MIRRTEXT
 70
     0
  9
$LTSCALE
 40
1.0
  9
$ATTMODE
 70
     1
  9
$TEXTSIZE
 40
0.2
  9
$TRACEWID
 40
0.05
  9
$TEXTSTYLE
  7
Standard
  9
$CLAYER
  8
0
  9
$CELTYPE
  6
ByLayer
  9
$CECOLOR
 62
   256
  9
$CELTSCALE
 40
1.0
  9
$DISPSILH
 70
     0
  9
$DIMSCALE
 40
1.0
  9
$DIMASZ
 40
0.18
  9
$DIMEXO
 40
0.0625
  9
$DIMDLI
 40
0.38
  9
$DIMRND
 40
0.0
  9
$DIMDLE
 40
0.0
  9
$DIMEXE
 40
0.18
  9
$DIMTP
 40
0.0
  9
$DIMTM
 40
0.0
  9
$DIMTXT
 40
0.18
  9
$DIMCEN
 40
0.09
  9
$DIMTSZ
 40
0.0
  9
$DIMTOL
 70
     0
  9
$DIMLIM
 70
     0
  9
$DIMTIH
 70
     1
  9
$DIMTOH
 70
     1
  9
$DIMSE1
 70
     0
  9
$DIMSE2
 70
     0
  9
$DIMTAD
 70
     0
  9
$DIMZIN
 70
     0
  9
$DIMBLK
  1

  9
$DIMASO
 70
     1
  9
$DIMSHO
 70
     1
  9
$DIMPOST
  1

  9
$DIMAPOST
  1

  9
$DIMALT
 70
     0
  9
$DIMALTD
 70
     2
  9
$DIMALTF
 40
25.4
  9
$DIMLFAC
 40
1.0
  9
$DIMTOFL
 70
     0
  9
$DIMTVP
 40
0.0
  9
$DIMTIX
 70
     0
  9
$DIMSOXD
 70
     0
  9
$DIMSAH
 70
     0
  9
$DIMBLK1
  1

  9
$DIMBLK2
  1

  9
$DIMSTYLE
  2
Standard
  9
$DIMCLRD
 70
     0
  9
$DIMCLRE
 70
     0
  9
$DIMCLRT
 70
     0
  9
$DIMTFAC
 40
1.0
  9
$DIMGAP
 40
0.09
  9
$DIMJUST
 70
     0
  9
$DIMSD1
 70
     0
  9
$DIMSD2
 70
     0
  9
$DIMTOLJ
 70
     1
  9
$DIMTZIN
 70
     0
  9
$DIMALTZ
 70
     0
  9
$DIMALTTZ
 70
     0
  9
$DIMUPT
 70
     0
  9
$DIMDEC
 70
     4
  9
$DIMTDEC
 70
     4
  9
$DIMALTU
 70
     2
  9
$DIMALTTD
 70
     2
  9
$DIMTXSTY
  7
Standard
  9
$DIMAUNIT
 70
     0
  9
$DIMADEC
 70
     0
  9
$DIMALTRND
 40
0.0
  9
$DIMAZIN
 70
     0
  9
$DIMDSEP
 70
    46
  9
$DIMATFIT
 70
     3
  9
$DIMFRAC
 70
     0
  9
$DIMLDRBLK
  1

  9
$DIMLUNIT
 70
     2
  9
$DIMLWD
 70
    -2
  9
$DIMLWE
 70
    -2
  9
$DIMTMOVE
 70
     0
  9
$DIMFXL
 40
1.0
  9
$DIMFXLON
 70
     0
  9
$DIMJOGANG
 40
0.7853981633974483
  9
$DIMTFILL
 70
     0
  9
$DIMTFILLCLR
 70
     0
  9
$DIMARCSYM
 70
     0
  9
$DIMLTYPE
  6

  9
$DIMLTEX1
  6

  9
$DIMLTEX2
  6

  9
$DIMTXTDIRECTION
 70
     0
  9
$LUNITS
 70
     2
  9
$LUPREC
 70
     4
  9
$SKETCHINC
 40
0.1
  9
$FILLETRAD
 40
0.0
  9
$AUNITS
 70
     0
  9
$AUPREC
 70
     0
  9
$MENU
  1
.
  9
$ELEVATION
 40
0.0
  9
$PELEVATION
 40
0.0
  9
$THICKNESS
 40
0.0
  9
$LIMCHECK
 70
     0
  9
$CHAMFERA
 40
0.0
  9
$CHAMFERB
 40
0.0
  9
$CHAMFERC
 40
0.0
  9
$CHAMFERD
 40
0.0
  9
$SKPOLY
 70
     0
  9
$TDCREATE
 40
2459274.363506945
  9
$TDUCREATE
 40
2459274.613506944
  9
$TDUPDATE
 40
2459274.363506945
  9
$TDUUPDATE
 40
2459274.613506944
  9
$TDINDWG
 40
0.0000000000
  9
$TDUSRTIMER
 40
0.0000000000
  9
$USRTIMER
 70
     1
  9
$ANGBASE
 50
0.0
  9
$ANGDIR
 70
     0
  9
$PDMODE
 70
     0
  9
$PDSIZE
 40
0.0
  9
$PLINEWID
 40
0.0
  9
$SPLFRAME
 70
     0
  9
$SPLINETYPE
 70
     6
  9
$SPLINESEGS
 70
     8
  9
$HANDSEED
  5
142
  9
$SURFTAB1
 70
     6
  9
$SURFTAB2
 70
     6
  9
$SURFTYPE
 70
     6
  9
$SURFU
 70
     6
  9
$SURFV
 70
     6
  9
$UCSBASE
  2

  9
$UCSNAME
  2

  9
$UCSORG
 10
0.0
 20
0.0
 30
0.0
  9
$UCSXDIR
 10
1.0
 20
0.0
 30
0.0
  9
$UCSYDIR
 10
0.0
 20
1.0
 30
0.0
  9
$UCSORTHOREF
  2

  9
$UCSORTHOVIEW
 70
     0
  9
$UCSORGTOP
 10
0.0
 20
0.0
 30
0.0
  9
$UCSORGBOTTOM
 10
0.0
 20
0.0
 30
0.0
  9
$UCSORGLEFT
 10
0.0
 20
0.0
 30
0.0
  9
$UCSORGRIGHT
 10
0.0
 20
0.0
 30
0.0
  9
$UCSORGFRONT
 10
0.0
 20
0.0
 30
0.0
  9
$UCSORGBACK
 10
0.0
 20
0.0
 30
0.0
  9
$PUCSBASE
  2

  9
$PUCSNAME
  2

  9
$PUCSORG
 10
0.0
 20
0.0
 30
0.0
  9
$PUCSXDIR
 10
1.0
 20
0.0
 30
0.0
  9
$PUCSYDIR
 10
0.0
 20
1.0
 30
0.0
  9
$PUCSORTHOREF
  2

  9
$PUCSORTHOVIEW
 70
     0
  9
$PUCSORGTOP
 10
0.0
 20
0.0
 30
0.0
  9
$PUCSORGBOTTOM
 10
0.0
 20
0.0
 30
0.0
  9
$PUCSORGLEFT
 10
0.0
 20
0.0
 30
0.0
  9
$PUCSORGRIGHT
 10
0.0
 20
0.0
 30
0.0
  9
$PUCSORGFRONT
 10
0.0
 20
0.0
 30
0.0
  9
$PUCSORGBACK
 10
0.0
 20
0.0
 30
0.0
  9
$USERI1
 70
     0
  9
$USERI2
 70
     0
  9
$USERI3
 70
     0
  9
$USERI4
 70
     0
  9
$USERI5
 70
     0
  9
$USERR1
 40
0.0
  9
$USERR2
 40
0.0
  9
$USERR3
 40
0.0
  9
$USERR4
 40
0.0
  9
$USERR5
 40
0.0
  9
$WORLDVIEW
 70
     1
  9
$SHADEDGE
 70
     3
  9
$SHADEDIF
 70
    70
  9
$TILEMODE
 70
     1
  9
$MAXACTVP
 70
    64
  9
$PINSBASE
 10
0.0
 20
0.0
 30
0.0
  9
$PLIMCHECK
 70
     0
  9
$PEXTMIN
 10
1.000000000000000E+20
 20
1.000000000000000E+20
 30
1.000000000000000E+20
  9
$PEXTMAX
 10
-1.000000000000000E+20
 20
-1.000000000000000E+20
 30
-1.000000000000000E+20
  9
$PLIMMIN
 10
0.0
 20
0.0
  9
$PLIMMAX
 10
12.0
 20
9.0
  9
$UNITMODE
 70
     0
  9
$VISRETAIN
 70
     1
  9
$PLINEGEN
 70
     0
  9
$PSLTSCALE
 70
     1
  9
$TREEDEPTH
 70
  3020
  9
$CMLSTYLE
  2
Standard
  9
$CMLJUST
 70
     0
  9
$CMLSCALE
 40
1.0
  9
$PROXYGRAPHICS
 70
     1
  9
$MEASUREMENT
 70
     0
  9
$CELWEIGHT
370
    -1
  9
$ENDCAPS
280
     0
  9
$JOINSTYLE
280
     0
  9
$LWDISPLAY
290
     1
  9
$INSUNITS
 70
     4
  9
$HYPERLINKBASE
  1

  9
$STYLESHEET
  1

  9
$XEDIT
290
     1
  9
$CEPSNTYPE
380
     0
  9
$PSTYLEMODE
290
     1
  9
$FINGERPRINTGUID
  2
{42157F97-C5EB-F046-BD78-FFA755AC3D18}
  9
$VERSIONGUID
  2
{CD972B6A-58F6-CA4D-B3FE-C138C24515F7}
  9
$EXTNAMES
290
     1
  9
$PSVPSCALE
 40
0.0
  9
$OLESTARTUP
290
     0
  9
$SORTENTS
280
   127
  9
$INDEXCTL
280
     0
  9
$HIDETEXT
280
     1
  9
$XCLIPFRAME
280
     2
  9
$HALOGAP
280
     0
  9
$OBSCOLOR
 70
   257
  9
$OBSLTYPE
280
     0
  9
$INTERSECTIONDISPLAY
280
     0
  9
$INTERSECTIONCOLOR
 70
   257
  9
$DIMASSOC
280
     2
  9
$PROJECTNAME
  1

  9
$CAMERADISPLAY
290
     0
  9
$LENSLENGTH
 40
50.0
  9
$CAMERAHEIGHT
 40
0.0
  9
$STEPSPERSEC
 40
2.0
  9
$STEPSIZE
 40
6.0
  9
$3DDWFPREC
 40
2.0
  9
$PSOLWIDTH
 40
0.25
  9
$PSOLHEIGHT
 40
4.0
  9
$LOFTANG1
 40
1.570796326794896
  9
$LOFTANG2
 40
1.570796326794896
  9
$LOFTMAG1
 40
0.0
  9
$LOFTMAG2
 40
0.0
  9
$LOFTPARAM
 70
     7
  9
$LOFTNORMALS
280
     1
  9
$LATITUDE
 40
37.795
  9
$LONGITUDE
 40
-122.394
  9
$NORTHDIRECTION
 40
0.0
  9
$TIMEZONE
 70
 -8000
  9
$LIGHTGLYPHDISPLAY
280
     1
  9
$TILEMODELIGHTSYNCH
280
     1
  9
$CMATERIAL
347
11
  9
$SOLIDHIST
280
     0
  9
$SHOWHIST
280
     1
  9
$DWFFRAME
280
     2
  9
$DGNFRAME
280
     0
  9
$REALWORLDSCALE
290
     1
  9
$INTERFERECOLOR
 62
     1
  9
$INTERFEREOBJVS
345
33
  9
$INTERFEREVPVS
346
30
  9
$CSHADOW
280
     0
  9
$SHADOWPLANELOCATION
 40
0.0
  0
ENDSEC
  0
SECTION
  2
CLASSES
  0
CLASS
  1
ACDBDICTIONARYWDFLT
  2
AcDbDictionaryWithDefault
  3
ObjectDBX Classes
 90
        0
 91
        1
280
     0
281
     0
  0
CLASS
  1
MATERIAL
  2
AcDbMaterial
  3
ObjectDBX Classes
 90
     1153
 91
        3
280
     0
281
     0
  0
CLASS
  1
VISUALSTYLE
  2
AcDbVisualStyle
  3
ObjectDBX Classes
 90
     4095
 91
       24
280
     0
281
     0
  0
CLASS
  1
SCALE
  2
AcDbScale
  3
ObjectDBX Classes
 90
     1153
 91
       17
280
     0
281
     0
  0
CLASS
  1
TABLESTYLE
  2
AcDbTableStyle
  3
ObjectDBX Classes
 90
     4095
 91
        1
280
     0
281
     0
  0
CLASS
  1
MLEADERSTYLE
  2
AcDbMLeaderStyle
  3
ACDB_MLEADERSTYLE_CLASS
 90
     4095
 91
        1
280
     0
281
     0
  0
CLASS
  1
ACDBSECTIONVIEWSTYLE
  2
AcDbSectionViewStyle
  3
ObjectDBX Classes
 90
     1025
 91
        1
280
     0
281
     0
  0
CLASS
  1
ACDBDETAILVIEWSTYLE
  2
AcDbDetailViewStyle
  3
ObjectDBX Classes
 90
     1025
 91
        1
280
     0
281
     0
  0
CLASS
  1
DICTIONARYVAR
  2
AcDbDictionaryVar
  3
ObjectDBX Classes
 90
        0
 91
        5
280
     0
281
     0
  0
CLASS
  1
CELLSTYLEMAP
  2
AcDbCellStyleMap
  3
ObjectDBX Classes
 90
     1152
 91
        1
280
     0
281
     0
  0
ENDSEC
  0
SECTION
  2
TABLES
  0
TABLE
  2
VPORT
  5
8
330
0
100
AcDbSymbolTable
 70
     1
  0
VPORT
  5
57
330
8
100
AcDbSymbolTableRecord
100
AcDbViewportTableRecord
  2
*Active
 70
     0
 10
0.0
 20
0.0
 11
1.0
 21
1.0
 12
0.0
 22
0.0
 13
0.0
 23
0.0
 14
1.0
 24
1.0
 15
0.0
 25
0.0
 16
0.0
 26
0.0
 36
1.0
 17
56.57109092086663
 27
-153.4780105944871
 37
0.0
 40
83.70260054721834
 41
1.775679687344465
 42
50.0
 43
0.0
 44
0.0
 50
0.0
 51
0.0
 71
     0
 72
   100
 73
     1
 74
     0
 75
     1
 76
     0
 77
     0
 78
     0
281
     0
 65
     1
110
0.0
120
0.0
130
0.0
111
1.0
121
0.0
131
0.0
112
0.0
122
1.0
132
0.0
 79
     0
146
0.0
 60
     3
 61
     5
292
     1
282
     1
141
0.0
142
0.0
 63
   250
421
  3355443
  0
ENDTAB
  0
TABLE
  2
LTYPE
  5
5
330
0
100
AcDbSymbolTable
 70
     1
  0
LTYPE
  5
5B
330
5
100
AcDbSymbolTableRecord
100
AcDbLinetypeTableRecord
  2
ByBlock
 70
     0
  3

 72
    65
 73
     0
 40
0.0
  0
LTYPE
  5
5C
330
5
100
AcDbSymbolTableRecord
100
AcDbLinetypeTableRecord
  2
ByLayer
 70
     0
  3

 72
    65
 73
     0
 40
0.0
  0
LTYPE
  5
5D
330
5
100
AcDbSymbolTableRecord
100
AcDbLinetypeTableRecord
  2
Continuous
 70
     0
  3
Solid line
 72
    65
 73
     0
 40
0.0
  0
ENDTAB
  0
TABLE
  2
LAYER
  5
2
330
0
100
AcDbSymbolTable
 70
     2
  0
LAYER
  5
54
330
2
100
AcDbSymbolTableRecord
100
AcDbLayerTableRecord
  2
0
 70
     0
 62
     7
  6
Continuous
370
    -3
390
F
347
21
348
0
  0
LAYER
  5
78
330
2
100
AcDbSymbolTableRecord
100
AcDbLayerTableRecord
  2
Layer 2
 70
     0
 62
     7
  6
Continuous
370
     0
390
F
347
21
348
0
  0
ENDTAB
  0
TABLE
  2
STYLE
  5
3
330
0
100
AcDbSymbolTable
 70
     2
  0
STYLE
  5
55
330
3
100
AcDbSymbolTableRecord
100
AcDbTextStyleTableRecord
  2
Standard
 70
     0
 40
0.0
 41
1.0
 50
0.0
 71
     0
 42
0.2
  3
txt
  4

  0
STYLE
  5
5A
330
3
100
AcDbSymbolTableRecord
100
AcDbTextStyleTableRecord
  2
Annotative
 70
     0
 40
0.0
 41
1.0
 50
0.0
 71
     0
 42
0.2
  3
txt
  4

1001
AcadAnnotative
1000
AnnotativeData
1002
{
1070
     1
1070
     1
1002
}
  0
ENDTAB
  0
TABLE
  2
VIEW
  5
6
330
0
100
AcDbSymbolTable
 70
     0
  0
ENDTAB
  0
TABLE
  2
UCS
  5
7
330
0
100
AcDbSymbolTable
 70
     0
  0
ENDTAB
  0
TABLE
  2
APPID
  5
9
330
0
100
AcDbSymbolTable
 70
     2
  0
APPID
  5
56
330
9
100
AcDbSymbolTableRecord
100
AcDbRegAppTableRecord
  2
ACAD
 70
     0
  0
APPID
  5
5E
330
9
100
AcDbSymbolTableRecord
100
AcDbRegAppTableRecord
  2
AcadAnnotative
 70
     0
  0
ENDTAB
  0
TABLE
  2
DIMSTYLE
  5
A
330
0
100
AcDbSymbolTable
 70
     2
100
AcDbDimStyleTable
 71
     0
  0
DIMSTYLE
105
58
330
A
100
AcDbSymbolTableRecord
100
AcDbDimStyleTableRecord
  2
Standard
 70
     0
340
55
  0
DIMSTYLE
105
59
330
A
100
AcDbSymbolTableRecord
100
AcDbDimStyleTableRecord
  2
Annotative
 70
     0
340
55
1001
AcadAnnotative
1000
AnnotativeData
1002
{
1070
     1
1070
     1
1002
}
  0
ENDTAB
  0
TABLE
  2
BLOCK_RECORD
  5
1
330
0
100
AcDbSymbolTable
 70
    18
  0
BLOCK_RECORD
  5
70
330
1
100
AcDbSymbolTableRecord
100
AcDbBlockTableRecord
  2
*Model_Space
340
73
 70
     0
280
     1
281
     0
  0
BLOCK_RECORD
  5
6C
330
1
100
AcDbSymbolTableRecord
100
AcDbBlockTableRecord
  2
*Paper_Space
340
6F
 70
     0
280
     1
281
     0
  0
BLOCK_RECORD
  5
74
330
1
100
AcDbSymbolTableRecord
100
AcDbBlockTableRecord
  2
*Paper_Space0
340
77
 70
     0
280
     1
281
     0
  0
BLOCK_RECORD
  5
79
330
1
100
AcDbSymbolTableRecord
100
AcDbBlockTableRecord
  2
Block_0
340
0
102
{BLKREFS
331
7A
102
}
 70
     0
280
     1
281
     0
  0
BLOCK_RECORD
  5
80
330
1
100
AcDbSymbolTableRecord
100
AcDbBlockTableRecord
  2
Block_1
340
0
102
{BLKREFS
331
81
102
}
 70
     0
280
     1
281
     0
  0
BLOCK_RECORD
  5
88
330
1
100
AcDbSymbolTableRecord
100
AcDbBlockTableRecord
  2
Block_2
340
0
102
{BLKREFS
331
89
102
}
 70
     0
280
     1
281
     0
  0
BLOCK_RECORD
  5
8C
330
1
100
AcDbSymbolTableRecord
100
AcDbBlockTableRecord
  2
Block_3
340
0
102
{BLKREFS
331
8D
102
}
 70
     0
280
     1
281
     0
  0
BLOCK_RECORD
  5
95
330
1
100
AcDbSymbolTableRecord
100
AcDbBlockTableRecord
  2
Block_4
340
0
102
{BLKREFS
331
96
102
}
 70
     0
280
     1
281
     0
  0
BLOCK_RECORD
  5
9D
330
1
100
AcDbSymbolTableRecord
100
AcDbBlockTableRecord
  2
Block_5
340
0
102
{BLKREFS
331
9E
102
}
 70
     0
280
     1
281
     0
  0
BLOCK_RECORD
  5
A4
330
1
100
AcDbSymbolTableRecord
100
AcDbBlockTableRecord
  2
Block_6
340
0
102
{BLKREFS
331
A5
102
}
 70
     0
280
     1
281
     0
  0
BLOCK_RECORD
  5
B9
330
1
100
AcDbSymbolTableRecord
100
AcDbBlockTableRecord
  2
Block_7
340
0
102
{BLKREFS
331
BA
102
}
 70
     0
280
     1
281
     0
  0
BLOCK_RECORD
  5
C0
330
1
100
AcDbSymbolTableRecord
100
AcDbBlockTableRecord
  2
Block_8
340
0
102
{BLKREFS
331
C1
102
}
 70
     0
280
     1
281
     0
  0
BLOCK_RECORD
  5
C6
330
1
100
AcDbSymbolTableRecord
100
AcDbBlockTableRecord
  2
Block_9
340
0
102
{BLKREFS
331
C7
102
}
 70
     0
280
     1
281
     0
  0
BLOCK_RECORD
  5
CD
330
1
100
AcDbSymbolTableRecord
100
AcDbBlockTableRecord
  2
Block_10
340
0
102
{BLKREFS
331
CE
102
}
 70
     0
280
     1
281
     0
  0
BLOCK_RECORD
  5
D9
330
1
100
AcDbSymbolTableRecord
100
AcDbBlockTableRecord
  2
Block_11
340
0
102
{BLKREFS
331
DA
102
}
 70
     0
280
     1
281
     0
  0
BLOCK_RECORD
  5
DD
330
1
100
AcDbSymbolTableRecord
100
AcDbBlockTableRecord
  2
Block_12
340
0
102
{BLKREFS
331
DE
102
}
 70
     0
280
     1
281
     0
  0
BLOCK_RECORD
  5
FA
330
1
100
AcDbSymbolTableRecord
100
AcDbBlockTableRecord
  2
Block_13
340
0
102
{BLKREFS
331
FB
102
}
 70
     0
280
     1
281
     0
  0
BLOCK_RECORD
  5
116
330
1
100
AcDbSymbolTableRecord
100
AcDbBlockTableRecord
  2
Block_14
340
0
102
{BLKREFS
331
117
102
}
 70
     0
280
     1
281
     0
  0
BLOCK_RECORD
  5
11A
330
1
100
AcDbSymbolTableRecord
100
AcDbBlockTableRecord
  2
Block_15
340
0
102
{BLKREFS
331
11B
102
}
 70
     0
280
     1
281
     0
  0
BLOCK_RECORD
  5
129
330
1
100
AcDbSymbolTableRecord
100
AcDbBlockTableRecord
  2
Block_16
340
0
102
{BLKREFS
331
12A
102
}
 70
     0
280
     1
281
     0
  0
ENDTAB
  0
ENDSEC
  0
SECTION
  2
BLOCKS
  0
BLOCK
  5
71
330
70
100
AcDbEntity
  8
0
100
AcDbBlockBegin
  2
*Model_Space
 70
     0
 10
0.0
 20
0.0
 30
0.0
  3
*Model_Space
  1

  0
ENDBLK
  5
72
330
70
100
AcDbEntity
  8
0
100
AcDbBlockEnd
  0
BLOCK
  5
6D
330
6C
100
AcDbEntity
 67
     1
  8
0
100
AcDbBlockBegin
  2
*Paper_Space
 70
     0
 10
0.0
 20
0.0
 30
0.0
  3
*Paper_Space
  1

  0
ENDBLK
  5
6E
330
6C
100
AcDbEntity
 67
     1
  8
0
100
AcDbBlockEnd
  0
BLOCK
  5
75
330
74
100
AcDbEntity
 67
     1
  8
0
100
AcDbBlockBegin
  2
*Paper_Space0
 70
     0
 10
0.0
 20
0.0
 30
0.0
  3
*Paper_Space0
  1

  0
ENDBLK
  5
76
330
74
100
AcDbEntity
 67
     1
  8
0
100
AcDbBlockEnd
  0
BLOCK
  5
7B
330
79
100
AcDbEntity
  8
0
100
AcDbBlockBegin
  2
Block_0
 70
     0
 10
0.0
 20
0.0
 30
0.0
  3
Block_0
  1

  0
SPLINE
  5
7D
330
79
100
AcDbEntity
  8
Layer 2
100
AcDbSpline
210
0.0
220
0.0
230
1.0
 70
     9
 71
     3
 72
    17
 73
    13
 74
     0
 42
0.0000000001
 43
0.0000000001
 40
0.0
 40
0.0
 40
0.0
 40
0.0
 40
1.0
 40
1.0
 40
1.0
 40
2.0
 40
2.0
 40
2.0
 40
3.0
 40
3.0
 40
3.0
 40
4.0
 40
4.0
 40
4.0
 40
4.0
 10
2.017320418795207
 20
-181.9295604690326
 30
0.0
 10
2.190169775307614
 20
-181.4639254678159
 30
0.0
 10
1.953824736811195
 20
-180.945377398279
 30
0.0
 10
1.488189735594145
 20
-180.7725280417663
 30
0.0
 10
1.022554734377096
 20
-180.5996786852542
 30
0.0
 10
0.5040066648401976
 20
-180.8395512616387
 30
0.0
 10
0.3311573083277911
 20
-181.3051862628554
 30
0.0
 10
0.1583079518153845
 20
-181.7708212640728
 30
0.0
 10
0.3946529903121238
 20
-182.2893693336097
 30
0.0
 10
0.8602879915288523
 20
-182.4622186901217
 30
0.0
 10
1.325922992745901
 20
-182.6350680466345
 30
0.0
 10
1.8444710622828
 20
-182.3987230081381
 30
0.0
 10
2.017320418795207
 20
-181.9295604690326
 30
0.0
  0
SPLINE
  5
7E
330
79
100
AcDbEntity
  8
Layer 2
100
AcDbSpline
210
0.0
220
0.0
230
1.0
 70
    11
 71
     3
 72
    32
 73
    28
 74
     0
 42
0.0000000001
 43
0.0000000001
 40
0.0
 40
0.0
 40
0.0
 40
0.0
 40
1.0
 40
1.0
 40
1.0
 40
2.0
 40
2.0
 40
2.0
 40
3.0
 40
3.0
 40
3.0
 40
4.0
 40
4.0
 40
4.0
 40
5.0
 40
5.0
 40
5.0
 40
6.0
 40
6.0
 40
6.0
 40
7.0
 40
7.0
 40
7.0
 40
8.0
 40
8.0
 40
8.0
 40
9.0
 40
9.0
 40
9.0
 40
9.0
 10
18.93539212967695
 20
-181.8166792566168
 30
0.0
 10
18.93539212967695
 20
-181.8166792566168
 30
0.0
 10
14.75525973238863
 20
-188.5225287817179
 30
0.0
 10
14.75525973238863
 20
-188.5225287817179
 30
0.0
 10
14.75525973238863
 20
-188.5225287817179
 30
0.0
 10
12.45530502940782
 20
-188.5789693879261
 30
0.0
 10
9.53450365813814
 20
-188.614244766806
 30
0.0
 10
9.53450365813814
 20
-188.614244766806
 30
0.0
 10
9.111199111577418
 20
-187.3161108240194
 30
0.0
 10
9.111199111577418
 20
-187.3161108240194
 30
0.0
 10
9.111199111577418
 20
-187.3161108240194
 30
0.0
 10
7.559082440854134
 20
-187.3161108240194
 30
0.0
 10
7.559082440854134
 20
-187.3161108240194
 30
0.0
 10
7.559082440854134
 20
-187.3161108240194
 30
0.0
 10
7.315682326581607
 20
-188.6354099941343
 30
0.0
 10
7.315682326581607
 20
-188.6354099941343
 30
0.0
 10
4.334912811215971
 20
-188.656575221462
 30
0.0
 10
1.160128712009603
 20
-188.6424650699105
 30
0.0
 10
-0.7659069748422854
 20
-188.5225287817179
 30
0.0
 10
-5.203549637955028
 20
-188.2544359022296
 30
0.0
 10
-5.073030736098949
 20
-176.7793551525429
 30
0.0
 10
1.477607121930304
 20
-178.2185906108497
 30
0.0
 10
4.543037546608277
 20
-178.8923503474591
 30
0.0
 10
8.049410207287241
 20
-181.7743488019608
 30
0.0
 10
11.46053934499003
 20
-182.4692737658979
 30
0.0
 10
15.33377594602181
 20
-183.2559147149236
 30
0.0
 10
18.93539212967695
 20
-181.8166792566168
 30
0.0
 10
18.93539212967695
 20
-181.8166792566168
 30
0.0
  0
HATCH
  5
7F
330
79
100
AcDbEntity
  8
Layer 2
 62
   253
420
 11842740
440
 33554687
100
AcDbHatch
 10
0.0
 20
0.0
 30
0.0
210
0.0
220
0.0
230
1.0
  2
SOLID
 70
     1
 71
     1
 91
        2
 92
        1
 93
        1
 72
     4
 94
        3
 73
     0
 74
     0
 95
       17
 96
       13
 40
0.0
 40
0.0
 40
0.0
 40
0.0
 40
1.0
 40
1.0
 40
1.0
 40
2.0
 40
2.0
 40
2.0
 40
3.0
 40
3.0
 40
3.0
 40
4.0
 40
4.0
 40
4.0
 40
4.0
 10
2.017320418795207
 20
-181.9295604690326
 10
2.190169775307614
 20
-181.4639254678159
 10
1.953824736811195
 20
-180.945377398279
 10
1.488189735594145
 20
-180.7725280417663
 10
1.022554734377096
 20
-180.5996786852542
 10
0.5040066648401976
 20
-180.8395512616387
 10
0.3311573083277911
 20
-181.3051862628554
 10
0.1583079518153845
 20
-181.7708212640728
 10
0.3946529903121238
 20
-182.2893693336097
 10
0.8602879915288523
 20
-182.4622186901217
 10
1.325922992745901
 20
-182.6350680466345
 10
1.8444710622828
 20
-182.3987230081381
 10
2.017320418795207
 20
-181.9295604690326
 97
        0
 97
        1
330
7D
 92
        1
 93
        1
 72
     4
 94
        3
 73
     0
 74
     0
 95
       32
 96
       28
 40
0.0
 40
0.0
 40
0.0
 40
0.0
 40
1.0
 40
1.0
 40
1.0
 40
2.0
 40
2.0
 40
2.0
 40
3.0
 40
3.0
 40
3.0
 40
4.0
 40
4.0
 40
4.0
 40
5.0
 40
5.0
 40
5.0
 40
6.0
 40
6.0
 40
6.0
 40
7.0
 40
7.0
 40
7.0
 40
8.0
 40
8.0
 40
8.0
 40
9.0
 40
9.0
 40
9.0
 40
9.0
 10
18.93539212967695
 20
-181.8166792566168
 10
18.93539212967695
 20
-181.8166792566168
 10
14.75525973238863
 20
-188.5225287817179
 10
14.75525973238863
 20
-188.5225287817179
 10
14.75525973238863
 20
-188.5225287817179
 10
12.45530502940782
 20
-188.5789693879261
 10
9.53450365813814
 20
-188.614244766806
 10
9.53450365813814
 20
-188.614244766806
 10
9.111199111577418
 20
-187.3161108240194
 10
9.111199111577418
 20
-187.3161108240194
 10
9.111199111577418
 20
-187.3161108240194
 10
7.559082440854134
 20
-187.3161108240194
 10
7.559082440854134
 20
-187.3161108240194
 10
7.559082440854134
 20
-187.3161108240194
 10
7.315682326581607
 20
-188.6354099941343
 10
7.315682326581607
 20
-188.6354099941343
 10
4.334912811215971
 20
-188.656575221462
 10
1.160128712009603
 20
-188.6424650699105
 10
-0.7659069748422854
 20
-188.5225287817179
 10
-5.203549637955028
 20
-188.2544359022296
 10
-5.073030736098949
 20
-176.7793551525429
 10
1.477607121930304
 20
-178.2185906108497
 10
4.543037546608277
 20
-178.8923503474591
 10
8.049410207287241
 20
-181.7743488019608
 10
11.46053934499003
 20
-182.4692737658979
 10
15.33377594602181
 20
-183.2559147149236
 10
18.93539212967695
 20
-181.8166792566168
 10
18.93539212967695
 20
-181.8166792566168
 97
        0
 97
        1
330
7E
 75
     2
 76
     1
 98
        1
 10
0.0
 20
0.0
450
        0
451
        0
460
0.0
461
0.0
452
        0
462
0.0
453
        0
470

  0
INSERT
  5
81
330
79
100
AcDbEntity
  8
Layer 2
100
AcDbBlockReference
  2
Block_1
 10
0.0
 20
0.0
 30
0.0
  0
ENDBLK
  5
7C
330
79
100
AcDbEntity
  8
0
100
AcDbBlockEnd
  0
BLOCK
  5
82
330
80
100
AcDbEntity
  8
0
100
AcDbBlockBegin
  2
Block_1
 70
     0
 10
0.0
 20
0.0
 30
0.0
  3
Block_1
  1

  0
SPLINE
  5
84
330
80
100
AcDbEntity
  8
Layer 2
 62
   250
420
  2301728
370
     9
100
AcDbSpline
210
0.0
220
0.0
230
1.0
 70
     9
 71
     3
 72
    32
 73
    28
 74
     0
 42
0.0000000001
 43
0.0000000001
 40
0.0
 40
0.0
 40
0.0
 40
0.0
 40
1.0
 40
1.0
 40
1.0
 40
2.0
 40
2.0
 40
2.0
 40
3.0
 40
3.0
 40
3.0
 40
4.0
 40
4.0
 40
4.0
 40
5.0
 40
5.0
 40
5.0
 40
6.0
 40
6.0
 40
6.0
 40
7.0
 40
7.0
 40
7.0
 40
8.0
 40
8.0
 40
8.0
 40
9.0
 40
9.0
 40
9.0
 40
9.0
 10
-0.7659069748422854
 20
-188.5225287817179
 30
0.0
 10
1.160128712009603
 20
-188.6424650699105
 30
0.0
 10
4.334912811215971
 20
-188.656575221462
 30
0.0
 10
7.315682326581607
 20
-188.6354099941343
 30
0.0
 10
7.315682326581607
 20
-188.6354099941343
 30
0.0
 10
7.559082440854134
 20
-187.3161108240194
 30
0.0
 10
7.559082440854134
 20
-187.3161108240194
 30
0.0
 10
7.559082440854134
 20
-187.3161108240194
 30
0.0
 10
9.111199111577418
 20
-187.3161108240194
 30
0.0
 10
9.111199111577418
 20
-187.3161108240194
 30
0.0
 10
9.111199111577418
 20
-187.3161108240194
 30
0.0
 10
9.53450365813814
 20
-188.614244766806
 30
0.0
 10
9.53450365813814
 20
-188.614244766806
 30
0.0
 10
12.45530502940782
 20
-188.5789693879261
 30
0.0
 10
14.75525973238863
 20
-188.5225287817179
 30
0.0
 10
14.75525973238863
 20
-188.5225287817179
 30
0.0
 10
14.75525973238863
 20
-188.5225287817179
 30
0.0
 10
18.93539212967695
 20
-181.8166792566168
 30
0.0
 10
18.93539212967695
 20
-181.8166792566168
 30
0.0
 10
18.93539212967695
 20
-181.8166792566168
 30
0.0
 10
15.33377594602181
 20
-183.2559147149236
 30
0.0
 10
11.46053934499003
 20
-182.4692737658979
 30
0.0
 10
8.049410207287241
 20
-181.7743488019608
 30
0.0
 10
4.543037546608277
 20
-178.8923503474591
 30
0.0
 10
1.477607121930304
 20
-178.2185906108497
 30
0.0
 10
-5.073030736098949
 20
-176.7793551525429
 30
0.0
 10
-5.203549637955028
 20
-188.2544359022296
 30
0.0
 10
-0.7659069748422854
 20
-188.5225287817179
 30
0.0
  0
SPLINE
  5
85
330
80
100
AcDbEntity
  8
Layer 2
 62
   250
420
  2301728
370
     9
100
AcDbSpline
210
0.0
220
0.0
230
1.0
 70
     9
 71
     3
 72
    17
 73
    13
 74
     0
 42
0.0000000001
 43
0.0000000001
 40
0.0
 40
0.0
 40
0.0
 40
0.0
 40
1.0
 40
1.0
 40
1.0
 40
2.0
 40
2.0
 40
2.0
 40
3.0
 40
3.0
 40
3.0
 40
4.0
 40
4.0
 40
4.0
 40
4.0
 10
1.488189735594145
 20
-180.7725280417663
 30
0.0
 10
1.953824736811195
 20
-180.945377398279
 30
0.0
 10
2.190169775307614
 20
-181.4639254678159
 30
0.0
 10
2.017320418795207
 20
-181.9295604690326
 30
0.0
 10
1.8444710622828
 20
-182.3987230081381
 30
0.0
 10
1.325922992745901
 20
-182.6350680466345
 30
0.0
 10
0.8602879915288523
 20
-182.4622186901217
 30
0.0
 10
0.3946529903121238
 20
-182.2893693336097
 30
0.0
 10
0.1583079518153845
 20
-181.7708212640728
 30
0.0
 10
0.3311573083277911
 20
-181.3051862628554
 30
0.0
 10
0.5040066648401976
 20
-180.8395512616387
 30
0.0
 10
1.022554734377096
 20
-180.5996786852542
 30
0.0
 10
1.488189735594145
 20
-180.7725280417663
 30
0.0
  0
ENDBLK
  5
83
330
80
100
AcDbEntity
  8
0
100
AcDbBlockEnd
  0
BLOCK
  5
8A
330
88
100
AcDbEntity
  8
0
100
AcDbBlockBegin
  2
Block_2
 70
     0
 10
0.0
 20
0.0
 30
0.0
  3
Block_2
  1

  0
INSERT
  5
8D
330
88
100
AcDbEntity
  8
Layer 2
100
AcDbBlockReference
  2
Block_3
 10
0.0
 20
0.0
 30
0.0
  0
ENDBLK
  5
8B
330
88
100
AcDbEntity
  8
0
100
AcDbBlockEnd
  0
BLOCK
  5
8E
330
8C
100
AcDbEntity
  8
0
100
AcDbBlockBegin
  2
Block_3
 70
     0
 10
0.0
 20
0.0
 30
0.0
  3
Block_3
  1

  0
SPLINE
  5
90
330
8C
100
AcDbEntity
  8
Layer 2
100
AcDbSpline
210
0.0
220
0.0
230
1.0
 70
    11
 71
     3
 72
    17
 73
    13
 74
     0
 42
0.0000000001
 43
0.0000000001
 40
0.0
 40
0.0
 40
0.0
 40
0.0
 40
1.0
 40
1.0
 40
1.0
 40
2.0
 40
2.0
 40
2.0
 40
3.0
 40
3.0
 40
3.0
 40
4.0
 40
4.0
 40
4.0
 40
4.0
 10
60.1220839238989
 20
-148.0369764410616
 30
0.0
 10
60.1220839238989
 20
-147.5395935988523
 30
0.0
 10
59.71994460466619
 20
-147.1374542796199
 30
0.0
 10
59.22256176245729
 20
-147.1374542796199
 30
0.0
 10
58.72517892024839
 20
-147.1374542796199
 30
0.0
 10
58.32303960101536
 20
-147.5395935988523
 30
0.0
 10
58.32303960101536
 20
-148.0369764410616
 30
0.0
 10
58.32303960101536
 20
-148.5343592832708
 30
0.0
 10
58.72517892024839
 20
-148.9364986025032
 30
0.0
 10
59.22256176245729
 20
-148.9364986025032
 30
0.0
 10
59.71994460466619
 20
-148.9364986025032
 30
0.0
 10
60.1220839238989
 20
-148.5343592832708
 30
0.0
 10
60.1220839238989
 20
-148.0369764410616
 30
0.0
  0
SPLINE
  5
91
330
8C
100
AcDbEntity
  8
Layer 2
100
AcDbSpline
210
0.0
220
0.0
230
1.0
 70
    11
 71
     3
 72
    17
 73
    13
 74
     0
 42
0.0000000001
 43
0.0000000001
 40
0.0
 40
0.0
 40
0.0
 40
0.0
 40
1.0
 40
1.0
 40
1.0
 40
2.0
 40
2.0
 40
2.0
 40
3.0
 40
3.0
 40
3.0
 40
4.0
 40
4.0
 40
4.0
 40
4.0
 10
62.49964446041563
 20
-137.179214821776
 30
0.0
 10
62.49964446041563
 20
-133.799833525065
 30
0.0
 10
61.18034529030103
 20
-131.0589365860835
 30
0.0
 10
59.55767786181795
 20
-131.0589365860835
 30
0.0
 10
57.93501043333454
 20
-131.0589365860835
 30
0.0
 10
56.619238801108
 20
-133.799833525065
 30
0.0
 10
56.619238801108
 20
-137.179214821776
 30
0.0
 10
56.619238801108
 20
-140.5585961184869
 30
0.0
 10
57.93501043333454
 20
-140.8302165358632
 30
0.0
 10
59.55767786181795
 20
-140.8302165358632
 30
0.0
 10
61.18034529030103
 20
-140.8302165358632
 30
0.0
 10
62.49964446041563
 20
-140.5585961184869
 30
0.0
 10
62.49964446041563
 20
-137.179214821776
 30
0.0
  0
SPLINE
  5
92
330
8C
100
AcDbEntity
  8
Layer 2
100
AcDbSpline
210
0.0
220
0.0
230
1.0
 70
     9
 71
     3
 72
    17
 73
    13
 74
     0
 42
0.0000000001
 43
0.0000000001
 40
0.0
 40
0.0
 40
0.0
 40
0.0
 40
1.0
 40
1.0
 40
1.0
 40
2.0
 40
2.0
 40
2.0
 40
3.0
 40
3.0
 40
3.0
 40
4.0
 40
4.0
 40
4.0
 40
4.0
 10
73.53378297410168
 20
-129.6902518855371
 30
0.0
 10
74.01705566475868
 20
-129.5703155973446
 30
0.0
 10
74.31336884735106
 20
-129.0835153688002
 30
0.0
 10
74.19343255915946
 20
-128.6002426781432
 30
0.0
 10
74.07702380885464
 20
-128.1169699874862
 30
0.0
 10
73.59022358030991
 20
-127.8206568048935
 30
0.0
 10
73.10695088965291
 20
-127.9405930930854
 30
0.0
 10
72.62367819899592
 20
-128.0570018433899
 30
0.0
 10
72.32736501640322
 20
-128.5438020719353
 30
0.0
 10
72.44730130459545
 20
-129.027074762592
 30
0.0
 10
72.56371005489963
 20
-129.510347453249
 30
0.0
 10
73.05051028344469
 20
-129.8066606358416
 30
0.0
 10
73.53378297410168
 20
-129.6902518855371
 30
0.0
  0
SPLINE
  5
93
330
8C
100
AcDbEntity
  8
Layer 2
100
AcDbSpline
210
0.0
220
0.0
230
1.0
 70
    11
 71
     3
 72
    23
 73
    19
 74
     0
 42
0.0000000001
 43
0.0000000001
 40
0.0
 40
0.0
 40
0.0
 40
0.0
 40
1.0
 40
1.0
 40
1.0
 40
2.0
 40
2.0
 40
2.0
 40
3.0
 40
3.0
 40
3.0
 40
4.0
 40
4.0
 40
4.0
 40
5.0
 40
5.0
 40
5.0
 40
6.0
 40
6.0
 40
6.0
 40
6.0
 10
83.31917307543358
 20
-121.8132597816175
 30
0.0
 10
83.31917307543358
 20
-121.8132597816175
 30
0.0
 10
83.31917307543358
 20
-146.3860887094741
 30
0.0
 10
83.31917307543358
 20
-146.3860887094741
 30
0.0
 10
83.31917307543358
 20
-146.3860887094741
 30
0.0
 10
72.37675054683534
 20
-146.3860887094741
 30
0.0
 10
72.37675054683534
 20
-146.3860887094741
 30
0.0
 10
72.37675054683534
 20
-146.3860887094741
 30
0.0
 10
62.12572544428702
 20
-152.2700219066701
 30
0.0
 10
62.12572544428702
 20
-152.2700219066701
 30
0.0
 10
62.12572544428702
 20
-152.2700219066701
 30
0.0
 10
53.32099087582165
 20
-152.2700219066701
 30
0.0
 10
53.32099087582165
 20
-152.2700219066701
 30
0.0
 10
53.32099087582165
 20
-152.2700219066701
 30
0.0
 10
53.32099087582165
 20
-121.8132597816175
 30
0.0
 10
53.32099087582165
 20
-121.8132597816175
 30
0.0
 10
53.32099087582165
 20
-121.8132597816175
 30
0.0
 10
83.31917307543358
 20
-121.8132597816175
 30
0.0
 10
83.31917307543358
 20
-121.8132597816175
 30
0.0
  0
HATCH
  5
94
330
8C
100
AcDbEntity
  8
Layer 2
 62
   253
420
 11842740
440
 33554687
100
AcDbHatch
 10
0.0
 20
0.0
 30
0.0
210
0.0
220
0.0
230
1.0
  2
SOLID
 70
     1
 71
     1
 91
        4
 92
        1
 93
        1
 72
     4
 94
        3
 73
     0
 74
     0
 95
       17
 96
       13
 40
0.0
 40
0.0
 40
0.0
 40
0.0
 40
1.0
 40
1.0
 40
1.0
 40
2.0
 40
2.0
 40
2.0
 40
3.0
 40
3.0
 40
3.0
 40
4.0
 40
4.0
 40
4.0
 40
4.0
 10
60.1220839238989
 20
-148.0369764410616
 10
60.1220839238989
 20
-147.5395935988523
 10
59.71994460466619
 20
-147.1374542796199
 10
59.22256176245729
 20
-147.1374542796199
 10
58.72517892024839
 20
-147.1374542796199
 10
58.32303960101536
 20
-147.5395935988523
 10
58.32303960101536
 20
-148.0369764410616
 10
58.32303960101536
 20
-148.5343592832708
 10
58.72517892024839
 20
-148.9364986025032
 10
59.22256176245729
 20
-148.9364986025032
 10
59.71994460466619
 20
-148.9364986025032
 10
60.1220839238989
 20
-148.5343592832708
 10
60.1220839238989
 20
-148.0369764410616
 97
        0
 97
        1
330
90
 92
        1
 93
        1
 72
     4
 94
        3
 73
     0
 74
     0
 95
       17
 96
       13
 40
0.0
 40
0.0
 40
0.0
 40
0.0
 40
1.0
 40
1.0
 40
1.0
 40
2.0
 40
2.0
 40
2.0
 40
3.0
 40
3.0
 40
3.0
 40
4.0
 40
4.0
 40
4.0
 40
4.0
 10
62.49964446041563
 20
-137.179214821776
 10
62.49964446041563
 20
-133.799833525065
 10
61.18034529030103
 20
-131.0589365860835
 10
59.55767786181795
 20
-131.0589365860835
 10
57.93501043333454
 20
-131.0589365860835
 10
56.619238801108
 20
-133.799833525065
 10
56.619238801108
 20
-137.179214821776
 10
56.619238801108
 20
-140.5585961184869
 10
57.93501043333454
 20
-140.8302165358632
 10
59.55767786181795
 20
-140.8302165358632
 10
61.18034529030103
 20
-140.8302165358632
 10
62.49964446041563
 20
-140.5585961184869
 10
62.49964446041563
 20
-137.179214821776
 97
        0
 97
        1
330
91
 92
        1
 93
        1
 72
     4
 94
        3
 73
     0
 74
     0
 95
       17
 96
       13
 40
0.0
 40
0.0
 40
0.0
 40
0.0
 40
1.0
 40
1.0
 40
1.0
 40
2.0
 40
2.0
 40
2.0
 40
3.0
 40
3.0
 40
3.0
 40
4.0
 40
4.0
 40
4.0
 40
4.0
 10
73.53378297410168
 20
-129.6902518855371
 10
74.01705566475868
 20
-129.5703155973446
 10
74.31336884735106
 20
-129.0835153688002
 10
74.19343255915946
 20
-128.6002426781432
 10
74.07702380885464
 20
-128.1169699874862
 10
73.59022358030991
 20
-127.8206568048935
 10
73.10695088965291
 20
-127.9405930930854
 10
72.62367819899592
 20
-128.0570018433899
 10
72.32736501640322
 20
-128.5438020719353
 10
72.44730130459545
 20
-129.027074762592
 10
72.56371005489963
 20
-129.510347453249
 10
73.05051028344469
 20
-129.8066606358416
 10
73.53378297410168
 20
-129.6902518855371
 97
        0
 97
        1
330
92
 92
        1
 93
        1
 72
     4
 94
        3
 73
     0
 74
     0
 95
       23
 96
       19
 40
0.0
 40
0.0
 40
0.0
 40
0.0
 40
1.0
 40
1.0
 40
1.0
 40
2.0
 40
2.0
 40
2.0
 40
3.0
 40
3.0
 40
3.0
 40
4.0
 40
4.0
 40
4.0
 40
5.0
 40
5.0
 40
5.0
 40
6.0
 40
6.0
 40
6.0
 40
6.0
 10
83.31917307543358
 20
-121.8132597816175
 10
83.31917307543358
 20
-121.8132597816175
 10
83.31917307543358
 20
-146.3860887094741
 10
83.31917307543358
 20
-146.3860887094741
 10
83.31917307543358
 20
-146.3860887094741
 10
72.37675054683534
 20
-146.3860887094741
 10
72.37675054683534
 20
-146.3860887094741
 10
72.37675054683534
 20
-146.3860887094741
 10
62.12572544428702
 20
-152.2700219066701
 10
62.12572544428702
 20
-152.2700219066701
 10
62.12572544428702
 20
-152.2700219066701
 10
53.32099087582165
 20
-152.2700219066701
 10
53.32099087582165
 20
-152.2700219066701
 10
53.32099087582165
 20
-152.2700219066701
 10
53.32099087582165
 20
-121.8132597816175
 10
53.32099087582165
 20
-121.8132597816175
 10
53.32099087582165
 20
-121.8132597816175
 10
83.31917307543358
 20
-121.8132597816175
 10
83.31917307543358
 20
-121.8132597816175
 97
        0
 97
        1
330
93
 75
     2
 76
     1
 98
        1
 10
0.0
 20
0.0
450
        0
451
        0
460
0.0
461
0.0
452
        0
462
0.0
453
        0
470

  0
INSERT
  5
96
330
8C
100
AcDbEntity
  8
Layer 2
100
AcDbBlockReference
  2
Block_4
 10
0.0
 20
0.0
 30
0.0
  0
ENDBLK
  5
8F
330
8C
100
AcDbEntity
  8
0
100
AcDbBlockEnd
  0
BLOCK
  5
97
330
95
100
AcDbEntity
  8
0
100
AcDbBlockBegin
  2
Block_4
 70
     0
 10
0.0
 20
0.0
 30
0.0
  3
Block_4
  1

  0
LWPOLYLINE
  5
99
330
95
100
AcDbEntity
  8
Layer 2
 62
   250
420
  2301728
370
     9
100
AcDbPolyline
 90
        6
 70
     1
 43
0.0
 10
72.37675054683534
 20
-146.3860887094741
 10
83.31917307543358
 20
-146.3860887094741
 10
83.31917307543358
 20
-121.8132597816175
 10
53.32099087582165
 20
-121.8132597816175
 10
53.32099087582165
 20
-152.2700219066701
 10
62.12572544428702
 20
-152.2700219066701
  0
SPLINE
  5
9A
330
95
100
AcDbEntity
  8
Layer 2
 62
   250
420
  2301728
370
     9
100
AcDbSpline
210
0.0
220
0.0
230
1.0
 70
     9
 71
     3
 72
    17
 73
    13
 74
     0
 42
0.0000000001
 43
0.0000000001
 40
0.0
 40
0.0
 40
0.0
 40
0.0
 40
1.0
 40
1.0
 40
1.0
 40
2.0
 40
2.0
 40
2.0
 40
3.0
 40
3.0
 40
3.0
 40
4.0
 40
4.0
 40
4.0
 40
4.0
 10
73.10695088965291
 20
-127.9405930930854
 30
0.0
 10
73.59022358030991
 20
-127.8206568048935
 30
0.0
 10
74.07702380885464
 20
-128.1169699874862
 30
0.0
 10
74.19343255915946
 20
-128.6002426781432
 30
0.0
 10
74.31336884735106
 20
-129.0835153688002
 30
0.0
 10
74.01705566475868
 20
-129.5703155973446
 30
0.0
 10
73.53378297410168
 20
-129.6902518855371
 30
0.0
 10
73.05051028344469
 20
-129.8066606358416
 30
0.0
 10
72.56371005489963
 20
-129.510347453249
 30
0.0
 10
72.44730130459545
 20
-129.027074762592
 30
0.0
 10
72.32736501640322
 20
-128.5438020719353
 30
0.0
 10
72.62367819899592
 20
-128.0570018433899
 30
0.0
 10
73.10695088965291
 20
-127.9405930930854
 30
0.0
  0
CIRCLE
  5
9B
330
95
100
AcDbEntity
  8
Layer 2
 62
   250
420
  2301728
370
     9
100
AcDbCircle
 10
59.22256176245721
 20
-148.0369764410616
 30
0.0
 40
0.8995221614417319
  0
SPLINE
  5
9C
330
95
100
AcDbEntity
  8
Layer 2
 62
   250
420
  2301728
370
     9
100
AcDbSpline
210
0.0
220
0.0
230
1.0
 70
    11
 71
     3
 72
    17
 73
    13
 74
     0
 42
0.0000000001
 43
0.0000000001
 40
0.0
 40
0.0
 40
0.0
 40
0.0
 40
1.0
 40
1.0
 40
1.0
 40
2.0
 40
2.0
 40
2.0
 40
3.0
 40
3.0
 40
3.0
 40
4.0
 40
4.0
 40
4.0
 40
4.0
 10
62.49964446041563
 20
-137.179214821776
 30
0.0
 10
62.49964446041563
 20
-140.5585961184869
 30
0.0
 10
61.18034529030103
 20
-140.8302165358632
 30
0.0
 10
59.55767786181795
 20
-140.8302165358632
 30
0.0
 10
57.93501043333454
 20
-140.8302165358632
 30
0.0
 10
56.619238801108
 20
-140.5585961184869
 30
0.0
 10
56.619238801108
 20
-137.179214821776
 30
0.0
 10
56.619238801108
 20
-133.799833525065
 30
0.0
 10
57.93501043333454
 20
-131.0589365860835
 30
0.0
 10
59.55767786181795
 20
-131.0589365860835
 30
0.0
 10
61.18034529030103
 20
-131.0589365860835
 30
0.0
 10
62.49964446041563
 20
-133.799833525065
 30
0.0
 10
62.49964446041563
 20
-137.179214821776
 30
0.0
  0
ENDBLK
  5
98
330
95
100
AcDbEntity
  8
0
100
AcDbBlockEnd
  0
BLOCK
  5
9F
330
9D
100
AcDbEntity
  8
0
100
AcDbBlockBegin
  2
Block_5
 70
     0
 10
0.0
 20
0.0
 30
0.0
  3
Block_5
  1

  0
SPLINE
  5
A1
330
9D
100
AcDbEntity
  8
Layer 2
100
AcDbSpline
210
0.0
220
0.0
230
1.0
 70
     9
 71
     3
 72
    17
 73
    13
 74
     0
 42
0.0000000001
 43
0.0000000001
 40
0.0
 40
0.0
 40
0.0
 40
0.0
 40
1.0
 40
1.0
 40
1.0
 40
2.0
 40
2.0
 40
2.0
 40
3.0
 40
3.0
 40
3.0
 40
4.0
 40
4.0
 40
4.0
 40
4.0
 10
38.04546097270512
 20
-128.0804636982108
 30
0.0
 10
38.04546097270512
 20
-127.5830808560016
 30
0.0
 10
37.64332165347241
 20
-127.1809415367692
 30
0.0
 10
37.14593881126319
 20
-127.1809415367692
 30
0.0
 10
36.6485559690543
 20
-127.1809415367692
 30
0.0
 10
36.24641664982159
 20
-127.5830808560016
 30
0.0
 10
36.24641664982159
 20
-128.0804636982108
 30
0.0
 10
36.24641664982159
 20
-128.5778465404194
 30
0.0
 10
36.6485559690543
 20
-128.9799858596525
 30
0.0
 10
37.14593881126319
 20
-128.9799858596525
 30
0.0
 10
37.64332165347241
 20
-128.9799858596525
 30
0.0
 10
38.04546097270512
 20
-128.5778465404194
 30
0.0
 10
38.04546097270512
 20
-128.0804636982108
 30
0.0
  0
SPLINE
  5
A2
330
9D
100
AcDbEntity
  8
Layer 2
100
AcDbSpline
210
0.0
220
0.0
230
1.0
 70
    11
 71
     3
 72
   620
 73
   616
 74
     0
 42
0.0000000001
 43
0.0000000001
 40
0.0
 40
0.0
 40
0.0
 40
0.0
 40
1.0
 40
1.0
 40
1.0
 40
2.0
 40
2.0
 40
2.0
 40
3.0
 40
3.0
 40
3.0
 40
4.0
 40
4.0
 40
4.0
 40
5.0
 40
5.0
 40
5.0
 40
6.0
 40
6.0
 40
6.0
 40
7.0
 40
7.0
 40
7.0
 40
8.0
 40
8.0
 40
8.0
 40
9.0
 40
9.0
 40
9.0
 40
10.0
 40
10.0
 40
10.0
 40
11.0
 40
11.0
 40
11.0
 40
12.0
 40
12.0
 40
12.0
 40
13.0
 40
13.0
 40
13.0
 40
14.0
 40
14.0
 40
14.0
 40
15.0
 40
15.0
 40
15.0
 40
16.0
 40
16.0
 40
16.0
 40
17.0
 40
17.0
 40
17.0
 40
18.0
 40
18.0
 40
18.0
 40
19.0
 40
19.0
 40
19.0
 40
20.0
 40
20.0
 40
20.0
 40
21.0
 40
21.0
 40
21.0
 40
22.0
 40
22.0
 40
22.0
 40
23.0
 40
23.0
 40
23.0
 40
24.0
 40
24.0
 40
24.0
 40
25.0
 40
25.0
 40
25.0
 40
26.0
 40
26.0
 40
26.0
 40
27.0
 40
27.0
 40
27.0
 40
28.0
 40
28.0
 40
28.0
 40
29.0
 40
29.0
 40
29.0
 40
30.0
 40
30.0
 40
30.0
 40
31.0
 40
31.0
 40
31.0
 40
32.0
 40
32.0
 40
32.0
 40
33.0
 40
33.0
 40
33.0
 40
34.0
 40
34.0
 40
34.0
 40
35.0
 40
35.0
 40
35.0
 40
36.0
 40
36.0
 40
36.0
 40
37.0
 40
37.0
 40
37.0
 40
38.0
 40
38.0
 40
38.0
 40
39.0
 40
39.0
 40
39.0
 40
40.0
 40
40.0
 40
40.0
 40
41.0
 40
41.0
 40
41.0
 40
42.0
 40
42.0
 40
42.0
 40
43.0
 40
43.0
 40
43.0
 40
44.0
 40
44.0
 40
44.0
 40
45.0
 40
45.0
 40
45.0
 40
46.0
 40
46.0
 40
46.0
 40
47.0
 40
47.0
 40
47.0
 40
48.0
 40
48.0
 40
48.0
 40
49.0
 40
49.0
 40
49.0
 40
50.0
 40
50.0
 40
50.0
 40
51.0
 40
51.0
 40
51.0
 40
52.0
 40
52.0
 40
52.0
 40
53.0
 40
53.0
 40
53.0
 40
54.0
 40
54.0
 40
54.0
 40
55.0
 40
55.0
 40
55.0
 40
56.0
 40
56.0
 40
56.0
 40
57.0
 40
57.0
 40
57.0
 40
58.0
 40
58.0
 40
58.0
 40
59.0
 40
59.0
 40
59.0
 40
60.0
 40
60.0
 40
60.0
 40
61.0
 40
61.0
 40
61.0
 40
62.0
 40
62.0
 40
62.0
 40
63.0
 40
63.0
 40
63.0
 40
64.0
 40
64.0
 40
64.0
 40
65.0
 40
65.0
 40
65.0
 40
66.0
 40
66.0
 40
66.0
 40
67.0
 40
67.0
 40
67.0
 40
68.0
 40
68.0
 40
68.0
 40
69.0
 40
69.0
 40
69.0
 40
70.0
 40
70.0
 40
70.0
 40
71.0
 40
71.0
 40
71.0
 40
72.0
 40
72.0
 40
72.0
 40
73.0
 40
73.0
 40
73.0
 40
74.0
 40
74.0
 40
74.0
 40
75.0
 40
75.0
 40
75.0
 40
76.0
 40
76.0
 40
76.0
 40
77.0
 40
77.0
 40
77.0
 40
78.0
 40
78.0
 40
78.0
 40
79.0
 40
79.0
 40
79.0
 40
80.0
 40
80.0
 40
80.0
 40
81.0
 40
81.0
 40
81.0
 40
82.0
 40
82.0
 40
82.0
 40
83.0
 40
83.0
 40
83.0
 40
84.0
 40
84.0
 40
84.0
 40
85.0
 40
85.0
 40
85.0
 40
86.0
 40
86.0
 40
86.0
 40
87.0
 40
87.0
 40
87.0
 40
88.0
 40
88.0
 40
88.0
 40
89.0
 40
89.0
 40
89.0
 40
90.0
 40
90.0
 40
90.0
 40
91.0
 40
91.0
 40
91.0
 40
92.0
 40
92.0
 40
92.0
 40
93.0
 40
93.0
 40
93.0
 40
94.0
 40
94.0
 40
94.0
 40
95.0
 40
95.0
 40
95.0
 40
96.0
 40
96.0
 40
96.0
 40
97.0
 40
97.0
 40
97.0
 40
98.0
 40
98.0
 40
98.0
 40
99.0
 40
99.0
 40
99.0
 40
100.0
 40
100.0
 40
100.0
 40
101.0
 40
101.0
 40
101.0
 40
102.0
 40
102.0
 40
102.0
 40
103.0
 40
103.0
 40
103.0
 40
104.0
 40
104.0
 40
104.0
 40
105.0
 40
105.0
 40
105.0
 40
106.0
 40
106.0
 40
106.0
 40
107.0
 40
107.0
 40
107.0
 40
108.0
 40
108.0
 40
108.0
 40
109.0
 40
109.0
 40
109.0
 40
110.0
 40
110.0
 40
110.0
 40
111.0
 40
111.0
 40
111.0
 40
112.0
 40
112.0
 40
112.0
 40
113.0
 40
113.0
 40
113.0
 40
114.0
 40
114.0
 40
114.0
 40
115.0
 40
115.0
 40
115.0
 40
116.0
 40
116.0
 40
116.0
 40
117.0
 40
117.0
 40
117.0
 40
118.0
 40
118.0
 40
118.0
 40
119.0
 40
119.0
 40
119.0
 40
120.0
 40
120.0
 40
120.0
 40
121.0
 40
121.0
 40
121.0
 40
122.0
 40
122.0
 40
122.0
 40
123.0
 40
123.0
 40
123.0
 40
124.0
 40
124.0
 40
124.0
 40
125.0
 40
125.0
 40
125.0
 40
126.0
 40
126.0
 40
126.0
 40
127.0
 40
127.0
 40
127.0
 40
128.0
 40
128.0
 40
128.0
 40
129.0
 40
129.0
 40
129.0
 40
130.0
 40
130.0
 40
130.0
 40
131.0
 40
131.0
 40
131.0
 40
132.0
 40
132.0
 40
132.0
 40
133.0
 40
133.0
 40
133.0
 40
134.0
 40
134.0
 40
134.0
 40
135.0
 40
135.0
 40
135.0
 40
136.0
 40
136.0
 40
136.0
 40
137.0
 40
137.0
 40
137.0
 40
138.0
 40
138.0
 40
138.0
 40
139.0
 40
139.0
 40
139.0
 40
140.0
 40
140.0
 40
140.0
 40
141.0
 40
141.0
 40
141.0
 40
142.0
 40
142.0
 40
142.0
 40
143.0
 40
143.0
 40
143.0
 40
144.0
 40
144.0
 40
144.0
 40
145.0
 40
145.0
 40
145.0
 40
146.0
 40
146.0
 40
146.0
 40
147.0
 40
147.0
 40
147.0
 40
148.0
 40
148.0
 40
148.0
 40
149.0
 40
149.0
 40
149.0
 40
150.0
 40
150.0
 40
150.0
 40
151.0
 40
151.0
 40
151.0
 40
152.0
 40
152.0
 40
152.0
 40
153.0
 40
153.0
 40
153.0
 40
154.0
 40
154.0
 40
154.0
 40
155.0
 40
155.0
 40
155.0
 40
156.0
 40
156.0
 40
156.0
 40
157.0
 40
157.0
 40
157.0
 40
158.0
 40
158.0
 40
158.0
 40
159.0
 40
159.0
 40
159.0
 40
160.0
 40
160.0
 40
160.0
 40
161.0
 40
161.0
 40
161.0
 40
162.0
 40
162.0
 40
162.0
 40
163.0
 40
163.0
 40
163.0
 40
164.0
 40
164.0
 40
164.0
 40
165.0
 40
165.0
 40
165.0
 40
166.0
 40
166.0
 40
166.0
 40
167.0
 40
167.0
 40
167.0
 40
168.0
 40
168.0
 40
168.0
 40
169.0
 40
169.0
 40
169.0
 40
170.0
 40
170.0
 40
170.0
 40
171.0
 40
171.0
 40
171.0
 40
172.0
 40
172.0
 40
172.0
 40
173.0
 40
173.0
 40
173.0
 40
174.0
 40
174.0
 40
174.0
 40
175.0
 40
175.0
 40
175.0
 40
176.0
 40
176.0
 40
176.0
 40
177.0
 40
177.0
 40
177.0
 40
178.0
 40
178.0
 40
178.0
 40
179.0
 40
179.0
 40
179.0
 40
180.0
 40
180.0
 40
180.0
 40
181.0
 40
181.0
 40
181.0
 40
182.0
 40
182.0
 40
182.0
 40
183.0
 40
183.0
 40
183.0
 40
184.0
 40
184.0
 40
184.0
 40
185.0
 40
185.0
 40
185.0
 40
186.0
 40
186.0
 40
186.0
 40
187.0
 40
187.0
 40
187.0
 40
188.0
 40
188.0
 40
188.0
 40
189.0
 40
189.0
 40
189.0
 40
190.0
 40
190.0
 40
190.0
 40
191.0
 40
191.0
 40
191.0
 40
192.0
 40
192.0
 40
192.0
 40
193.0
 40
193.0
 40
193.0
 40
194.0
 40
194.0
 40
194.0
 40
195.0
 40
195.0
 40
195.0
 40
196.0
 40
196.0
 40
196.0
 40
197.0
 40
197.0
 40
197.0
 40
198.0
 40
198.0
 40
198.0
 40
199.0
 40
199.0
 40
199.0
 40
200.0
 40
200.0
 40
200.0
 40
201.0
 40
201.0
 40
201.0
 40
202.0
 40
202.0
 40
202.0
 40
203.0
 40
203.0
 40
203.0
 40
204.0
 40
204.0
 40
204.0
 40
205.0
 40
205.0
 40
205.0
 40
205.0
 10
50.56469293724208
 20
-131.6750248060899
 30
0.0
 10
50.56469293724208
 20
-131.6750248060899
 30
0.0
 10
51.34780634837984
 20
-131.8866770793706
 30
0.0
 10
51.34780634837984
 20
-131.8866770793706
 30
0.0
 10
50.93155687759458
 20
-132.5251614370994
 30
0.0
 10
50.19782899688927
 20
-132.8285296954682
 30
0.0
 10
50.19782899688927
 20
-132.8285296954682
 30
0.0
 10
50.19782899688927
 20
-132.8285296954682
 30
0.0
 10
50.96330471858642
 20
-133.1072051886206
 30
0.0
 10
50.96330471858642
 20
-133.1072051886206
 30
0.0
 10
50.4906146415939
 20
-133.7104141674698
 30
0.0
 10
49.73572153356027
 20
-133.9502867438543
 30
0.0
 10
49.73572153356027
 20
-133.9502867438543
 30
0.0
 10
49.73572153356027
 20
-133.9502867438543
 30
0.0
 10
50.47297695215363
 20
-134.2924579189911
 30
0.0
 10
50.47297695215363
 20
-134.2924579189911
 30
0.0
 10
50.21193914844116
 20
-134.5711334121435
 30
0.0
 10
49.88740566274467
 20
-134.7545653823197
 30
0.0
 10
49.62989539691992
 20
-134.8674465947362
 30
0.0
 10
49.36885759320745
 20
-134.980327807152
 30
0.0
 10
49.17484300936704
 20
-135.022658261808
 30
0.0
 10
49.17484300936704
 20
-135.022658261808
 30
0.0
 10
49.17484300936704
 20
-135.022658261808
 30
0.0
 10
49.88035058696856
 20
-135.4318526568171
 30
0.0
 10
49.88035058696856
 20
-135.4318526568171
 30
0.0
 10
49.31241698699955
 20
-135.9398181126899
 30
0.0
 10
48.52577603797374
 20
-136.0456442493302
 30
0.0
 10
48.52577603797374
 20
-136.0456442493302
 30
0.0
 10
48.52577603797374
 20
-136.0456442493302
 30
0.0
 10
49.18895316091926
 20
-136.511279250547
 30
0.0
 10
49.18895316091926
 20
-136.511279250547
 30
0.0
 10
48.88205736466272
 20
-136.7405692132679
 30
0.0
 10
48.53283111374985
 20
-136.8640330393479
 30
0.0
 10
48.25768315848548
 20
-136.9310562592203
 30
0.0
 10
47.98253520322078
 20
-136.994551941204
 30
0.0
 10
47.78499308149232
 20
-137.0051345548681
 30
0.0
 10
47.78499308149232
 20
-137.0051345548681
 30
0.0
 10
47.78499308149232
 20
-137.0051345548681
 30
0.0
 10
47.78499308149232
 20
-137.0086620927562
 30
0.0
 10
47.78499308149232
 20
-137.0086620927562
 30
0.0
 10
47.78499308149232
 20
-137.0086620927562
 30
0.0
 10
48.40936728766956
 20
-137.5307377001811
 30
0.0
 10
48.40936728766956
 20
-137.5307377001811
 30
0.0
 10
47.76030031627626
 20
-137.9328770194142
 30
0.0
 10
46.97013182936273
 20
-137.9011291784217
 30
0.0
 10
46.97013182936273
 20
-137.9011291784217
 30
0.0
 10
46.97013182936273
 20
-137.9011291784217
 30
0.0
 10
46.96660429147467
 20
-137.9011291784217
 30
0.0
 10
46.96660429147467
 20
-137.9011291784217
 30
0.0
 10
46.96660429147467
 20
-137.9011291784217
 30
0.0
 10
47.54159296721979
 20
-138.4761178541668
 30
0.0
 10
47.54159296721979
 20
-138.4761178541668
 30
0.0
 10
47.11476088277102
 20
-138.6948252032236
 30
0.0
 10
46.64559834366623
 20
-138.7336281199916
 30
0.0
 10
46.35281269896192
 20
-138.7336281199916
 30
0.0
 10
46.18349088033724
 20
-138.7336281199916
 30
0.0
 10
46.07413720580916
 20
-138.7195179684393
 30
0.0
 10
46.07413720580916
 20
-138.7195179684393
 30
0.0
 10
46.07413720580916
 20
-138.7195179684393
 30
0.0
 10
46.59621281323413
 20
-139.3438921746166
 30
0.0
 10
46.59621281323413
 20
-139.3438921746166
 30
0.0
 10
46.27520686542537
 20
-139.4708835385852
 30
0.0
 10
45.94009076606471
 20
-139.5061589174651
 30
0.0
 10
45.66847034868807
 20
-139.5061589174651
 30
0.0
 10
45.34393686299127
 20
-139.5061589174651
 30
0.0
 10
45.11464690027096
 20
-139.456773387033
 30
0.0
 10
45.11464690027096
 20
-139.456773387033
 30
0.0
 10
45.11464690027096
 20
-139.456773387033
 30
0.0
 10
45.580281901488
 20
-140.1234780478663
 30
0.0
 10
45.580281901488
 20
-140.1234780478663
 30
0.0
 10
44.88182939966259
 20
-140.3351303211469
 30
0.0
 10
44.15515659473306
 20
-140.1270055857543
 30
0.0
 10
44.09518845063678
 20
-140.1093678963141
 30
0.0
 10
44.09518845063678
 20
-140.1093678963141
 30
0.0
 10
44.49732776986983
 20
-140.8113479360278
 30
0.0
 10
44.49732776986983
 20
-140.8113479360278
 30
0.0
 10
44.34211610279769
 20
-140.8430957770197
 30
0.0
 10
44.18690443572523
 20
-140.8572059285719
 30
0.0
 10
44.03874784442888
 20
-140.8572059285719
 30
0.0
 10
43.47786932023598
 20
-140.8572059285719
 30
0.0
 10
43.0157618569073
 20
-140.6667188826195
 30
0.0
 10
43.0157618569073
 20
-140.6667188826195
 30
0.0
 10
43.0157618569073
 20
-140.6667188826195
 30
0.0
 10
43.36146056993179
 20
-141.4039743012126
 30
0.0
 10
43.36146056993179
 20
-141.4039743012126
 30
0.0
 10
42.6030399240101
 20
-141.4956902863013
 30
0.0
 10
41.89753234640858
 20
-141.1323538838363
 30
0.0
 10
41.89753234640858
 20
-141.1323538838363
 30
0.0
 10
41.89753234640858
 20
-141.1323538838363
 30
0.0
 10
42.17620783956133
 20
-141.8943020676457
 30
0.0
 10
42.17620783956133
 20
-141.8943020676457
 30
0.0
 10
42.15504261223332
 20
-141.8943020676457
 30
0.0
 10
42.13387738490531
 20
-141.8943020676457
 30
0.0
 10
42.11271215757732
 20
-141.8943020676457
 30
0.0
 10
41.37192920109558
 20
-141.8943020676457
 30
0.0
 10
40.74049991914255
 20
-141.4956902863013
 30
0.0
 10
40.74049991914255
 20
-141.4956902863013
 30
0.0
 10
40.74049991914255
 20
-141.4956902863013
 30
0.0
 10
40.9521521924229
 20
-142.2788036974385
 30
0.0
 10
40.9521521924229
 20
-142.2788036974385
 30
0.0
 10
40.5711781005182
 20
-142.2576384701108
 30
0.0
 10
40.22195184960533
 20
-142.1306471061421
 30
0.0
 10
39.97149665955701
 20
-142.0036557421741
 30
0.0
 10
39.71751393162032
 20
-141.8766643782061
 30
0.0
 10
39.55877472666013
 20
-141.7567280900135
 30
0.0
 10
39.55877472666013
 20
-141.7567280900135
 30
0.0
 10
39.55877472666013
 20
-141.7567280900135
 30
0.0
 10
39.69987624218005
 20
-142.5574791905909
 30
0.0
 10
39.69987624218005
 20
-142.5574791905909
 30
0.0
 10
38.94498313414674
 20
-142.4516530539512
 30
0.0
 10
38.35941184473777
 20
-141.915467294974
 30
0.0
 10
38.35941184473777
 20
-141.915467294974
 30
0.0
 10
38.35941184473777
 20
-141.915467294974
 30
0.0
 10
38.35588430685004
 20
-141.915467294974
 30
0.0
 10
38.35588430685004
 20
-141.915467294974
 30
0.0
 10
38.35588430685004
 20
-141.915467294974
 30
0.0
 10
38.42643506460984
 20
-142.7232734713275
 30
0.0
 10
38.42643506460984
 20
-142.7232734713275
 30
0.0
 10
38.05604358636897
 20
-142.6386125620155
 30
0.0
 10
37.73503763856054
 20
-142.4481255160631
 30
0.0
 10
37.50927521372795
 20
-142.2823312353265
 30
0.0
 10
37.27998525100765
 20
-142.1165369545905
 30
0.0
 10
37.14593881126319
 20
-141.9683803632942
 30
0.0
 10
37.14593881126319
 20
-141.9683803632942
 30
0.0
 10
37.14593881126319
 20
-141.9683803632942
 30
0.0
 10
37.14593881126319
 20
-142.7832416154238
 30
0.0
 10
37.14593881126319
 20
-142.7832416154238
 30
0.0
 10
36.78260240879843
 20
-142.6668328651193
 30
0.0
 10
36.47923415042995
 20
-142.4481255160631
 30
0.0
 10
36.26758187714991
 20
-142.2611660079988
 30
0.0
 10
36.05592960386923
 20
-142.0742064999339
 30
0.0
 10
35.93599331567699
 20
-141.915467294974
 30
0.0
 10
35.93599331567699
 20
-141.915467294974
 30
0.0
 10
35.93599331567699
 20
-141.915467294974
 30
0.0
 10
35.86544255791686
 20
-142.7268010092156
 30
0.0
 10
35.86544255791686
 20
-142.7268010092156
 30
0.0
 10
35.51268876911595
 20
-142.5751168800311
 30
0.0
 10
35.23048573807546
 20
-142.3352443036467
 30
0.0
 10
35.03647115423505
 20
-142.1306471061421
 30
0.0
 10
34.84245657039465
 20
-141.9260499086382
 30
0.0
 10
34.73663043375463
 20
-141.7567280900135
 30
0.0
 10
34.73663043375463
 20
-141.7567280900135
 30
0.0
 10
34.73663043375463
 20
-141.7567280900135
 30
0.0
 10
34.59200138034633
 20
-142.5574791905909
 30
0.0
 10
34.59200138034633
 20
-142.5574791905909
 30
0.0
 10
34.25688528098568
 20
-142.3775747583027
 30
0.0
 10
33.99584747727288
 20
-142.1130094167025
 30
0.0
 10
33.81947058287274
 20
-141.8907745297576
 30
0.0
 10
33.64309368847229
 20
-141.6720671807015
 30
0.0
 10
33.55137770338416
 20
-141.4956902863013
 30
0.0
 10
33.55137770338416
 20
-141.4956902863013
 30
0.0
 10
33.55137770338416
 20
-141.4956902863013
 30
0.0
 10
33.3397254301038
 20
-142.2823312353265
 30
0.0
 10
33.3397254301038
 20
-142.2823312353265
 30
0.0
 10
32.70124107237434
 20
-141.8625542266538
 30
0.0
 10
32.39787281400586
 20
-141.1323538838363
 30
0.0
 10
32.39787281400586
 20
-141.1323538838363
 30
0.0
 10
32.39787281400586
 20
-141.1323538838363
 30
0.0
 10
32.11919732085343
 20
-141.8943020676457
 30
0.0
 10
32.11919732085343
 20
-141.8943020676457
 30
0.0
 10
31.81582906248463
 20
-141.6579570291493
 30
0.0
 10
31.60770432709232
 20
-141.3545887707805
 30
0.0
 10
31.47013034946013
 20
-141.1041335807325
 30
0.0
 10
31.33608390971568
 20
-140.8572059285719
 30
0.0
 10
31.27611576561972
 20
-140.6667188826195
 30
0.0
 10
31.27611576561972
 20
-140.6667188826195
 30
0.0
 10
31.27611576561972
 20
-140.6667188826195
 30
0.0
 10
30.93394459048296
 20
-141.4039743012126
 30
0.0
 10
30.93394459048296
 20
-141.4039743012126
 30
0.0
 10
30.37659360417779
 20
-140.8818986937876
 30
0.0
 10
30.20374424766539
 20
-140.1093678963141
 30
0.0
 10
30.20374424766539
 20
-140.1093678963141
 30
0.0
 10
30.20374424766539
 20
-140.1093678963141
 30
0.0
 10
29.79454985265656
 20
-140.8113479360278
 30
0.0
 10
29.79454985265656
 20
-140.8113479360278
 30
0.0
 10
29.54056712472019
 20
-140.5291449049874
 30
0.0
 10
29.38888299553579
 20
-140.1905012677387
 30
0.0
 10
29.29716701044766
 20
-139.9224083882498
 30
0.0
 10
29.20545102535954
 20
-139.6543155087615
 30
0.0
 10
29.18075826014348
 20
-139.456773387033
 30
0.0
 10
29.18075826014348
 20
-139.456773387033
 30
0.0
 10
29.18075826014348
 20
-139.456773387033
 30
0.0
 10
28.71512325892643
 20
-140.1234780478663
 30
0.0
 10
28.71512325892643
 20
-140.1234780478663
 30
0.0
 10
28.48583329620612
 20
-139.8165822516094
 30
0.0
 10
28.36236947012583
 20
-139.4673560006972
 30
0.0
 10
28.29534625025377
 20
-139.1922080454321
 30
0.0
 10
28.23185056826975
 20
-138.9170600901678
 30
0.0
 10
28.22126795460559
 20
-138.7195179684393
 30
0.0
 10
28.22126795460559
 20
-138.7195179684393
 30
0.0
 10
28.22126795460559
 20
-138.7195179684393
 30
0.0
 10
28.21774041671753
 20
-138.7195179684393
 30
0.0
 10
28.21774041671753
 20
-138.7195179684393
 30
0.0
 10
28.21774041671753
 20
-138.7195179684393
 30
0.0
 10
27.69566480929258
 20
-139.3403646367285
 30
0.0
 10
27.69566480929258
 20
-139.3403646367285
 30
0.0
 10
27.34996609626777
 20
-138.7830136504237
 30
0.0
 10
27.32527333105171
 20
-138.1163089895904
 30
0.0
 10
27.32527333105171
 20
-137.9434596330777
 30
0.0
 10
27.32527333105171
 20
-137.9152393299739
 30
0.0
 10
27.32527333105171
 20
-137.9011291784217
 30
0.0
 10
27.32527333105171
 20
-137.9011291784217
 30
0.0
 10
27.32527333105171
 20
-137.9011291784217
 30
0.0
 10
26.75028465530659
 20
-138.4761178541668
 30
0.0
 10
26.75028465530659
 20
-138.4761178541668
 30
0.0
 10
26.4045859422821
 20
-137.795303041782
 30
0.0
 10
26.50688454103406
 20
-137.0086620927562
 30
0.0
 10
26.50688454103406
 20
-137.0086620927562
 30
0.0
 10
26.50688454103406
 20
-137.0086620927562
 30
0.0
 10
26.50688454103406
 20
-137.0051345548681
 30
0.0
 10
26.50688454103406
 20
-137.0051345548681
 30
0.0
 10
26.50688454103406
 20
-137.0051345548681
 30
0.0
 10
25.88251033485682
 20
-137.5307377001811
 30
0.0
 10
25.88251033485682
 20
-137.5307377001811
 30
0.0
 10
25.7555189708888
 20
-137.2097317523727
 30
0.0
 10
25.72024359200858
 20
-136.871088115124
 30
0.0
 10
25.72024359200858
 20
-136.6029952356351
 30
0.0
 10
25.72024359200858
 20
-136.2749342120505
 30
0.0
 10
25.7696291224407
 20
-136.0456442493302
 30
0.0
 10
25.7696291224407
 20
-136.0456442493302
 30
0.0
 10
25.7696291224407
 20
-136.0456442493302
 30
0.0
 10
25.10292446160745
 20
-136.511279250547
 30
0.0
 10
25.10292446160745
 20
-136.511279250547
 30
0.0
 10
25.03237370384733
 20
-136.2784617499386
 30
0.0
 10
25.00768093863127
 20
-136.0456442493302
 30
0.0
 10
25.00768093863127
 20
-135.8339919760495
 30
0.0
 10
25.00768093863127
 20
-135.3754120506089
 30
0.0
 10
25.1205621510474
 20
-135.022658261808
 30
0.0
 10
25.1205621510474
 20
-135.022658261808
 30
0.0
 10
25.1205621510474
 20
-135.022658261808
 30
0.0
 10
25.11703461315935
 20
-135.022658261808
 30
0.0
 10
25.11703461315935
 20
-135.022658261808
 30
0.0
 10
25.11703461315935
 20
-135.022658261808
 30
0.0
 10
24.41505457344588
 20
-135.4318526568171
 30
0.0
 10
24.41505457344588
 20
-135.4318526568171
 30
0.0
 10
24.38330673245403
 20
-135.2766409897447
 30
0.0
 10
24.36919658090181
 20
-135.1214293226723
 30
0.0
 10
24.36919658090181
 20
-134.9732727313759
 30
0.0
 10
24.36919658090181
 20
-134.412394207183
 30
0.0
 10
24.55968362685417
 20
-133.9502867438543
 30
0.0
 10
24.55968362685417
 20
-133.9502867438543
 30
0.0
 10
24.55968362685417
 20
-133.9502867438543
 30
0.0
 10
23.8224282082608
 20
-134.2924579189911
 30
0.0
 10
23.8224282082608
 20
-134.2924579189911
 30
0.0
 10
23.73071222317268
 20
-133.5340372730694
 30
0.0
 10
24.09404862563744
 20
-132.8285296954682
 30
0.0
 10
24.09404862563744
 20
-132.8285296954682
 30
0.0
 10
24.09404862563744
 20
-132.8285296954682
 30
0.0
 10
23.33210044182802
 20
-133.1072051886206
 30
0.0
 10
23.33210044182802
 20
-133.1072051886206
 30
0.0
 10
23.33210044182802
 20
-133.0860399612929
 30
0.0
 10
23.33210044182802
 20
-133.0648747339646
 30
0.0
 10
23.33210044182802
 20
-133.0437095066369
 30
0.0
 10
23.33210044182802
 20
-132.3064540880436
 30
0.0
 10
23.73071222317268
 20
-131.6750248060899
 30
0.0
 10
23.73071222317268
 20
-131.6750248060899
 30
0.0
 10
23.73071222317268
 20
-131.6750248060899
 30
0.0
 10
22.94759881203525
 20
-131.8831495414825
 30
0.0
 10
22.94759881203525
 20
-131.8831495414825
 30
0.0
 10
22.96876403936325
 20
-131.5021754495778
 30
0.0
 10
23.09575540333128
 20
-131.1529491986652
 30
0.0
 10
23.22274676729962
 20
-130.8989664707282
 30
0.0
 10
23.34973813126797
 20
-130.6485112806796
 30
0.0
 10
23.4696744194602
 20
-130.4897720757197
 30
0.0
 10
23.4696744194602
 20
-130.4897720757197
 30
0.0
 10
23.4696744194602
 20
-130.4897720757197
 30
0.0
 10
22.6689233188825
 20
-130.63087359124
 30
0.0
 10
22.6689233188825
 20
-130.63087359124
 30
0.0
 10
22.72183638720267
 20
-130.2534270372233
 30
0.0
 10
22.88410313005092
 20
-129.9183109378627
 30
0.0
 10
23.02873218345921
 20
-129.6784383614782
 30
0.0
 10
23.17688877475556
 20
-129.4385657850937
 30
0.0
 10
23.31093521449969
 20
-129.2904091937974
 30
0.0
 10
23.31093521449969
 20
-129.2904091937974
 30
0.0
 10
23.31093521449969
 20
-129.2904091937974
 30
0.0
 10
22.5031290381462
 20
-129.3609599515572
 30
0.0
 10
22.5031290381462
 20
-129.3609599515572
 30
0.0
 10
22.58778994745854
 20
-128.9870409354286
 30
0.0
 10
22.7782769934109
 20
-128.6695625255082
 30
0.0
 10
22.9440712741472
 20
-128.4402725627872
 30
0.0
 10
23.10986555488349
 20
-128.214510137955
 30
0.0
 10
23.25802214617984
 20
-128.0804636982108
 30
0.0
 10
23.25802214617984
 20
-128.0804636982108
 30
0.0
 10
23.25802214617984
 20
-128.0804636982108
 30
0.0
 10
22.44668843193798
 20
-128.0769361603224
 30
0.0
 10
22.44668843193798
 20
-128.0769361603224
 30
0.0
 10
22.68303347043472
 20
-127.3537908932813
 30
0.0
 10
23.31093521449969
 20
-126.8705182026243
 30
0.0
 10
23.31093521449969
 20
-126.8705182026243
 30
0.0
 10
23.31093521449969
 20
-126.8705182026243
 30
0.0
 10
23.31093521449969
 20
-126.8669906647363
 30
0.0
 10
23.31093521449969
 20
-126.8669906647363
 30
0.0
 10
23.31093521449969
 20
-126.8669906647363
 30
0.0
 10
22.5031290381462
 20
-126.7964399069765
 30
0.0
 10
22.5031290381462
 20
-126.7964399069765
 30
0.0
 10
22.65128562944255
 20
-126.4472136560636
 30
0.0
 10
22.89115820582702
 20
-126.1650106250231
 30
0.0
 10
23.09575540333128
 20
-125.9674685032946
 30
0.0
 10
23.30035260083585
 20
-125.7734539194546
 30
0.0
 10
23.4696744194602
 20
-125.6676277828139
 30
0.0
 10
23.4696744194602
 20
-125.6676277828139
 30
0.0
 10
23.4696744194602
 20
-125.6676277828139
 30
0.0
 10
22.6689233188825
 20
-125.5265262672937
 30
0.0
 10
22.6689233188825
 20
-125.5265262672937
 30
0.0
 10
22.84882775117102
 20
-125.191410167933
 30
0.0
 10
23.11339309277155
 20
-124.9303723642205
 30
0.0
 10
23.33562797971575
 20
-124.7539954698201
 30
0.0
 10
23.55433532877222
 20
-124.5776185754199
 30
0.0
 10
23.73071222317268
 20
-124.4859025903315
 30
0.0
 10
23.73071222317268
 20
-124.4859025903315
 30
0.0
 10
23.73071222317268
 20
-124.4859025903315
 30
0.0
 10
22.94759881203525
 20
-124.2742503170511
 30
0.0
 10
22.94759881203525
 20
-124.2742503170511
 30
0.0
 10
23.36384828281986
 20
-123.635765959322
 30
0.0
 10
24.09404862563744
 20
-123.3288701630655
 30
0.0
 10
24.09404862563744
 20
-123.3288701630655
 30
0.0
 10
24.09404862563744
 20
-123.3288701630655
 30
0.0
 10
23.33210044182802
 20
-123.0501946699127
 30
0.0
 10
23.33210044182802
 20
-123.0501946699127
 30
0.0
 10
23.56844548032444
 20
-122.7503539494323
 30
0.0
 10
23.87181373869292
 20
-122.5387016761516
 30
0.0
 10
24.12226892874155
 20
-122.4046552364075
 30
0.0
 10
24.36919658090181
 20
-122.2706087966633
 30
0.0
 10
24.55968362685417
 20
-122.2106406525671
 30
0.0
 10
24.55968362685417
 20
-122.2106406525671
 30
0.0
 10
24.55968362685417
 20
-122.2106406525671
 30
0.0
 10
23.8224282082608
 20
-121.8649419395426
 30
0.0
 10
23.8224282082608
 20
-121.8649419395426
 30
0.0
 10
24.08346601197328
 20
-121.5862664463898
 30
0.0
 10
24.40799949767009
 20
-121.4028344762139
 30
0.0
 10
24.66903730138256
 20
-121.2899532637971
 30
0.0
 10
24.92654756720699
 20
-121.177072051381
 30
0.0
 10
25.1205621510474
 20
-121.134741596725
 30
0.0
 10
25.1205621510474
 20
-121.134741596725
 30
0.0
 10
25.1205621510474
 20
-121.134741596725
 30
0.0
 10
24.41505457344588
 20
-120.7290747396045
 30
0.0
 10
24.41505457344588
 20
-120.7290747396045
 30
0.0
 10
24.69725760448668
 20
-120.4715644737798
 30
0.0
 10
25.03590124173538
 20
-120.3198803445954
 30
0.0
 10
25.30399412122365
 20
-120.2281643595072
 30
0.0
 10
25.57208700071223
 20
-120.1399759123069
 30
0.0
 10
25.7696291224407
 20
-120.1117556092031
 30
0.0
 10
25.7696291224407
 20
-120.1117556092031
 30
0.0
 10
25.7696291224407
 20
-120.1117556092031
 30
0.0
 10
25.1064519994955
 20
-119.646120607986
 30
0.0
 10
25.1064519994955
 20
-119.646120607986
 30
0.0
 10
25.40982025786399
 20
-119.4168306452654
 30
0.0
 10
25.75904650877653
 20
-119.2933668191854
 30
0.0
 10
26.03419446404123
 20
-119.226343599313
 30
0.0
 10
26.30934241930592
 20
-119.159320379441
 30
0.0
 10
26.50688454103406
 20
-119.1522653036649
 30
0.0
 10
26.50688454103406
 20
-119.1522653036649
 30
0.0
 10
26.50688454103406
 20
-119.1522653036649
 30
0.0
 10
25.88603787274488
 20
-118.6301896962399
 30
0.0
 10
25.88603787274488
 20
-118.6301896962399
 30
0.0
 10
26.43633378327394
 20
-118.2844909832154
 30
0.0
 10
27.09245583044335
 20
-118.2597982179994
 30
0.0
 10
27.2758878006196
 20
-118.2597982179994
 30
0.0
 10
27.30763564161176
 20
-118.2597982179994
 30
0.0
 10
27.32527333105171
 20
-118.2597982179994
 30
0.0
 10
27.32527333105171
 20
-118.2597982179994
 30
0.0
 10
27.32527333105171
 20
-118.2597982179994
 30
0.0
 10
26.75028465530659
 20
-117.6848095422542
 30
0.0
 10
26.75028465530659
 20
-117.6848095422542
 30
0.0
 10
27.17711673975536
 20
-117.4661021931978
 30
0.0
 10
27.64980681674853
 20
-117.4272992764295
 30
0.0
 10
27.93906492356511
 20
-117.4272992764295
 30
0.0
 10
28.11191428007752
 20
-117.4272992764295
 30
0.0
 10
28.22126795460559
 20
-117.4414094279817
 30
0.0
 10
28.22126795460559
 20
-117.4414094279817
 30
0.0
 10
28.22126795460559
 20
-117.4414094279817
 30
0.0
 10
28.22126795460559
 20
-117.4378818900936
 30
0.0
 10
28.22126795460559
 20
-117.4378818900936
 30
0.0
 10
28.22126795460559
 20
-117.4378818900936
 30
0.0
 10
27.69919234718064
 20
-116.8170352218045
 30
0.0
 10
27.69919234718064
 20
-116.8170352218045
 30
0.0
 10
28.40469992478184
 20
-116.5313046528759
 30
0.0
 10
29.18075826014348
 20
-116.7006264715003
 30
0.0
 10
29.18075826014348
 20
-116.7006264715003
 30
0.0
 10
29.18075826014348
 20
-116.7006264715003
 30
0.0
 10
28.71512325892643
 20
-116.0374493485548
 30
0.0
 10
28.71512325892643
 20
-116.0374493485548
 30
0.0
 10
28.94794075953512
 20
-115.9668985907946
 30
0.0
 10
29.18428579803153
 20
-115.9422058255786
 30
0.0
 10
29.39946560919995
 20
-115.9422058255786
 30
0.0
 10
29.85451799675283
 20
-115.9422058255786
 30
0.0
 10
30.20374424766539
 20
-116.051559500107
 30
0.0
 10
30.20374424766539
 20
-116.051559500107
 30
0.0
 10
30.20374424766539
 20
-116.051559500107
 30
0.0
 10
29.79807739054461
 20
-115.3460519225055
 30
0.0
 10
29.79807739054461
 20
-115.3460519225055
 30
0.0
 10
30.54238788491409
 20
-115.190840255433
 30
0.0
 10
31.27611576561972
 20
-115.4906809759138
 30
0.0
 10
31.27611576561972
 20
-115.4906809759138
 30
0.0
 10
31.27611576561972
 20
-115.4906809759138
 30
0.0
 10
31.27964330350778
 20
-115.4906809759138
 30
0.0
 10
31.27964330350778
 20
-115.4906809759138
 30
0.0
 10
31.27964330350778
 20
-115.4906809759138
 30
0.0
 10
30.93394459048296
 20
-114.7534255573204
 30
0.0
 10
30.93394459048296
 20
-114.7534255573204
 30
0.0
 10
31.01860549979498
 20
-114.7428429436562
 30
0.0
 10
31.10326640910732
 20
-114.7393154057682
 30
0.0
 10
31.1843997805316
 20
-114.7393154057682
 30
0.0
 10
31.84052182770069
 20
-114.7393154057682
 30
0.0
 10
32.39787281400586
 20
-115.0285735125848
 30
0.0
 10
32.39787281400586
 20
-115.0285735125848
 30
0.0
 10
32.39787281400586
 20
-115.0285735125848
 30
0.0
 10
32.11919732085343
 20
-114.2630977908873
 30
0.0
 10
32.11919732085343
 20
-114.2630977908873
 30
0.0
 10
32.14036254818144
 20
-114.2630977908873
 30
0.0
 10
32.16152777550944
 20
-114.2630977908873
 30
0.0
 10
32.18269300283744
 20
-114.2630977908873
 30
0.0
 10
32.91994842143081
 20
-114.2630977908873
 30
0.0
 10
33.55137770338416
 20
-114.66523711012
 30
0.0
 10
33.55137770338416
 20
-114.66523711012
 30
0.0
 10
33.55137770338416
 20
-114.66523711012
 30
0.0
 10
33.34325296799185
 20
-113.8785961610945
 30
0.0
 10
33.34325296799185
 20
-113.8785961610945
 30
0.0
 10
33.72422705989656
 20
-113.8962338505345
 30
0.0
 10
34.07345331080911
 20
-114.0302802902789
 30
0.0
 10
34.3274360387458
 20
-114.1537441163592
 30
0.0
 10
34.57789122879411
 20
-114.2807354803272
 30
0.0
 10
34.73663043375463
 20
-114.4006717685195
 30
0.0
 10
34.73663043375463
 20
-114.4006717685195
 30
0.0
 10
34.73663043375463
 20
-114.4006717685195
 30
0.0
 10
34.59552891823439
 20
-113.5999206679421
 30
0.0
 10
34.59552891823439
 20
-113.5999206679421
 30
0.0
 10
35.3504220262677
 20
-113.7092743424702
 30
0.0
 10
35.93599331567699
 20
-114.2419325635593
 30
0.0
 10
35.93599331567699
 20
-114.2419325635593
 30
0.0
 10
35.93599331567699
 20
-114.2419325635593
 30
0.0
 10
35.86544255791686
 20
-113.4341263872058
 30
0.0
 10
35.86544255791686
 20
-113.4341263872058
 30
0.0
 10
36.60975305228634
 20
-113.6069757437179
 30
0.0
 10
37.14593881126319
 20
-114.1890194952391
 30
0.0
 10
37.14593881126319
 20
-114.1890194952391
 30
0.0
 10
37.14593881126319
 20
-114.1890194952391
 30
0.0
 10
37.14946634915125
 20
-114.1925470331272
 30
0.0
 10
37.14946634915125
 20
-114.1925470331272
 30
0.0
 10
37.14946634915125
 20
-114.1925470331272
 30
0.0
 10
37.14946634915125
 20
-113.3776857809976
 30
0.0
 10
37.14946634915125
 20
-113.3776857809976
 30
0.0
 10
37.87261161619272
 20
-113.614030819494
 30
0.0
 10
38.35941184473777
 20
-114.2419325635593
 30
0.0
 10
38.35941184473777
 20
-114.2419325635593
 30
0.0
 10
38.35941184473777
 20
-114.2419325635593
 30
0.0
 10
38.4299626024979
 20
-113.4341263872058
 30
0.0
 10
38.4299626024979
 20
-113.4341263872058
 30
0.0
 10
38.77918885341044
 20
-113.5858105163899
 30
0.0
 10
39.06139188445124
 20
-113.8256830927743
 30
0.0
 10
39.25893400617938
 20
-114.0302802902789
 30
0.0
 10
39.45294859001979
 20
-114.2348774877832
 30
0.0
 10
39.55877472666013
 20
-114.4006717685195
 30
0.0
 10
39.55877472666013
 20
-114.4006717685195
 30
0.0
 10
39.55877472666013
 20
-114.4006717685195
 30
0.0
 10
39.69987624218005
 20
-113.5999206679421
 30
0.0
 10
39.69987624218005
 20
-113.5999206679421
 30
0.0
 10
40.03499234154102
 20
-113.7798251002303
 30
0.0
 10
40.2960301452535
 20
-114.0443904418308
 30
0.0
 10
40.47240703965396
 20
-114.2666253287753
 30
0.0
 10
40.6487839340541
 20
-114.4888602157199
 30
0.0
 10
40.74049991914255
 20
-114.66523711012
 30
0.0
 10
40.74049991914255
 20
-114.66523711012
 30
0.0
 10
40.74049991914255
 20
-114.66523711012
 30
0.0
 10
40.74402745703028
 20
-114.66523711012
 30
0.0
 10
40.74402745703028
 20
-114.66523711012
 30
0.0
 10
40.74402745703028
 20
-114.66523711012
 30
0.0
 10
40.9521521924229
 20
-113.8785961610945
 30
0.0
 10
40.9521521924229
 20
-113.8785961610945
 30
0.0
 10
41.27315814023134
 20
-114.0867208964868
 30
0.0
 10
41.50950317872807
 20
-114.3759790033034
 30
0.0
 10
41.66471484580021
 20
-114.6087965039121
 30
0.0
 10
41.81992651287267
 20
-114.8451415424089
 30
0.0
 10
41.89753234640858
 20
-115.0285735125848
 30
0.0
 10
41.89753234640858
 20
-115.0285735125848
 30
0.0
 10
41.89753234640858
 20
-115.0285735125848
 30
0.0
 10
42.17620783956133
 20
-114.2630977908873
 30
0.0
 10
42.17620783956133
 20
-114.2630977908873
 30
0.0
 10
42.47604856004175
 20
-114.4994428293837
 30
0.0
 10
42.68770083332244
 20
-114.8063386256402
 30
0.0
 10
42.82174727306625
 20
-115.0532662778008
 30
0.0
 10
42.9557937128107
 20
-115.3001939299611
 30
0.0
 10
43.0157618569073
 20
-115.4906809759138
 30
0.0
 10
43.0157618569073
 20
-115.4906809759138
 30
0.0
 10
43.0157618569073
 20
-115.4906809759138
 30
0.0
 10
43.36146056993179
 20
-114.7534255573204
 30
0.0
 10
43.36146056993179
 20
-114.7534255573204
 30
0.0
 10
43.64013606308454
 20
-115.0144633610332
 30
0.0
 10
43.82356803326047
 20
-115.3389968467294
 30
0.0
 10
43.93644924567691
 20
-115.5965071125541
 30
0.0
 10
44.04933045809304
 20
-115.8575449162666
 30
0.0
 10
44.09166091274905
 20
-116.051559500107
 30
0.0
 10
44.09166091274905
 20
-116.051559500107
 30
0.0
 10
44.09166091274905
 20
-116.051559500107
 30
0.0
 10
44.50085530775788
 20
-115.3460519225055
 30
0.0
 10
44.50085530775788
 20
-115.3460519225055
 30
0.0
 10
44.75483803569424
 20
-115.631782491434
 30
0.0
 10
44.9100497027667
 20
-115.9704261286827
 30
0.0
 10
44.99823814996677
 20
-116.2349914702832
 30
0.0
 10
45.08642659716716
 20
-116.5030843497721
 30
0.0
 10
45.11464690027096
 20
-116.7006264715003
 30
0.0
 10
45.11464690027096
 20
-116.7006264715003
 30
0.0
 10
45.11464690027096
 20
-116.7006264715003
 30
0.0
 10
45.580281901488
 20
-116.0374493485548
 30
0.0
 10
45.580281901488
 20
-116.0374493485548
 30
0.0
 10
46.03886182692895
 20
-116.6477134031804
 30
0.0
 10
46.07413720580916
 20
-117.4378818900936
 30
0.0
 10
46.07413720580916
 20
-117.4378818900936
 30
0.0
 10
46.07413720580916
 20
-117.4378818900936
 30
0.0
 10
46.59974035112218
 20
-116.8170352218045
 30
0.0
 10
46.59974035112218
 20
-116.8170352218045
 30
0.0
 10
47.00187967035521
 20
-117.4661021931978
 30
0.0
 10
46.96660429147467
 20
-118.2562706801113
 30
0.0
 10
46.96660429147467
 20
-118.2562706801113
 30
0.0
 10
46.96660429147467
 20
-118.2562706801113
 30
0.0
 10
46.96660429147467
 20
-118.2597982179994
 30
0.0
 10
46.96660429147467
 20
-118.2597982179994
 30
0.0
 10
46.96660429147467
 20
-118.2597982179994
 30
0.0
 10
46.97013182936273
 20
-118.2597982179994
 30
0.0
 10
46.97013182936273
 20
-118.2597982179994
 30
0.0
 10
46.97013182936273
 20
-118.2597982179994
 30
0.0
 10
47.54159296721979
 20
-117.6848095422542
 30
0.0
 10
47.54159296721979
 20
-117.6848095422542
 30
0.0
 10
47.88729168024461
 20
-118.3620968167513
 30
0.0
 10
47.78852061938038
 20
-119.1522653036649
 30
0.0
 10
47.78852061938038
 20
-119.1522653036649
 30
0.0
 10
47.78852061938038
 20
-119.1522653036649
 30
0.0
 10
48.40936728766956
 20
-118.6301896962399
 30
0.0
 10
48.40936728766956
 20
-118.6301896962399
 30
0.0
 10
48.69509785659809
 20
-119.3392248117295
 30
0.0
 10
48.52577603797374
 20
-120.1117556092031
 30
0.0
 10
48.52577603797374
 20
-120.1117556092031
 30
0.0
 10
48.52577603797374
 20
-120.1117556092031
 30
0.0
 10
49.18895316091926
 20
-119.646120607986
 30
0.0
 10
49.18895316091926
 20
-119.646120607986
 30
0.0
 10
49.2595039186797
 20
-119.8789381085944
 30
0.0
 10
49.28419668389576
 20
-120.1152831470908
 30
0.0
 10
49.28419668389576
 20
-120.3304629582592
 30
0.0
 10
49.28419668389576
 20
-120.7855153458121
 30
0.0
 10
49.17484300936704
 20
-121.134741596725
 30
0.0
 10
49.17484300936704
 20
-121.134741596725
 30
0.0
 10
49.17484300936704
 20
-121.134741596725
 30
0.0
 10
49.88035058696856
 20
-120.7290747396045
 30
0.0
 10
49.88035058696856
 20
-120.7290747396045
 30
0.0
 10
49.91209842796073
 20
-120.8842864066763
 30
0.0
 10
49.92620857951262
 20
-121.0359705358607
 30
0.0
 10
49.92620857951262
 20
-121.1841271271571
 30
0.0
 10
49.92620857951262
 20
-121.7485331892381
 30
0.0
 10
49.73572153356027
 20
-122.2106406525671
 30
0.0
 10
49.73572153356027
 20
-122.2106406525671
 30
0.0
 10
49.73572153356027
 20
-122.2106406525671
 30
0.0
 10
50.47297695215363
 20
-121.8684694774303
 30
0.0
 10
50.47297695215363
 20
-121.8684694774303
 30
0.0
 10
50.48355956581811
 20
-121.9531303867426
 30
0.0
 10
50.48708710370585
 20
-122.0342637581666
 30
0.0
 10
50.48708710370585
 20
-122.1189246674789
 30
0.0
 10
50.48708710370585
 20
-122.7715191767603
 30
0.0
 10
50.19782899688927
 20
-123.3288701630655
 30
0.0
 10
50.19782899688927
 20
-123.3288701630655
 30
0.0
 10
50.19782899688927
 20
-123.3288701630655
 30
0.0
 10
50.96330471858642
 20
-123.0501946699127
 30
0.0
 10
50.96330471858642
 20
-123.0501946699127
 30
0.0
 10
50.98799748380312
 20
-123.8156703916102
 30
0.0
 10
50.56469293724208
 20
-124.4823750524437
 30
0.0
 10
50.56469293724208
 20
-124.4823750524437
 30
0.0
 10
50.56469293724208
 20
-124.4823750524437
 30
0.0
 10
50.56116539935402
 20
-124.4859025903315
 30
0.0
 10
50.56116539935402
 20
-124.4859025903315
 30
0.0
 10
50.56116539935402
 20
-124.4859025903315
 30
0.0
 10
51.34780634837984
 20
-124.2742503170511
 30
0.0
 10
51.34780634837984
 20
-124.2742503170511
 30
0.0
 10
51.33016865893957
 20
-124.6552244089558
 30
0.0
 10
51.19612221919511
 20
-125.004450659869
 30
0.0
 10
51.07265839311482
 20
-125.2549058499173
 30
0.0
 10
50.94566702914679
 20
-125.5088885778534
 30
0.0
 10
50.82573074095456
 20
-125.6676277828139
 30
0.0
 10
50.82573074095456
 20
-125.6676277828139
 30
0.0
 10
50.82573074095456
 20
-125.6676277828139
 30
0.0
 10
51.62648184153194
 20
-125.5265262672937
 30
0.0
 10
51.62648184153194
 20
-125.5265262672937
 30
0.0
 10
51.51712816700386
 20
-126.281419375327
 30
0.0
 10
50.98446994591474
 20
-126.8669906647363
 30
0.0
 10
50.98446994591474
 20
-126.8669906647363
 30
0.0
 10
50.98446994591474
 20
-126.8669906647363
 30
0.0
 10
50.98446994591474
 20
-126.8705182026243
 30
0.0
 10
50.98446994591474
 20
-126.8705182026243
 30
0.0
 10
50.98446994591474
 20
-126.8705182026243
 30
0.0
 10
51.79227612226823
 20
-126.7999674448645
 30
0.0
 10
51.79227612226823
 20
-126.7999674448645
 30
0.0
 10
51.61942676575615
 20
-127.5407504013456
 30
0.0
 10
51.03738301423492
 20
-128.0804636982108
 30
0.0
 10
51.03738301423492
 20
-128.0804636982108
 30
0.0
 10
51.03738301423492
 20
-128.0804636982108
 30
0.0
 10
51.84871672847646
 20
-128.0804636982108
 30
0.0
 10
51.84871672847646
 20
-128.0804636982108
 30
0.0
 10
51.7323079781726
 20
-128.4438001006753
 30
0.0
 10
51.51360062911581
 20
-128.743640821156
 30
0.0
 10
51.32664112105151
 20
-128.9552930944367
 30
0.0
 10
51.1396816129872
 20
-129.1704729056048
 30
0.0
 10
50.98446994591474
 20
-129.2904091937974
 30
0.0
 10
50.98446994591474
 20
-129.2904091937974
 30
0.0
 10
50.98446994591474
 20
-129.2904091937974
 30
0.0
 10
51.79227612226823
 20
-129.3609599515572
 30
0.0
 10
51.79227612226823
 20
-129.3609599515572
 30
0.0
 10
51.49243540178813
 20
-130.062939991271
 30
0.0
 10
50.82573074095456
 20
-130.4897720757197
 30
0.0
 10
50.82573074095456
 20
-130.4897720757197
 30
0.0
 10
50.82573074095456
 20
-130.4897720757197
 30
0.0
 10
50.82573074095456
 20
-130.4932996136078
 30
0.0
 10
50.82573074095456
 20
-130.4932996136078
 30
0.0
 10
50.82573074095456
 20
-130.4932996136078
 30
0.0
 10
51.62648184153194
 20
-130.634401129128
 30
0.0
 10
51.62648184153194
 20
-130.634401129128
 30
0.0
 10
51.26667297695522
 20
-131.3046333278493
 30
0.0
 10
50.56469293724208
 20
-131.6750248060899
 30
0.0
 10
50.56469293724208
 20
-131.6750248060899
 30
0.0
  0
HATCH
  5
A3
330
9D
100
AcDbEntity
  8
Layer 2
 62
   253
420
 11842740
440
 33554687
100
AcDbHatch
 10
0.0
 20
0.0
 30
0.0
210
0.0
220
0.0
230
1.0
  2
SOLID
 70
     1
 71
     1
 91
        2
 92
        1
 93
        1
 72
     4
 94
        3
 73
     0
 74
     0
 95
       17
 96
       13
 40
0.0
 40
0.0
 40
0.0
 40
0.0
 40
1.0
 40
1.0
 40
1.0
 40
2.0
 40
2.0
 40
2.0
 40
3.0
 40
3.0
 40
3.0
 40
4.0
 40
4.0
 40
4.0
 40
4.0
 10
38.04546097270512
 20
-128.0804636982108
 10
38.04546097270512
 20
-127.5830808560016
 10
37.64332165347241
 20
-127.1809415367692
 10
37.14593881126319
 20
-127.1809415367692
 10
36.6485559690543
 20
-127.1809415367692
 10
36.24641664982159
 20
-127.5830808560016
 10
36.24641664982159
 20
-128.0804636982108
 10
36.24641664982159
 20
-128.5778465404194
 10
36.6485559690543
 20
-128.9799858596525
 10
37.14593881126319
 20
-128.9799858596525
 10
37.64332165347241
 20
-128.9799858596525
 10
38.04546097270512
 20
-128.5778465404194
 10
38.04546097270512
 20
-128.0804636982108
 97
        0
 97
        1
330
A1
 92
        1
 93
        1
 72
     4
 94
        3
 73
     0
 74
     0
 95
      620
 96
      616
 40
0.0
 40
0.0
 40
0.0
 40
0.0
 40
1.0
 40
1.0
 40
1.0
 40
2.0
 40
2.0
 40
2.0
 40
3.0
 40
3.0
 40
3.0
 40
4.0
 40
4.0
 40
4.0
 40
5.0
 40
5.0
 40
5.0
 40
6.0
 40
6.0
 40
6.0
 40
7.0
 40
7.0
 40
7.0
 40
8.0
 40
8.0
 40
8.0
 40
9.0
 40
9.0
 40
9.0
 40
10.0
 40
10.0
 40
10.0
 40
11.0
 40
11.0
 40
11.0
 40
12.0
 40
12.0
 40
12.0
 40
13.0
 40
13.0
 40
13.0
 40
14.0
 40
14.0
 40
14.0
 40
15.0
 40
15.0
 40
15.0
 40
16.0
 40
16.0
 40
16.0
 40
17.0
 40
17.0
 40
17.0
 40
18.0
 40
18.0
 40
18.0
 40
19.0
 40
19.0
 40
19.0
 40
20.0
 40
20.0
 40
20.0
 40
21.0
 40
21.0
 40
21.0
 40
22.0
 40
22.0
 40
22.0
 40
23.0
 40
23.0
 40
23.0
 40
24.0
 40
24.0
 40
24.0
 40
25.0
 40
25.0
 40
25.0
 40
26.0
 40
26.0
 40
26.0
 40
27.0
 40
27.0
 40
27.0
 40
28.0
 40
28.0
 40
28.0
 40
29.0
 40
29.0
 40
29.0
 40
30.0
 40
30.0
 40
30.0
 40
31.0
 40
31.0
 40
31.0
 40
32.0
 40
32.0
 40
32.0
 40
33.0
 40
33.0
 40
33.0
 40
34.0
 40
34.0
 40
34.0
 40
35.0
 40
35.0
 40
35.0
 40
36.0
 40
36.0
 40
36.0
 40
37.0
 40
37.0
 40
37.0
 40
38.0
 40
38.0
 40
38.0
 40
39.0
 40
39.0
 40
39.0
 40
40.0
 40
40.0
 40
40.0
 40
41.0
 40
41.0
 40
41.0
 40
42.0
 40
42.0
 40
42.0
 40
43.0
 40
43.0
 40
43.0
 40
44.0
 40
44.0
 40
44.0
 40
45.0
 40
45.0
 40
45.0
 40
46.0
 40
46.0
 40
46.0
 40
47.0
 40
47.0
 40
47.0
 40
48.0
 40
48.0
 40
48.0
 40
49.0
 40
49.0
 40
49.0
 40
50.0
 40
50.0
 40
50.0
 40
51.0
 40
51.0
 40
51.0
 40
52.0
 40
52.0
 40
52.0
 40
53.0
 40
53.0
 40
53.0
 40
54.0
 40
54.0
 40
54.0
 40
55.0
 40
55.0
 40
55.0
 40
56.0
 40
56.0
 40
56.0
 40
57.0
 40
57.0
 40
57.0
 40
58.0
 40
58.0
 40
58.0
 40
59.0
 40
59.0
 40
59.0
 40
60.0
 40
60.0
 40
60.0
 40
61.0
 40
61.0
 40
61.0
 40
62.0
 40
62.0
 40
62.0
 40
63.0
 40
63.0
 40
63.0
 40
64.0
 40
64.0
 40
64.0
 40
65.0
 40
65.0
 40
65.0
 40
66.0
 40
66.0
 40
66.0
 40
67.0
 40
67.0
 40
67.0
 40
68.0
 40
68.0
 40
68.0
 40
69.0
 40
69.0
 40
69.0
 40
70.0
 40
70.0
 40
70.0
 40
71.0
 40
71.0
 40
71.0
 40
72.0
 40
72.0
 40
72.0
 40
73.0
 40
73.0
 40
73.0
 40
74.0
 40
74.0
 40
74.0
 40
75.0
 40
75.0
 40
75.0
 40
76.0
 40
76.0
 40
76.0
 40
77.0
 40
77.0
 40
77.0
 40
78.0
 40
78.0
 40
78.0
 40
79.0
 40
79.0
 40
79.0
 40
80.0
 40
80.0
 40
80.0
 40
81.0
 40
81.0
 40
81.0
 40
82.0
 40
82.0
 40
82.0
 40
83.0
 40
83.0
 40
83.0
 40
84.0
 40
84.0
 40
84.0
 40
85.0
 40
85.0
 40
85.0
 40
86.0
 40
86.0
 40
86.0
 40
87.0
 40
87.0
 40
87.0
 40
88.0
 40
88.0
 40
88.0
 40
89.0
 40
89.0
 40
89.0
 40
90.0
 40
90.0
 40
90.0
 40
91.0
 40
91.0
 40
91.0
 40
92.0
 40
92.0
 40
92.0
 40
93.0
 40
93.0
 40
93.0
 40
94.0
 40
94.0
 40
94.0
 40
95.0
 40
95.0
 40
95.0
 40
96.0
 40
96.0
 40
96.0
 40
97.0
 40
97.0
 40
97.0
 40
98.0
 40
98.0
 40
98.0
 40
99.0
 40
99.0
 40
99.0
 40
100.0
 40
100.0
 40
100.0
 40
101.0
 40
101.0
 40
101.0
 40
102.0
 40
102.0
 40
102.0
 40
103.0
 40
103.0
 40
103.0
 40
104.0
 40
104.0
 40
104.0
 40
105.0
 40
105.0
 40
105.0
 40
106.0
 40
106.0
 40
106.0
 40
107.0
 40
107.0
 40
107.0
 40
108.0
 40
108.0
 40
108.0
 40
109.0
 40
109.0
 40
109.0
 40
110.0
 40
110.0
 40
110.0
 40
111.0
 40
111.0
 40
111.0
 40
112.0
 40
112.0
 40
112.0
 40
113.0
 40
113.0
 40
113.0
 40
114.0
 40
114.0
 40
114.0
 40
115.0
 40
115.0
 40
115.0
 40
116.0
 40
116.0
 40
116.0
 40
117.0
 40
117.0
 40
117.0
 40
118.0
 40
118.0
 40
118.0
 40
119.0
 40
119.0
 40
119.0
 40
120.0
 40
120.0
 40
120.0
 40
121.0
 40
121.0
 40
121.0
 40
122.0
 40
122.0
 40
122.0
 40
123.0
 40
123.0
 40
123.0
 40
124.0
 40
124.0
 40
124.0
 40
125.0
 40
125.0
 40
125.0
 40
126.0
 40
126.0
 40
126.0
 40
127.0
 40
127.0
 40
127.0
 40
128.0
 40
128.0
 40
128.0
 40
129.0
 40
129.0
 40
129.0
 40
130.0
 40
130.0
 40
130.0
 40
131.0
 40
131.0
 40
131.0
 40
132.0
 40
132.0
 40
132.0
 40
133.0
 40
133.0
 40
133.0
 40
134.0
 40
134.0
 40
134.0
 40
135.0
 40
135.0
 40
135.0
 40
136.0
 40
136.0
 40
136.0
 40
137.0
 40
137.0
 40
137.0
 40
138.0
 40
138.0
 40
138.0
 40
139.0
 40
139.0
 40
139.0
 40
140.0
 40
140.0
 40
140.0
 40
141.0
 40
141.0
 40
141.0
 40
142.0
 40
142.0
 40
142.0
 40
143.0
 40
143.0
 40
143.0
 40
144.0
 40
144.0
 40
144.0
 40
145.0
 40
145.0
 40
145.0
 40
146.0
 40
146.0
 40
146.0
 40
147.0
 40
147.0
 40
147.0
 40
148.0
 40
148.0
 40
148.0
 40
149.0
 40
149.0
 40
149.0
 40
150.0
 40
150.0
 40
150.0
 40
151.0
 40
151.0
 40
151.0
 40
152.0
 40
152.0
 40
152.0
 40
153.0
 40
153.0
 40
153.0
 40
154.0
 40
154.0
 40
154.0
 40
155.0
 40
155.0
 40
155.0
 40
156.0
 40
156.0
 40
156.0
 40
157.0
 40
157.0
 40
157.0
 40
158.0
 40
158.0
 40
158.0
 40
159.0
 40
159.0
 40
159.0
 40
160.0
 40
160.0
 40
160.0
 40
161.0
 40
161.0
 40
161.0
 40
162.0
 40
162.0
 40
162.0
 40
163.0
 40
163.0
 40
163.0
 40
164.0
 40
164.0
 40
164.0
 40
165.0
 40
165.0
 40
165.0
 40
166.0
 40
166.0
 40
166.0
 40
167.0
 40
167.0
 40
167.0
 40
168.0
 40
168.0
 40
168.0
 40
169.0
 40
169.0
 40
169.0
 40
170.0
 40
170.0
 40
170.0
 40
171.0
 40
171.0
 40
171.0
 40
172.0
 40
172.0
 40
172.0
 40
173.0
 40
173.0
 40
173.0
 40
174.0
 40
174.0
 40
174.0
 40
175.0
 40
175.0
 40
175.0
 40
176.0
 40
176.0
 40
176.0
 40
177.0
 40
177.0
 40
177.0
 40
178.0
 40
178.0
 40
178.0
 40
179.0
 40
179.0
 40
179.0
 40
180.0
 40
180.0
 40
180.0
 40
181.0
 40
181.0
 40
181.0
 40
182.0
 40
182.0
 40
182.0
 40
183.0
 40
183.0
 40
183.0
 40
184.0
 40
184.0
 40
184.0
 40
185.0
 40
185.0
 40
185.0
 40
186.0
 40
186.0
 40
186.0
 40
187.0
 40
187.0
 40
187.0
 40
188.0
 40
188.0
 40
188.0
 40
189.0
 40
189.0
 40
189.0
 40
190.0
 40
190.0
 40
190.0
 40
191.0
 40
191.0
 40
191.0
 40
192.0
 40
192.0
 40
192.0
 40
193.0
 40
193.0
 40
193.0
 40
194.0
 40
194.0
 40
194.0
 40
195.0
 40
195.0
 40
195.0
 40
196.0
 40
196.0
 40
196.0
 40
197.0
 40
197.0
 40
197.0
 40
198.0
 40
198.0
 40
198.0
 40
199.0
 40
199.0
 40
199.0
 40
200.0
 40
200.0
 40
200.0
 40
201.0
 40
201.0
 40
201.0
 40
202.0
 40
202.0
 40
202.0
 40
203.0
 40
203.0
 40
203.0
 40
204.0
 40
204.0
 40
204.0
 40
205.0
 40
205.0
 40
205.0
 40
205.0
 10
50.56469293724208
 20
-131.6750248060899
 10
50.56469293724208
 20
-131.6750248060899
 10
51.34780634837984
 20
-131.8866770793706
 10
51.34780634837984
 20
-131.8866770793706
 10
50.93155687759458
 20
-132.5251614370994
 10
50.19782899688927
 20
-132.8285296954682
 10
50.19782899688927
 20
-132.8285296954682
 10
50.19782899688927
 20
-132.8285296954682
 10
50.96330471858642
 20
-133.1072051886206
 10
50.96330471858642
 20
-133.1072051886206
 10
50.4906146415939
 20
-133.7104141674698
 10
49.73572153356027
 20
-133.9502867438543
 10
49.73572153356027
 20
-133.9502867438543
 10
49.73572153356027
 20
-133.9502867438543
 10
50.47297695215363
 20
-134.2924579189911
 10
50.47297695215363
 20
-134.2924579189911
 10
50.21193914844116
 20
-134.5711334121435
 10
49.88740566274467
 20
-134.7545653823197
 10
49.62989539691992
 20
-134.8674465947362
 10
49.36885759320745
 20
-134.980327807152
 10
49.17484300936704
 20
-135.022658261808
 10
49.17484300936704
 20
-135.022658261808
 10
49.17484300936704
 20
-135.022658261808
 10
49.88035058696856
 20
-135.4318526568171
 10
49.88035058696856
 20
-135.4318526568171
 10
49.31241698699955
 20
-135.9398181126899
 10
48.52577603797374
 20
-136.0456442493302
 10
48.52577603797374
 20
-136.0456442493302
 10
48.52577603797374
 20
-136.0456442493302
 10
49.18895316091926
 20
-136.511279250547
 10
49.18895316091926
 20
-136.511279250547
 10
48.88205736466272
 20
-136.7405692132679
 10
48.53283111374985
 20
-136.8640330393479
 10
48.25768315848548
 20
-136.9310562592203
 10
47.98253520322078
 20
-136.994551941204
 10
47.78499308149232
 20
-137.0051345548681
 10
47.78499308149232
 20
-137.0051345548681
 10
47.78499308149232
 20
-137.0051345548681
 10
47.78499308149232
 20
-137.0086620927562
 10
47.78499308149232
 20
-137.0086620927562
 10
47.78499308149232
 20
-137.0086620927562
 10
48.40936728766956
 20
-137.5307377001811
 10
48.40936728766956
 20
-137.5307377001811
 10
47.76030031627626
 20
-137.9328770194142
 10
46.97013182936273
 20
-137.9011291784217
 10
46.97013182936273
 20
-137.9011291784217
 10
46.97013182936273
 20
-137.9011291784217
 10
46.96660429147467
 20
-137.9011291784217
 10
46.96660429147467
 20
-137.9011291784217
 10
46.96660429147467
 20
-137.9011291784217
 10
47.54159296721979
 20
-138.4761178541668
 10
47.54159296721979
 20
-138.4761178541668
 10
47.11476088277102
 20
-138.6948252032236
 10
46.64559834366623
 20
-138.7336281199916
 10
46.35281269896192
 20
-138.7336281199916
 10
46.18349088033724
 20
-138.7336281199916
 10
46.07413720580916
 20
-138.7195179684393
 10
46.07413720580916
 20
-138.7195179684393
 10
46.07413720580916
 20
-138.7195179684393
 10
46.59621281323413
 20
-139.3438921746166
 10
46.59621281323413
 20
-139.3438921746166
 10
46.27520686542537
 20
-139.4708835385852
 10
45.94009076606471
 20
-139.5061589174651
 10
45.66847034868807
 20
-139.5061589174651
 10
45.34393686299127
 20
-139.5061589174651
 10
45.11464690027096
 20
-139.456773387033
 10
45.11464690027096
 20
-139.456773387033
 10
45.11464690027096
 20
-139.456773387033
 10
45.580281901488
 20
-140.1234780478663
 10
45.580281901488
 20
-140.1234780478663
 10
44.88182939966259
 20
-140.3351303211469
 10
44.15515659473306
 20
-140.1270055857543
 10
44.09518845063678
 20
-140.1093678963141
 10
44.09518845063678
 20
-140.1093678963141
 10
44.49732776986983
 20
-140.8113479360278
 10
44.49732776986983
 20
-140.8113479360278
 10
44.34211610279769
 20
-140.8430957770197
 10
44.18690443572523
 20
-140.8572059285719
 10
44.03874784442888
 20
-140.8572059285719
 10
43.47786932023598
 20
-140.8572059285719
 10
43.0157618569073
 20
-140.6667188826195
 10
43.0157618569073
 20
-140.6667188826195
 10
43.0157618569073
 20
-140.6667188826195
 10
43.36146056993179
 20
-141.4039743012126
 10
43.36146056993179
 20
-141.4039743012126
 10
42.6030399240101
 20
-141.4956902863013
 10
41.89753234640858
 20
-141.1323538838363
 10
41.89753234640858
 20
-141.1323538838363
 10
41.89753234640858
 20
-141.1323538838363
 10
42.17620783956133
 20
-141.8943020676457
 10
42.17620783956133
 20
-141.8943020676457
 10
42.15504261223332
 20
-141.8943020676457
 10
42.13387738490531
 20
-141.8943020676457
 10
42.11271215757732
 20
-141.8943020676457
 10
41.37192920109558
 20
-141.8943020676457
 10
40.74049991914255
 20
-141.4956902863013
 10
40.74049991914255
 20
-141.4956902863013
 10
40.74049991914255
 20
-141.4956902863013
 10
40.9521521924229
 20
-142.2788036974385
 10
40.9521521924229
 20
-142.2788036974385
 10
40.5711781005182
 20
-142.2576384701108
 10
40.22195184960533
 20
-142.1306471061421
 10
39.97149665955701
 20
-142.0036557421741
 10
39.71751393162032
 20
-141.8766643782061
 10
39.55877472666013
 20
-141.7567280900135
 10
39.55877472666013
 20
-141.7567280900135
 10
39.55877472666013
 20
-141.7567280900135
 10
39.69987624218005
 20
-142.5574791905909
 10
39.69987624218005
 20
-142.5574791905909
 10
38.94498313414674
 20
-142.4516530539512
 10
38.35941184473777
 20
-141.915467294974
 10
38.35941184473777
 20
-141.915467294974
 10
38.35941184473777
 20
-141.915467294974
 10
38.35588430685004
 20
-141.915467294974
 10
38.35588430685004
 20
-141.915467294974
 10
38.35588430685004
 20
-141.915467294974
 10
38.42643506460984
 20
-142.7232734713275
 10
38.42643506460984
 20
-142.7232734713275
 10
38.05604358636897
 20
-142.6386125620155
 10
37.73503763856054
 20
-142.4481255160631
 10
37.50927521372795
 20
-142.2823312353265
 10
37.27998525100765
 20
-142.1165369545905
 10
37.14593881126319
 20
-141.9683803632942
 10
37.14593881126319
 20
-141.9683803632942
 10
37.14593881126319
 20
-141.9683803632942
 10
37.14593881126319
 20
-142.7832416154238
 10
37.14593881126319
 20
-142.7832416154238
 10
36.78260240879843
 20
-142.6668328651193
 10
36.47923415042995
 20
-142.4481255160631
 10
36.26758187714991
 20
-142.2611660079988
 10
36.05592960386923
 20
-142.0742064999339
 10
35.93599331567699
 20
-141.915467294974
 10
35.93599331567699
 20
-141.915467294974
 10
35.93599331567699
 20
-141.915467294974
 10
35.86544255791686
 20
-142.7268010092156
 10
35.86544255791686
 20
-142.7268010092156
 10
35.51268876911595
 20
-142.5751168800311
 10
35.23048573807546
 20
-142.3352443036467
 10
35.03647115423505
 20
-142.1306471061421
 10
34.84245657039465
 20
-141.9260499086382
 10
34.73663043375463
 20
-141.7567280900135
 10
34.73663043375463
 20
-141.7567280900135
 10
34.73663043375463
 20
-141.7567280900135
 10
34.59200138034633
 20
-142.5574791905909
 10
34.59200138034633
 20
-142.5574791905909
 10
34.25688528098568
 20
-142.3775747583027
 10
33.99584747727288
 20
-142.1130094167025
 10
33.81947058287274
 20
-141.8907745297576
 10
33.64309368847229
 20
-141.6720671807015
 10
33.55137770338416
 20
-141.4956902863013
 10
33.55137770338416
 20
-141.4956902863013
 10
33.55137770338416
 20
-141.4956902863013
 10
33.3397254301038
 20
-142.2823312353265
 10
33.3397254301038
 20
-142.2823312353265
 10
32.70124107237434
 20
-141.8625542266538
 10
32.39787281400586
 20
-141.1323538838363
 10
32.39787281400586
 20
-141.1323538838363
 10
32.39787281400586
 20
-141.1323538838363
 10
32.11919732085343
 20
-141.8943020676457
 10
32.11919732085343
 20
-141.8943020676457
 10
31.81582906248463
 20
-141.6579570291493
 10
31.60770432709232
 20
-141.3545887707805
 10
31.47013034946013
 20
-141.1041335807325
 10
31.33608390971568
 20
-140.8572059285719
 10
31.27611576561972
 20
-140.6667188826195
 10
31.27611576561972
 20
-140.6667188826195
 10
31.27611576561972
 20
-140.6667188826195
 10
30.93394459048296
 20
-141.4039743012126
 10
30.93394459048296
 20
-141.4039743012126
 10
30.37659360417779
 20
-140.8818986937876
 10
30.20374424766539
 20
-140.1093678963141
 10
30.20374424766539
 20
-140.1093678963141
 10
30.20374424766539
 20
-140.1093678963141
 10
29.79454985265656
 20
-140.8113479360278
 10
29.79454985265656
 20
-140.8113479360278
 10
29.54056712472019
 20
-140.5291449049874
 10
29.38888299553579
 20
-140.1905012677387
 10
29.29716701044766
 20
-139.9224083882498
 10
29.20545102535954
 20
-139.6543155087615
 10
29.18075826014348
 20
-139.456773387033
 10
29.18075826014348
 20
-139.456773387033
 10
29.18075826014348
 20
-139.456773387033
 10
28.71512325892643
 20
-140.1234780478663
 10
28.71512325892643
 20
-140.1234780478663
 10
28.48583329620612
 20
-139.8165822516094
 10
28.36236947012583
 20
-139.4673560006972
 10
28.29534625025377
 20
-139.1922080454321
 10
28.23185056826975
 20
-138.9170600901678
 10
28.22126795460559
 20
-138.7195179684393
 10
28.22126795460559
 20
-138.7195179684393
 10
28.22126795460559
 20
-138.7195179684393
 10
28.21774041671753
 20
-138.7195179684393
 10
28.21774041671753
 20
-138.7195179684393
 10
28.21774041671753
 20
-138.7195179684393
 10
27.69566480929258
 20
-139.3403646367285
 10
27.69566480929258
 20
-139.3403646367285
 10
27.34996609626777
 20
-138.7830136504237
 10
27.32527333105171
 20
-138.1163089895904
 10
27.32527333105171
 20
-137.9434596330777
 10
27.32527333105171
 20
-137.9152393299739
 10
27.32527333105171
 20
-137.9011291784217
 10
27.32527333105171
 20
-137.9011291784217
 10
27.32527333105171
 20
-137.9011291784217
 10
26.75028465530659
 20
-138.4761178541668
 10
26.75028465530659
 20
-138.4761178541668
 10
26.4045859422821
 20
-137.795303041782
 10
26.50688454103406
 20
-137.0086620927562
 10
26.50688454103406
 20
-137.0086620927562
 10
26.50688454103406
 20
-137.0086620927562
 10
26.50688454103406
 20
-137.0051345548681
 10
26.50688454103406
 20
-137.0051345548681
 10
26.50688454103406
 20
-137.0051345548681
 10
25.88251033485682
 20
-137.5307377001811
 10
25.88251033485682
 20
-137.5307377001811
 10
25.7555189708888
 20
-137.2097317523727
 10
25.72024359200858
 20
-136.871088115124
 10
25.72024359200858
 20
-136.6029952356351
 10
25.72024359200858
 20
-136.2749342120505
 10
25.7696291224407
 20
-136.0456442493302
 10
25.7696291224407
 20
-136.0456442493302
 10
25.7696291224407
 20
-136.0456442493302
 10
25.10292446160745
 20
-136.511279250547
 10
25.10292446160745
 20
-136.511279250547
 10
25.03237370384733
 20
-136.2784617499386
 10
25.00768093863127
 20
-136.0456442493302
 10
25.00768093863127
 20
-135.8339919760495
 10
25.00768093863127
 20
-135.3754120506089
 10
25.1205621510474
 20
-135.022658261808
 10
25.1205621510474
 20
-135.022658261808
 10
25.1205621510474
 20
-135.022658261808
 10
25.11703461315935
 20
-135.022658261808
 10
25.11703461315935
 20
-135.022658261808
 10
25.11703461315935
 20
-135.022658261808
 10
24.41505457344588
 20
-135.4318526568171
 10
24.41505457344588
 20
-135.4318526568171
 10
24.38330673245403
 20
-135.2766409897447
 10
24.36919658090181
 20
-135.1214293226723
 10
24.36919658090181
 20
-134.9732727313759
 10
24.36919658090181
 20
-134.412394207183
 10
24.55968362685417
 20
-133.9502867438543
 10
24.55968362685417
 20
-133.9502867438543
 10
24.55968362685417
 20
-133.9502867438543
 10
23.8224282082608
 20
-134.2924579189911
 10
23.8224282082608
 20
-134.2924579189911
 10
23.73071222317268
 20
-133.5340372730694
 10
24.09404862563744
 20
-132.8285296954682
 10
24.09404862563744
 20
-132.8285296954682
 10
24.09404862563744
 20
-132.8285296954682
 10
23.33210044182802
 20
-133.1072051886206
 10
23.33210044182802
 20
-133.1072051886206
 10
23.33210044182802
 20
-133.0860399612929
 10
23.33210044182802
 20
-133.0648747339646
 10
23.33210044182802
 20
-133.0437095066369
 10
23.33210044182802
 20
-132.3064540880436
 10
23.73071222317268
 20
-131.6750248060899
 10
23.73071222317268
 20
-131.6750248060899
 10
23.73071222317268
 20
-131.6750248060899
 10
22.94759881203525
 20
-131.8831495414825
 10
22.94759881203525
 20
-131.8831495414825
 10
22.96876403936325
 20
-131.5021754495778
 10
23.09575540333128
 20
-131.1529491986652
 10
23.22274676729962
 20
-130.8989664707282
 10
23.34973813126797
 20
-130.6485112806796
 10
23.4696744194602
 20
-130.4897720757197
 10
23.4696744194602
 20
-130.4897720757197
 10
23.4696744194602
 20
-130.4897720757197
 10
22.6689233188825
 20
-130.63087359124
 10
22.6689233188825
 20
-130.63087359124
 10
22.72183638720267
 20
-130.2534270372233
 10
22.88410313005092
 20
-129.9183109378627
 10
23.02873218345921
 20
-129.6784383614782
 10
23.17688877475556
 20
-129.4385657850937
 10
23.31093521449969
 20
-129.2904091937974
 10
23.31093521449969
 20
-129.2904091937974
 10
23.31093521449969
 20
-129.2904091937974
 10
22.5031290381462
 20
-129.3609599515572
 10
22.5031290381462
 20
-129.3609599515572
 10
22.58778994745854
 20
-128.9870409354286
 10
22.7782769934109
 20
-128.6695625255082
 10
22.9440712741472
 20
-128.4402725627872
 10
23.10986555488349
 20
-128.214510137955
 10
23.25802214617984
 20
-128.0804636982108
 10
23.25802214617984
 20
-128.0804636982108
 10
23.25802214617984
 20
-128.0804636982108
 10
22.44668843193798
 20
-128.0769361603224
 10
22.44668843193798
 20
-128.0769361603224
 10
22.68303347043472
 20
-127.3537908932813
 10
23.31093521449969
 20
-126.8705182026243
 10
23.31093521449969
 20
-126.8705182026243
 10
23.31093521449969
 20
-126.8705182026243
 10
23.31093521449969
 20
-126.8669906647363
 10
23.31093521449969
 20
-126.8669906647363
 10
23.31093521449969
 20
-126.8669906647363
 10
22.5031290381462
 20
-126.7964399069765
 10
22.5031290381462
 20
-126.7964399069765
 10
22.65128562944255
 20
-126.4472136560636
 10
22.89115820582702
 20
-126.1650106250231
 10
23.09575540333128
 20
-125.9674685032946
 10
23.30035260083585
 20
-125.7734539194546
 10
23.4696744194602
 20
-125.6676277828139
 10
23.4696744194602
 20
-125.6676277828139
 10
23.4696744194602
 20
-125.6676277828139
 10
22.6689233188825
 20
-125.5265262672937
 10
22.6689233188825
 20
-125.5265262672937
 10
22.84882775117102
 20
-125.191410167933
 10
23.11339309277155
 20
-124.9303723642205
 10
23.33562797971575
 20
-124.7539954698201
 10
23.55433532877222
 20
-124.5776185754199
 10
23.73071222317268
 20
-124.4859025903315
 10
23.73071222317268
 20
-124.4859025903315
 10
23.73071222317268
 20
-124.4859025903315
 10
22.94759881203525
 20
-124.2742503170511
 10
22.94759881203525
 20
-124.2742503170511
 10
23.36384828281986
 20
-123.635765959322
 10
24.09404862563744
 20
-123.3288701630655
 10
24.09404862563744
 20
-123.3288701630655
 10
24.09404862563744
 20
-123.3288701630655
 10
23.33210044182802
 20
-123.0501946699127
 10
23.33210044182802
 20
-123.0501946699127
 10
23.56844548032444
 20
-122.7503539494323
 10
23.87181373869292
 20
-122.5387016761516
 10
24.12226892874155
 20
-122.4046552364075
 10
24.36919658090181
 20
-122.2706087966633
 10
24.55968362685417
 20
-122.2106406525671
 10
24.55968362685417
 20
-122.2106406525671
 10
24.55968362685417
 20
-122.2106406525671
 10
23.8224282082608
 20
-121.8649419395426
 10
23.8224282082608
 20
-121.8649419395426
 10
24.08346601197328
 20
-121.5862664463898
 10
24.40799949767009
 20
-121.4028344762139
 10
24.66903730138256
 20
-121.2899532637971
 10
24.92654756720699
 20
-121.177072051381
 10
25.1205621510474
 20
-121.134741596725
 10
25.1205621510474
 20
-121.134741596725
 10
25.1205621510474
 20
-121.134741596725
 10
24.41505457344588
 20
-120.7290747396045
 10
24.41505457344588
 20
-120.7290747396045
 10
24.69725760448668
 20
-120.4715644737798
 10
25.03590124173538
 20
-120.3198803445954
 10
25.30399412122365
 20
-120.2281643595072
 10
25.57208700071223
 20
-120.1399759123069
 10
25.7696291224407
 20
-120.1117556092031
 10
25.7696291224407
 20
-120.1117556092031
 10
25.7696291224407
 20
-120.1117556092031
 10
25.1064519994955
 20
-119.646120607986
 10
25.1064519994955
 20
-119.646120607986
 10
25.40982025786399
 20
-119.4168306452654
 10
25.75904650877653
 20
-119.2933668191854
 10
26.03419446404123
 20
-119.226343599313
 10
26.30934241930592
 20
-119.159320379441
 10
26.50688454103406
 20
-119.1522653036649
 10
26.50688454103406
 20
-119.1522653036649
 10
26.50688454103406
 20
-119.1522653036649
 10
25.88603787274488
 20
-118.6301896962399
 10
25.88603787274488
 20
-118.6301896962399
 10
26.43633378327394
 20
-118.2844909832154
 10
27.09245583044335
 20
-118.2597982179994
 10
27.2758878006196
 20
-118.2597982179994
 10
27.30763564161176
 20
-118.2597982179994
 10
27.32527333105171
 20
-118.2597982179994
 10
27.32527333105171
 20
-118.2597982179994
 10
27.32527333105171
 20
-118.2597982179994
 10
26.75028465530659
 20
-117.6848095422542
 10
26.75028465530659
 20
-117.6848095422542
 10
27.17711673975536
 20
-117.4661021931978
 10
27.64980681674853
 20
-117.4272992764295
 10
27.93906492356511
 20
-117.4272992764295
 10
28.11191428007752
 20
-117.4272992764295
 10
28.22126795460559
 20
-117.4414094279817
 10
28.22126795460559
 20
-117.4414094279817
 10
28.22126795460559
 20
-117.4414094279817
 10
28.22126795460559
 20
-117.4378818900936
 10
28.22126795460559
 20
-117.4378818900936
 10
28.22126795460559
 20
-117.4378818900936
 10
27.69919234718064
 20
-116.8170352218045
 10
27.69919234718064
 20
-116.8170352218045
 10
28.40469992478184
 20
-116.5313046528759
 10
29.18075826014348
 20
-116.7006264715003
 10
29.18075826014348
 20
-116.7006264715003
 10
29.18075826014348
 20
-116.7006264715003
 10
28.71512325892643
 20
-116.0374493485548
 10
28.71512325892643
 20
-116.0374493485548
 10
28.94794075953512
 20
-115.9668985907946
 10
29.18428579803153
 20
-115.9422058255786
 10
29.39946560919995
 20
-115.9422058255786
 10
29.85451799675283
 20
-115.9422058255786
 10
30.20374424766539
 20
-116.051559500107
 10
30.20374424766539
 20
-116.051559500107
 10
30.20374424766539
 20
-116.051559500107
 10
29.79807739054461
 20
-115.3460519225055
 10
29.79807739054461
 20
-115.3460519225055
 10
30.54238788491409
 20
-115.190840255433
 10
31.27611576561972
 20
-115.4906809759138
 10
31.27611576561972
 20
-115.4906809759138
 10
31.27611576561972
 20
-115.4906809759138
 10
31.27964330350778
 20
-115.4906809759138
 10
31.27964330350778
 20
-115.4906809759138
 10
31.27964330350778
 20
-115.4906809759138
 10
30.93394459048296
 20
-114.7534255573204
 10
30.93394459048296
 20
-114.7534255573204
 10
31.01860549979498
 20
-114.7428429436562
 10
31.10326640910732
 20
-114.7393154057682
 10
31.1843997805316
 20
-114.7393154057682
 10
31.84052182770069
 20
-114.7393154057682
 10
32.39787281400586
 20
-115.0285735125848
 10
32.39787281400586
 20
-115.0285735125848
 10
32.39787281400586
 20
-115.0285735125848
 10
32.11919732085343
 20
-114.2630977908873
 10
32.11919732085343
 20
-114.2630977908873
 10
32.14036254818144
 20
-114.2630977908873
 10
32.16152777550944
 20
-114.2630977908873
 10
32.18269300283744
 20
-114.2630977908873
 10
32.91994842143081
 20
-114.2630977908873
 10
33.55137770338416
 20
-114.66523711012
 10
33.55137770338416
 20
-114.66523711012
 10
33.55137770338416
 20
-114.66523711012
 10
33.34325296799185
 20
-113.8785961610945
 10
33.34325296799185
 20
-113.8785961610945
 10
33.72422705989656
 20
-113.8962338505345
 10
34.07345331080911
 20
-114.0302802902789
 10
34.3274360387458
 20
-114.1537441163592
 10
34.57789122879411
 20
-114.2807354803272
 10
34.73663043375463
 20
-114.4006717685195
 10
34.73663043375463
 20
-114.4006717685195
 10
34.73663043375463
 20
-114.4006717685195
 10
34.59552891823439
 20
-113.5999206679421
 10
34.59552891823439
 20
-113.5999206679421
 10
35.3504220262677
 20
-113.7092743424702
 10
35.93599331567699
 20
-114.2419325635593
 10
35.93599331567699
 20
-114.2419325635593
 10
35.93599331567699
 20
-114.2419325635593
 10
35.86544255791686
 20
-113.4341263872058
 10
35.86544255791686
 20
-113.4341263872058
 10
36.60975305228634
 20
-113.6069757437179
 10
37.14593881126319
 20
-114.1890194952391
 10
37.14593881126319
 20
-114.1890194952391
 10
37.14593881126319
 20
-114.1890194952391
 10
37.14946634915125
 20
-114.1925470331272
 10
37.14946634915125
 20
-114.1925470331272
 10
37.14946634915125
 20
-114.1925470331272
 10
37.14946634915125
 20
-113.3776857809976
 10
37.14946634915125
 20
-113.3776857809976
 10
37.87261161619272
 20
-113.614030819494
 10
38.35941184473777
 20
-114.2419325635593
 10
38.35941184473777
 20
-114.2419325635593
 10
38.35941184473777
 20
-114.2419325635593
 10
38.4299626024979
 20
-113.4341263872058
 10
38.4299626024979
 20
-113.4341263872058
 10
38.77918885341044
 20
-113.5858105163899
 10
39.06139188445124
 20
-113.8256830927743
 10
39.25893400617938
 20
-114.0302802902789
 10
39.45294859001979
 20
-114.2348774877832
 10
39.55877472666013
 20
-114.4006717685195
 10
39.55877472666013
 20
-114.4006717685195
 10
39.55877472666013
 20
-114.4006717685195
 10
39.69987624218005
 20
-113.5999206679421
 10
39.69987624218005
 20
-113.5999206679421
 10
40.03499234154102
 20
-113.7798251002303
 10
40.2960301452535
 20
-114.0443904418308
 10
40.47240703965396
 20
-114.2666253287753
 10
40.6487839340541
 20
-114.4888602157199
 10
40.74049991914255
 20
-114.66523711012
 10
40.74049991914255
 20
-114.66523711012
 10
40.74049991914255
 20
-114.66523711012
 10
40.74402745703028
 20
-114.66523711012
 10
40.74402745703028
 20
-114.66523711012
 10
40.74402745703028
 20
-114.66523711012
 10
40.9521521924229
 20
-113.8785961610945
 10
40.9521521924229
 20
-113.8785961610945
 10
41.27315814023134
 20
-114.0867208964868
 10
41.50950317872807
 20
-114.3759790033034
 10
41.66471484580021
 20
-114.6087965039121
 10
41.81992651287267
 20
-114.8451415424089
 10
41.89753234640858
 20
-115.0285735125848
 10
41.89753234640858
 20
-115.0285735125848
 10
41.89753234640858
 20
-115.0285735125848
 10
42.17620783956133
 20
-114.2630977908873
 10
42.17620783956133
 20
-114.2630977908873
 10
42.47604856004175
 20
-114.4994428293837
 10
42.68770083332244
 20
-114.8063386256402
 10
42.82174727306625
 20
-115.0532662778008
 10
42.9557937128107
 20
-115.3001939299611
 10
43.0157618569073
 20
-115.4906809759138
 10
43.0157618569073
 20
-115.4906809759138
 10
43.0157618569073
 20
-115.4906809759138
 10
43.36146056993179
 20
-114.7534255573204
 10
43.36146056993179
 20
-114.7534255573204
 10
43.64013606308454
 20
-115.0144633610332
 10
43.82356803326047
 20
-115.3389968467294
 10
43.93644924567691
 20
-115.5965071125541
 10
44.04933045809304
 20
-115.8575449162666
 10
44.09166091274905
 20
-116.051559500107
 10
44.09166091274905
 20
-116.051559500107
 10
44.09166091274905
 20
-116.051559500107
 10
44.50085530775788
 20
-115.3460519225055
 10
44.50085530775788
 20
-115.3460519225055
 10
44.75483803569424
 20
-115.631782491434
 10
44.9100497027667
 20
-115.9704261286827
 10
44.99823814996677
 20
-116.2349914702832
 10
45.08642659716716
 20
-116.5030843497721
 10
45.11464690027096
 20
-116.7006264715003
 10
45.11464690027096
 20
-116.7006264715003
 10
45.11464690027096
 20
-116.7006264715003
 10
45.580281901488
 20
-116.0374493485548
 10
45.580281901488
 20
-116.0374493485548
 10
46.03886182692895
 20
-116.6477134031804
 10
46.07413720580916
 20
-117.4378818900936
 10
46.07413720580916
 20
-117.4378818900936
 10
46.07413720580916
 20
-117.4378818900936
 10
46.59974035112218
 20
-116.8170352218045
 10
46.59974035112218
 20
-116.8170352218045
 10
47.00187967035521
 20
-117.4661021931978
 10
46.96660429147467
 20
-118.2562706801113
 10
46.96660429147467
 20
-118.2562706801113
 10
46.96660429147467
 20
-118.2562706801113
 10
46.96660429147467
 20
-118.2597982179994
 10
46.96660429147467
 20
-118.2597982179994
 10
46.96660429147467
 20
-118.2597982179994
 10
46.97013182936273
 20
-118.2597982179994
 10
46.97013182936273
 20
-118.2597982179994
 10
46.97013182936273
 20
-118.2597982179994
 10
47.54159296721979
 20
-117.6848095422542
 10
47.54159296721979
 20
-117.6848095422542
 10
47.88729168024461
 20
-118.3620968167513
 10
47.78852061938038
 20
-119.1522653036649
 10
47.78852061938038
 20
-119.1522653036649
 10
47.78852061938038
 20
-119.1522653036649
 10
48.40936728766956
 20
-118.6301896962399
 10
48.40936728766956
 20
-118.6301896962399
 10
48.69509785659809
 20
-119.3392248117295
 10
48.52577603797374
 20
-120.1117556092031
 10
48.52577603797374
 20
-120.1117556092031
 10
48.52577603797374
 20
-120.1117556092031
 10
49.18895316091926
 20
-119.646120607986
 10
49.18895316091926
 20
-119.646120607986
 10
49.2595039186797
 20
-119.8789381085944
 10
49.28419668389576
 20
-120.1152831470908
 10
49.28419668389576
 20
-120.3304629582592
 10
49.28419668389576
 20
-120.7855153458121
 10
49.17484300936704
 20
-121.134741596725
 10
49.17484300936704
 20
-121.134741596725
 10
49.17484300936704
 20
-121.134741596725
 10
49.88035058696856
 20
-120.7290747396045
 10
49.88035058696856
 20
-120.7290747396045
 10
49.91209842796073
 20
-120.8842864066763
 10
49.92620857951262
 20
-121.0359705358607
 10
49.92620857951262
 20
-121.1841271271571
 10
49.92620857951262
 20
-121.7485331892381
 10
49.73572153356027
 20
-122.2106406525671
 10
49.73572153356027
 20
-122.2106406525671
 10
49.73572153356027
 20
-122.2106406525671
 10
50.47297695215363
 20
-121.8684694774303
 10
50.47297695215363
 20
-121.8684694774303
 10
50.48355956581811
 20
-121.9531303867426
 10
50.48708710370585
 20
-122.0342637581666
 10
50.48708710370585
 20
-122.1189246674789
 10
50.48708710370585
 20
-122.7715191767603
 10
50.19782899688927
 20
-123.3288701630655
 10
50.19782899688927
 20
-123.3288701630655
 10
50.19782899688927
 20
-123.3288701630655
 10
50.96330471858642
 20
-123.0501946699127
 10
50.96330471858642
 20
-123.0501946699127
 10
50.98799748380312
 20
-123.8156703916102
 10
50.56469293724208
 20
-124.4823750524437
 10
50.56469293724208
 20
-124.4823750524437
 10
50.56469293724208
 20
-124.4823750524437
 10
50.56116539935402
 20
-124.4859025903315
 10
50.56116539935402
 20
-124.4859025903315
 10
50.56116539935402
 20
-124.4859025903315
 10
51.34780634837984
 20
-124.2742503170511
 10
51.34780634837984
 20
-124.2742503170511
 10
51.33016865893957
 20
-124.6552244089558
 10
51.19612221919511
 20
-125.004450659869
 10
51.07265839311482
 20
-125.2549058499173
 10
50.94566702914679
 20
-125.5088885778534
 10
50.82573074095456
 20
-125.6676277828139
 10
50.82573074095456
 20
-125.6676277828139
 10
50.82573074095456
 20
-125.6676277828139
 10
51.62648184153194
 20
-125.5265262672937
 10
51.62648184153194
 20
-125.5265262672937
 10
51.51712816700386
 20
-126.281419375327
 10
50.98446994591474
 20
-126.8669906647363
 10
50.98446994591474
 20
-126.8669906647363
 10
50.98446994591474
 20
-126.8669906647363
 10
50.98446994591474
 20
-126.8705182026243
 10
50.98446994591474
 20
-126.8705182026243
 10
50.98446994591474
 20
-126.8705182026243
 10
51.79227612226823
 20
-126.7999674448645
 10
51.79227612226823
 20
-126.7999674448645
 10
51.61942676575615
 20
-127.5407504013456
 10
51.03738301423492
 20
-128.0804636982108
 10
51.03738301423492
 20
-128.0804636982108
 10
51.03738301423492
 20
-128.0804636982108
 10
51.84871672847646
 20
-128.0804636982108
 10
51.84871672847646
 20
-128.0804636982108
 10
51.7323079781726
 20
-128.4438001006753
 10
51.51360062911581
 20
-128.743640821156
 10
51.32664112105151
 20
-128.9552930944367
 10
51.1396816129872
 20
-129.1704729056048
 10
50.98446994591474
 20
-129.2904091937974
 10
50.98446994591474
 20
-129.2904091937974
 10
50.98446994591474
 20
-129.2904091937974
 10
51.79227612226823
 20
-129.3609599515572
 10
51.79227612226823
 20
-129.3609599515572
 10
51.49243540178813
 20
-130.062939991271
 10
50.82573074095456
 20
-130.4897720757197
 10
50.82573074095456
 20
-130.4897720757197
 10
50.82573074095456
 20
-130.4897720757197
 10
50.82573074095456
 20
-130.4932996136078
 10
50.82573074095456
 20
-130.4932996136078
 10
50.82573074095456
 20
-130.4932996136078
 10
51.62648184153194
 20
-130.634401129128
 10
51.62648184153194
 20
-130.634401129128
 10
51.26667297695522
 20
-131.3046333278493
 10
50.56469293724208
 20
-131.6750248060899
 10
50.56469293724208
 20
-131.6750248060899
 97
        0
 97
        1
330
A2
 75
     2
 76
     1
 98
        1
 10
0.0
 20
0.0
450
        0
451
        0
460
0.0
461
0.0
452
        0
462
0.0
453
        0
470

  0
INSERT
  5
A5
330
9D
100
AcDbEntity
  8
Layer 2
100
AcDbBlockReference
  2
Block_6
 10
0.0
 20
0.0
 30
0.0
  0
ENDBLK
  5
A0
330
9D
100
AcDbEntity
  8
0
100
AcDbBlockEnd
  0
BLOCK
  5
A6
330
A4
100
AcDbEntity
  8
0
100
AcDbBlockBegin
  2
Block_6
 70
     0
 10
0.0
 20
0.0
 30
0.0
  3
Block_6
  1

  0
SPLINE
  5
A8
330
A4
100
AcDbEntity
  8
Layer 2
 62
   250
420
  2301728
370
     9
100
AcDbSpline
210
0.0
220
0.0
230
1.0
 70
     8
 71
     3
 72
    23
 73
    19
 74
     0
 42
0.0000000001
 43
0.0000000001
 40
0.0
 40
0.0
 40
0.0
 40
0.0
 40
1.0
 40
1.0
 40
1.0
 40
2.0
 40
2.0
 40
2.0
 40
3.0
 40
3.0
 40
3.0
 40
4.0
 40
4.0
 40
4.0
 40
5.0
 40
5.0
 40
5.0
 40
6.0
 40
6.0
 40
6.0
 40
6.0
 10
49.73219399567222
 20
-133.9502867438543
 30
0.0
 10
49.73219399567222
 20
-133.9502867438543
 30
0.0
 10
49.73572153356027
 20
-133.9502867438543
 30
0.0
 10
49.73572153356027
 20
-133.9502867438543
 30
0.0
 10
49.73572153356027
 20
-133.9502867438543
 30
0.0
 10
50.4906146415939
 20
-133.7104141674698
 30
0.0
 10
50.96330471858642
 20
-133.1072051886206
 30
0.0
 10
50.96330471858642
 20
-133.1072051886206
 30
0.0
 10
50.19782899688927
 20
-132.8285296954682
 30
0.0
 10
50.19782899688927
 20
-132.8285296954682
 30
0.0
 10
50.19782899688927
 20
-132.8285296954682
 30
0.0
 10
50.93155687759458
 20
-132.5251614370994
 30
0.0
 10
51.34780634837984
 20
-131.8866770793706
 30
0.0
 10
51.34780634837984
 20
-131.8866770793706
 30
0.0
 10
50.56469293724208
 20
-131.6750248060899
 30
0.0
 10
50.56469293724208
 20
-131.6750248060899
 30
0.0
 10
50.56469293724208
 20
-131.6750248060899
 30
0.0
 10
50.56116539935402
 20
-131.6750248060899
 30
0.0
 10
50.56116539935402
 20
-131.6750248060899
 30
0.0
  0
SPLINE
  5
A9
330
A4
100
AcDbEntity
  8
Layer 2
 62
   250
420
  2301728
370
     9
100
AcDbSpline
210
0.0
220
0.0
230
1.0
 70
     8
 71
     3
 72
    20
 73
    16
 74
     0
 42
0.0000000001
 43
0.0000000001
 40
0.0
 40
0.0
 40
0.0
 40
0.0
 40
1.0
 40
1.0
 40
1.0
 40
2.0
 40
2.0
 40
2.0
 40
3.0
 40
3.0
 40
3.0
 40
4.0
 40
4.0
 40
4.0
 40
5.0
 40
5.0
 40
5.0
 40
5.0
 10
48.52577603797374
 20
-136.0456442493302
 30
0.0
 10
48.52577603797374
 20
-136.0456442493302
 30
0.0
 10
49.31241698699955
 20
-135.9398181126899
 30
0.0
 10
49.88035058696856
 20
-135.4318526568171
 30
0.0
 10
49.88035058696856
 20
-135.4318526568171
 30
0.0
 10
49.17484300936704
 20
-135.022658261808
 30
0.0
 10
49.17484300936704
 20
-135.022658261808
 30
0.0
 10
49.17484300936704
 20
-135.022658261808
 30
0.0
 10
49.36885759320745
 20
-134.980327807152
 30
0.0
 10
49.62989539691992
 20
-134.8674465947362
 30
0.0
 10
49.88740566274467
 20
-134.7545653823197
 30
0.0
 10
50.21193914844116
 20
-134.5711334121435
 30
0.0
 10
50.47297695215363
 20
-134.2924579189911
 30
0.0
 10
50.47297695215363
 20
-134.2924579189911
 30
0.0
 10
49.73572153356027
 20
-133.9502867438543
 30
0.0
 10
49.73572153356027
 20
-133.9502867438543
 30
0.0
  0
SPLINE
  5
AA
330
A4
100
AcDbEntity
  8
Layer 2
 62
   250
420
  2301728
370
     9
100
AcDbSpline
210
0.0
220
0.0
230
1.0
 70
     8
 71
     3
 72
    59
 73
    55
 74
     0
 42
0.0000000001
 43
0.0000000001
 40
0.0
 40
0.0
 40
0.0
 40
0.0
 40
1.0
 40
1.0
 40
1.0
 40
2.0
 40
2.0
 40
2.0
 40
3.0
 40
3.0
 40
3.0
 40
4.0
 40
4.0
 40
4.0
 40
5.0
 40
5.0
 40
5.0
 40
6.0
 40
6.0
 40
6.0
 40
7.0
 40
7.0
 40
7.0
 40
8.0
 40
8.0
 40
8.0
 40
9.0
 40
9.0
 40
9.0
 40
10.0
 40
10.0
 40
10.0
 40
11.0
 40
11.0
 40
11.0
 40
12.0
 40
12.0
 40
12.0
 40
13.0
 40
13.0
 40
13.0
 40
14.0
 40
14.0
 40
14.0
 40
15.0
 40
15.0
 40
15.0
 40
16.0
 40
16.0
 40
16.0
 40
17.0
 40
17.0
 40
17.0
 40
18.0
 40
18.0
 40
18.0
 40
18.0
 10
44.09166091274905
 20
-140.105840358426
 30
0.0
 10
44.09166091274905
 20
-140.105840358426
 30
0.0
 10
44.09166091274905
 20
-140.1093678963141
 30
0.0
 10
44.09166091274905
 20
-140.1093678963141
 30
0.0
 10
44.09166091274905
 20
-140.1093678963141
 30
0.0
 10
44.09166091274905
 20
-140.1093678963141
 30
0.0
 10
44.09518845063678
 20
-140.1093678963141
 30
0.0
 10
44.15515659473306
 20
-140.1270055857543
 30
0.0
 10
44.88182939966259
 20
-140.3351303211469
 30
0.0
 10
45.580281901488
 20
-140.1234780478663
 30
0.0
 10
45.580281901488
 20
-140.1234780478663
 30
0.0
 10
45.11464690027096
 20
-139.456773387033
 30
0.0
 10
45.11464690027096
 20
-139.456773387033
 30
0.0
 10
45.11464690027096
 20
-139.456773387033
 30
0.0
 10
45.34393686299127
 20
-139.5061589174651
 30
0.0
 10
45.66847034868807
 20
-139.5061589174651
 30
0.0
 10
45.94009076606471
 20
-139.5061589174651
 30
0.0
 10
46.27520686542537
 20
-139.4708835385852
 30
0.0
 10
46.59621281323413
 20
-139.3438921746166
 30
0.0
 10
46.59621281323413
 20
-139.3438921746166
 30
0.0
 10
46.07413720580916
 20
-138.7195179684393
 30
0.0
 10
46.07413720580916
 20
-138.7195179684393
 30
0.0
 10
46.07413720580916
 20
-138.7195179684393
 30
0.0
 10
46.18349088033724
 20
-138.7336281199916
 30
0.0
 10
46.35281269896192
 20
-138.7336281199916
 30
0.0
 10
46.64559834366623
 20
-138.7336281199916
 30
0.0
 10
47.11476088277102
 20
-138.6948252032236
 30
0.0
 10
47.54159296721979
 20
-138.4761178541668
 30
0.0
 10
47.54159296721979
 20
-138.4761178541668
 30
0.0
 10
46.96660429147467
 20
-137.9011291784217
 30
0.0
 10
46.96660429147467
 20
-137.9011291784217
 30
0.0
 10
46.96660429147467
 20
-137.9011291784217
 30
0.0
 10
46.97013182936273
 20
-137.9011291784217
 30
0.0
 10
46.97013182936273
 20
-137.9011291784217
 30
0.0
 10
46.97013182936273
 20
-137.9011291784217
 30
0.0
 10
47.76030031627626
 20
-137.9328770194142
 30
0.0
 10
48.40936728766956
 20
-137.5307377001811
 30
0.0
 10
48.40936728766956
 20
-137.5307377001811
 30
0.0
 10
47.78499308149232
 20
-137.0086620927562
 30
0.0
 10
47.78499308149232
 20
-137.0086620927562
 30
0.0
 10
47.78499308149232
 20
-137.0086620927562
 30
0.0
 10
47.78499308149232
 20
-137.0051345548681
 30
0.0
 10
47.78499308149232
 20
-137.0051345548681
 30
0.0
 10
47.78499308149232
 20
-137.0051345548681
 30
0.0
 10
47.98253520322078
 20
-136.994551941204
 30
0.0
 10
48.25768315848548
 20
-136.9310562592203
 30
0.0
 10
48.53283111374985
 20
-136.8640330393479
 30
0.0
 10
48.88205736466272
 20
-136.7405692132679
 30
0.0
 10
49.18895316091926
 20
-136.511279250547
 30
0.0
 10
49.18895316091926
 20
-136.511279250547
 30
0.0
 10
48.52577603797374
 20
-136.0456442493302
 30
0.0
 10
48.52577603797374
 20
-136.0456442493302
 30
0.0
 10
48.52577603797374
 20
-136.0456442493302
 30
0.0
 10
48.522248500086
 20
-136.0456442493302
 30
0.0
 10
48.522248500086
 20
-136.0456442493302
 30
0.0
  0
SPLINE
  5
AB
330
A4
100
AcDbEntity
  8
Layer 2
 62
   250
420
  2301728
370
     9
100
AcDbSpline
210
0.0
220
0.0
230
1.0
 70
     8
 71
     3
 72
    20
 73
    16
 74
     0
 42
0.0000000001
 43
0.0000000001
 40
0.0
 40
0.0
 40
0.0
 40
0.0
 40
1.0
 40
1.0
 40
1.0
 40
2.0
 40
2.0
 40
2.0
 40
3.0
 40
3.0
 40
3.0
 40
4.0
 40
4.0
 40
4.0
 40
5.0
 40
5.0
 40
5.0
 40
5.0
 10
41.89753234640858
 20
-141.1323538838363
 30
0.0
 10
41.89753234640858
 20
-141.1323538838363
 30
0.0
 10
42.6030399240101
 20
-141.4956902863013
 30
0.0
 10
43.36146056993179
 20
-141.4039743012126
 30
0.0
 10
43.36146056993179
 20
-141.4039743012126
 30
0.0
 10
43.0157618569073
 20
-140.6667188826195
 30
0.0
 10
43.0157618569073
 20
-140.6667188826195
 30
0.0
 10
43.0157618569073
 20
-140.6667188826195
 30
0.0
 10
43.47786932023598
 20
-140.8572059285719
 30
0.0
 10
44.03874784442888
 20
-140.8572059285719
 30
0.0
 10
44.18690443572523
 20
-140.8572059285719
 30
0.0
 10
44.34211610279769
 20
-140.8430957770197
 30
0.0
 10
44.49732776986983
 20
-140.8113479360278
 30
0.0
 10
44.49732776986983
 20
-140.8113479360278
 30
0.0
 10
44.09518845063678
 20
-140.1093678963141
 30
0.0
 10
44.09518845063678
 20
-140.1093678963141
 30
0.0
  0
SPLINE
  5
AC
330
A4
100
AcDbEntity
  8
Layer 2
 62
   250
420
  2301728
370
     9
100
AcDbSpline
210
0.0
220
0.0
230
1.0
 70
     8
 71
     3
 72
    77
 73
    73
 74
     0
 42
0.0000000001
 43
0.0000000001
 40
0.0
 40
0.0
 40
0.0
 40
0.0
 40
1.0
 40
1.0
 40
1.0
 40
2.0
 40
2.0
 40
2.0
 40
3.0
 40
3.0
 40
3.0
 40
4.0
 40
4.0
 40
4.0
 40
5.0
 40
5.0
 40
5.0
 40
6.0
 40
6.0
 40
6.0
 40
7.0
 40
7.0
 40
7.0
 40
8.0
 40
8.0
 40
8.0
 40
9.0
 40
9.0
 40
9.0
 40
10.0
 40
10.0
 40
10.0
 40
11.0
 40
11.0
 40
11.0
 40
12.0
 40
12.0
 40
12.0
 40
13.0
 40
13.0
 40
13.0
 40
14.0
 40
14.0
 40
14.0
 40
15.0
 40
15.0
 40
15.0
 40
16.0
 40
16.0
 40
16.0
 40
17.0
 40
17.0
 40
17.0
 40
18.0
 40
18.0
 40
18.0
 40
19.0
 40
19.0
 40
19.0
 40
20.0
 40
20.0
 40
20.0
 40
21.0
 40
21.0
 40
21.0
 40
22.0
 40
22.0
 40
22.0
 40
23.0
 40
23.0
 40
23.0
 40
24.0
 40
24.0
 40
24.0
 40
24.0
 10
32.39787281400586
 20
-141.1323538838363
 30
0.0
 10
32.39787281400586
 20
-141.1323538838363
 30
0.0
 10
32.70124107237434
 20
-141.8625542266538
 30
0.0
 10
33.3397254301038
 20
-142.2823312353265
 30
0.0
 10
33.3397254301038
 20
-142.2823312353265
 30
0.0
 10
33.55137770338416
 20
-141.4956902863013
 30
0.0
 10
33.55137770338416
 20
-141.4956902863013
 30
0.0
 10
33.55137770338416
 20
-141.4956902863013
 30
0.0
 10
33.64309368847229
 20
-141.6720671807015
 30
0.0
 10
33.81947058287274
 20
-141.8907745297576
 30
0.0
 10
33.99584747727288
 20
-142.1130094167025
 30
0.0
 10
34.25688528098568
 20
-142.3775747583027
 30
0.0
 10
34.59200138034633
 20
-142.5574791905909
 30
0.0
 10
34.59200138034633
 20
-142.5574791905909
 30
0.0
 10
34.73663043375463
 20
-141.7567280900135
 30
0.0
 10
34.73663043375463
 20
-141.7567280900135
 30
0.0
 10
34.73663043375463
 20
-141.7567280900135
 30
0.0
 10
34.84245657039465
 20
-141.9260499086382
 30
0.0
 10
35.03647115423505
 20
-142.1306471061421
 30
0.0
 10
35.23048573807546
 20
-142.3352443036467
 30
0.0
 10
35.51268876911595
 20
-142.5751168800311
 30
0.0
 10
35.86544255791686
 20
-142.7268010092156
 30
0.0
 10
35.86544255791686
 20
-142.7268010092156
 30
0.0
 10
35.93599331567699
 20
-141.915467294974
 30
0.0
 10
35.93599331567699
 20
-141.915467294974
 30
0.0
 10
35.93599331567699
 20
-141.915467294974
 30
0.0
 10
36.05592960386923
 20
-142.0742064999339
 30
0.0
 10
36.26758187714991
 20
-142.2611660079988
 30
0.0
 10
36.47923415042995
 20
-142.4481255160631
 30
0.0
 10
36.78260240879843
 20
-142.6668328651193
 30
0.0
 10
37.14593881126319
 20
-142.7832416154238
 30
0.0
 10
37.14593881126319
 20
-142.7832416154238
 30
0.0
 10
37.14593881126319
 20
-141.9683803632942
 30
0.0
 10
37.14593881126319
 20
-141.9683803632942
 30
0.0
 10
37.14593881126319
 20
-141.9683803632942
 30
0.0
 10
37.27998525100765
 20
-142.1165369545905
 30
0.0
 10
37.50927521372795
 20
-142.2823312353265
 30
0.0
 10
37.73503763856054
 20
-142.4481255160631
 30
0.0
 10
38.05604358636897
 20
-142.6386125620155
 30
0.0
 10
38.42643506460984
 20
-142.7232734713275
 30
0.0
 10
38.42643506460984
 20
-142.7232734713275
 30
0.0
 10
38.35588430685004
 20
-141.915467294974
 30
0.0
 10
38.35588430685004
 20
-141.915467294974
 30
0.0
 10
38.35588430685004
 20
-141.915467294974
 30
0.0
 10
38.35941184473777
 20
-141.915467294974
 30
0.0
 10
38.35941184473777
 20
-141.915467294974
 30
0.0
 10
38.35941184473777
 20
-141.915467294974
 30
0.0
 10
38.94498313414674
 20
-142.4516530539512
 30
0.0
 10
39.69987624218005
 20
-142.5574791905909
 30
0.0
 10
39.69987624218005
 20
-142.5574791905909
 30
0.0
 10
39.55877472666013
 20
-141.7567280900135
 30
0.0
 10
39.55877472666013
 20
-141.7567280900135
 30
0.0
 10
39.55877472666013
 20
-141.7567280900135
 30
0.0
 10
39.71751393162032
 20
-141.8766643782061
 30
0.0
 10
39.97149665955701
 20
-142.0036557421741
 30
0.0
 10
40.22195184960533
 20
-142.1306471061421
 30
0.0
 10
40.5711781005182
 20
-142.2576384701108
 30
0.0
 10
40.9521521924229
 20
-142.2788036974385
 30
0.0
 10
40.9521521924229
 20
-142.2788036974385
 30
0.0
 10
40.74049991914255
 20
-141.4956902863013
 30
0.0
 10
40.74049991914255
 20
-141.4956902863013
 30
0.0
 10
40.74049991914255
 20
-141.4956902863013
 30
0.0
 10
41.37192920109558
 20
-141.8943020676457
 30
0.0
 10
42.11271215757732
 20
-141.8943020676457
 30
0.0
 10
42.13387738490531
 20
-141.8943020676457
 30
0.0
 10
42.15504261223332
 20
-141.8943020676457
 30
0.0
 10
42.17620783956133
 20
-141.8943020676457
 30
0.0
 10
42.17620783956133
 20
-141.8943020676457
 30
0.0
 10
41.89753234640858
 20
-141.1323538838363
 30
0.0
 10
41.89753234640858
 20
-141.1323538838363
 30
0.0
 10
41.89753234640858
 20
-141.1323538838363
 30
0.0
 10
41.89753234640858
 20
-141.1323538838363
 30
0.0
 10
41.89753234640858
 20
-141.1288263459482
 30
0.0
  0
SPLINE
  5
AD
330
A4
100
AcDbEntity
  8
Layer 2
 62
   250
420
  2301728
370
     9
100
AcDbSpline
210
0.0
220
0.0
230
1.0
 70
     8
 71
     3
 72
    23
 73
    19
 74
     0
 42
0.0000000001
 43
0.0000000001
 40
0.0
 40
0.0
 40
0.0
 40
0.0
 40
1.0
 40
1.0
 40
1.0
 40
2.0
 40
2.0
 40
2.0
 40
3.0
 40
3.0
 40
3.0
 40
4.0
 40
4.0
 40
4.0
 40
5.0
 40
5.0
 40
5.0
 40
6.0
 40
6.0
 40
6.0
 40
6.0
 10
30.20374424766539
 20
-140.1093678963141
 30
0.0
 10
30.20374424766539
 20
-140.1093678963141
 30
0.0
 10
30.37659360417779
 20
-140.8818986937876
 30
0.0
 10
30.93394459048296
 20
-141.4039743012126
 30
0.0
 10
30.93394459048296
 20
-141.4039743012126
 30
0.0
 10
31.27611576561972
 20
-140.6667188826195
 30
0.0
 10
31.27611576561972
 20
-140.6667188826195
 30
0.0
 10
31.27611576561972
 20
-140.6667188826195
 30
0.0
 10
31.33608390971568
 20
-140.8572059285719
 30
0.0
 10
31.47013034946013
 20
-141.1041335807325
 30
0.0
 10
31.60770432709232
 20
-141.3545887707805
 30
0.0
 10
31.81582906248463
 20
-141.6579570291493
 30
0.0
 10
32.11919732085343
 20
-141.8943020676457
 30
0.0
 10
32.11919732085343
 20
-141.8943020676457
 30
0.0
 10
32.39787281400586
 20
-141.1323538838363
 30
0.0
 10
32.39787281400586
 20
-141.1323538838363
 30
0.0
 10
32.39787281400586
 20
-141.1323538838363
 30
0.0
 10
32.39787281400586
 20
-141.1288263459482
 30
0.0
 10
32.39787281400586
 20
-141.1288263459482
 30
0.0
  0
SPLINE
  5
AE
330
A4
100
AcDbEntity
  8
Layer 2
 62
   250
420
  2301728
370
     9
100
AcDbSpline
210
0.0
220
0.0
230
1.0
 70
     8
 71
     3
 72
    86
 73
    82
 74
     0
 42
0.0000000001
 43
0.0000000001
 40
0.0
 40
0.0
 40
0.0
 40
0.0
 40
1.0
 40
1.0
 40
1.0
 40
2.0
 40
2.0
 40
2.0
 40
3.0
 40
3.0
 40
3.0
 40
4.0
 40
4.0
 40
4.0
 40
5.0
 40
5.0
 40
5.0
 40
6.0
 40
6.0
 40
6.0
 40
7.0
 40
7.0
 40
7.0
 40
8.0
 40
8.0
 40
8.0
 40
9.0
 40
9.0
 40
9.0
 40
10.0
 40
10.0
 40
10.0
 40
11.0
 40
11.0
 40
11.0
 40
12.0
 40
12.0
 40
12.0
 40
13.0
 40
13.0
 40
13.0
 40
14.0
 40
14.0
 40
14.0
 40
15.0
 40
15.0
 40
15.0
 40
16.0
 40
16.0
 40
16.0
 40
17.0
 40
17.0
 40
17.0
 40
18.0
 40
18.0
 40
18.0
 40
19.0
 40
19.0
 40
19.0
 40
20.0
 40
20.0
 40
20.0
 40
21.0
 40
21.0
 40
21.0
 40
22.0
 40
22.0
 40
22.0
 40
23.0
 40
23.0
 40
23.0
 40
24.0
 40
24.0
 40
24.0
 40
25.0
 40
25.0
 40
25.0
 40
26.0
 40
26.0
 40
26.0
 40
27.0
 40
27.0
 40
27.0
 40
27.0
 10
24.0975761635255
 20
-132.8285296954682
 30
0.0
 10
24.0975761635255
 20
-132.8285296954682
 30
0.0
 10
24.09404862563744
 20
-132.8285296954682
 30
0.0
 10
24.09404862563744
 20
-132.8285296954682
 30
0.0
 10
24.09404862563744
 20
-132.8285296954682
 30
0.0
 10
23.73071222317268
 20
-133.5340372730694
 30
0.0
 10
23.8224282082608
 20
-134.2924579189911
 30
0.0
 10
23.8224282082608
 20
-134.2924579189911
 30
0.0
 10
24.55968362685417
 20
-133.9502867438543
 30
0.0
 10
24.55968362685417
 20
-133.9502867438543
 30
0.0
 10
24.55968362685417
 20
-133.9502867438543
 30
0.0
 10
24.36919658090181
 20
-134.412394207183
 30
0.0
 10
24.36919658090181
 20
-134.9732727313759
 30
0.0
 10
24.36919658090181
 20
-135.1214293226723
 30
0.0
 10
24.38330673245403
 20
-135.2766409897447
 30
0.0
 10
24.41505457344588
 20
-135.4318526568171
 30
0.0
 10
24.41505457344588
 20
-135.4318526568171
 30
0.0
 10
25.11703461315935
 20
-135.022658261808
 30
0.0
 10
25.11703461315935
 20
-135.022658261808
 30
0.0
 10
25.11703461315935
 20
-135.022658261808
 30
0.0
 10
25.1205621510474
 20
-135.022658261808
 30
0.0
 10
25.1205621510474
 20
-135.022658261808
 30
0.0
 10
25.1205621510474
 20
-135.022658261808
 30
0.0
 10
25.00768093863127
 20
-135.3754120506089
 30
0.0
 10
25.00768093863127
 20
-135.8339919760495
 30
0.0
 10
25.00768093863127
 20
-136.0456442493302
 30
0.0
 10
25.03237370384733
 20
-136.2784617499386
 30
0.0
 10
25.10292446160745
 20
-136.511279250547
 30
0.0
 10
25.10292446160745
 20
-136.511279250547
 30
0.0
 10
25.7696291224407
 20
-136.0456442493302
 30
0.0
 10
25.7696291224407
 20
-136.0456442493302
 30
0.0
 10
25.7696291224407
 20
-136.0456442493302
 30
0.0
 10
25.72024359200858
 20
-136.2749342120505
 30
0.0
 10
25.72024359200858
 20
-136.6029952356351
 30
0.0
 10
25.72024359200858
 20
-136.871088115124
 30
0.0
 10
25.7555189708888
 20
-137.2097317523727
 30
0.0
 10
25.88251033485682
 20
-137.5307377001811
 30
0.0
 10
25.88251033485682
 20
-137.5307377001811
 30
0.0
 10
26.50688454103406
 20
-137.0051345548681
 30
0.0
 10
26.50688454103406
 20
-137.0051345548681
 30
0.0
 10
26.50688454103406
 20
-137.0051345548681
 30
0.0
 10
26.50688454103406
 20
-137.0086620927562
 30
0.0
 10
26.50688454103406
 20
-137.0086620927562
 30
0.0
 10
26.50688454103406
 20
-137.0086620927562
 30
0.0
 10
26.4045859422821
 20
-137.795303041782
 30
0.0
 10
26.75028465530659
 20
-138.4761178541668
 30
0.0
 10
26.75028465530659
 20
-138.4761178541668
 30
0.0
 10
27.32527333105171
 20
-137.9011291784217
 30
0.0
 10
27.32527333105171
 20
-137.9011291784217
 30
0.0
 10
27.32527333105171
 20
-137.9011291784217
 30
0.0
 10
27.32527333105171
 20
-137.9152393299739
 30
0.0
 10
27.32527333105171
 20
-137.9434596330777
 30
0.0
 10
27.32527333105171
 20
-138.1163089895904
 30
0.0
 10
27.34996609626777
 20
-138.7830136504237
 30
0.0
 10
27.69566480929258
 20
-139.3403646367285
 30
0.0
 10
27.69566480929258
 20
-139.3403646367285
 30
0.0
 10
28.21774041671753
 20
-138.7195179684393
 30
0.0
 10
28.21774041671753
 20
-138.7195179684393
 30
0.0
 10
28.21774041671753
 20
-138.7195179684393
 30
0.0
 10
28.22126795460559
 20
-138.7195179684393
 30
0.0
 10
28.22126795460559
 20
-138.7195179684393
 30
0.0
 10
28.22126795460559
 20
-138.7195179684393
 30
0.0
 10
28.23185056826975
 20
-138.9170600901678
 30
0.0
 10
28.29534625025377
 20
-139.1922080454321
 30
0.0
 10
28.36236947012583
 20
-139.4673560006972
 30
0.0
 10
28.48583329620612
 20
-139.8165822516094
 30
0.0
 10
28.71512325892643
 20
-140.1234780478663
 30
0.0
 10
28.71512325892643
 20
-140.1234780478663
 30
0.0
 10
29.18075826014348
 20
-139.456773387033
 30
0.0
 10
29.18075826014348
 20
-139.456773387033
 30
0.0
 10
29.18075826014348
 20
-139.456773387033
 30
0.0
 10
29.20545102535954
 20
-139.6543155087615
 30
0.0
 10
29.29716701044766
 20
-139.9224083882498
 30
0.0
 10
29.38888299553579
 20
-140.1905012677387
 30
0.0
 10
29.54056712472019
 20
-140.5291449049874
 30
0.0
 10
29.79454985265656
 20
-140.8113479360278
 30
0.0
 10
29.79454985265656
 20
-140.8113479360278
 30
0.0
 10
30.20374424766539
 20
-140.1093678963141
 30
0.0
 10
30.20374424766539
 20
-140.1093678963141
 30
0.0
 10
30.20374424766539
 20
-140.1093678963141
 30
0.0
 10
30.20374424766539
 20
-140.105840358426
 30
0.0
 10
30.20374424766539
 20
-140.105840358426
 30
0.0
  0
SPLINE
  5
AF
330
A4
100
AcDbEntity
  8
Layer 2
 62
   250
420
  2301728
370
     9
100
AcDbSpline
210
0.0
220
0.0
230
1.0
 70
     8
 71
     3
 72
    77
 73
    73
 74
     0
 42
0.0000000001
 43
0.0000000001
 40
0.0
 40
0.0
 40
0.0
 40
0.0
 40
1.0
 40
1.0
 40
1.0
 40
2.0
 40
2.0
 40
2.0
 40
3.0
 40
3.0
 40
3.0
 40
4.0
 40
4.0
 40
4.0
 40
5.0
 40
5.0
 40
5.0
 40
6.0
 40
6.0
 40
6.0
 40
7.0
 40
7.0
 40
7.0
 40
8.0
 40
8.0
 40
8.0
 40
9.0
 40
9.0
 40
9.0
 40
10.0
 40
10.0
 40
10.0
 40
11.0
 40
11.0
 40
11.0
 40
12.0
 40
12.0
 40
12.0
 40
13.0
 40
13.0
 40
13.0
 40
14.0
 40
14.0
 40
14.0
 40
15.0
 40
15.0
 40
15.0
 40
16.0
 40
16.0
 40
16.0
 40
17.0
 40
17.0
 40
17.0
 40
18.0
 40
18.0
 40
18.0
 40
19.0
 40
19.0
 40
19.0
 40
20.0
 40
20.0
 40
20.0
 40
21.0
 40
21.0
 40
21.0
 40
22.0
 40
22.0
 40
22.0
 40
23.0
 40
23.0
 40
23.0
 40
24.0
 40
24.0
 40
24.0
 40
24.0
 10
24.0975761635255
 20
-123.3288701630655
 30
0.0
 10
24.0975761635255
 20
-123.3288701630655
 30
0.0
 10
24.09404862563744
 20
-123.3288701630655
 30
0.0
 10
24.09404862563744
 20
-123.3288701630655
 30
0.0
 10
24.09404862563744
 20
-123.3288701630655
 30
0.0
 10
23.36384828281986
 20
-123.635765959322
 30
0.0
 10
22.94759881203525
 20
-124.2742503170511
 30
0.0
 10
22.94759881203525
 20
-124.2742503170511
 30
0.0
 10
23.73071222317268
 20
-124.4859025903315
 30
0.0
 10
23.73071222317268
 20
-124.4859025903315
 30
0.0
 10
23.73071222317268
 20
-124.4859025903315
 30
0.0
 10
23.55433532877222
 20
-124.5776185754199
 30
0.0
 10
23.33562797971575
 20
-124.7539954698201
 30
0.0
 10
23.11339309277155
 20
-124.9303723642205
 30
0.0
 10
22.84882775117102
 20
-125.191410167933
 30
0.0
 10
22.6689233188825
 20
-125.5265262672937
 30
0.0
 10
22.6689233188825
 20
-125.5265262672937
 30
0.0
 10
23.4696744194602
 20
-125.6676277828139
 30
0.0
 10
23.4696744194602
 20
-125.6676277828139
 30
0.0
 10
23.4696744194602
 20
-125.6676277828139
 30
0.0
 10
23.30035260083585
 20
-125.7734539194546
 30
0.0
 10
23.09575540333128
 20
-125.9674685032946
 30
0.0
 10
22.89115820582702
 20
-126.1650106250231
 30
0.0
 10
22.65128562944255
 20
-126.4472136560636
 30
0.0
 10
22.5031290381462
 20
-126.7964399069765
 30
0.0
 10
22.5031290381462
 20
-126.7964399069765
 30
0.0
 10
23.31093521449969
 20
-126.8669906647363
 30
0.0
 10
23.31093521449969
 20
-126.8669906647363
 30
0.0
 10
23.31093521449969
 20
-126.8669906647363
 30
0.0
 10
23.31093521449969
 20
-126.8705182026243
 30
0.0
 10
23.31093521449969
 20
-126.8705182026243
 30
0.0
 10
23.31093521449969
 20
-126.8705182026243
 30
0.0
 10
22.68303347043472
 20
-127.3537908932813
 30
0.0
 10
22.44668843193798
 20
-128.0769361603224
 30
0.0
 10
22.44668843193798
 20
-128.0769361603224
 30
0.0
 10
23.25802214617984
 20
-128.0804636982108
 30
0.0
 10
23.25802214617984
 20
-128.0804636982108
 30
0.0
 10
23.25802214617984
 20
-128.0804636982108
 30
0.0
 10
23.10986555488349
 20
-128.214510137955
 30
0.0
 10
22.9440712741472
 20
-128.4402725627872
 30
0.0
 10
22.7782769934109
 20
-128.6695625255082
 30
0.0
 10
22.58778994745854
 20
-128.9870409354286
 30
0.0
 10
22.5031290381462
 20
-129.3609599515572
 30
0.0
 10
22.5031290381462
 20
-129.3609599515572
 30
0.0
 10
23.31093521449969
 20
-129.2904091937974
 30
0.0
 10
23.31093521449969
 20
-129.2904091937974
 30
0.0
 10
23.31093521449969
 20
-129.2904091937974
 30
0.0
 10
23.17688877475556
 20
-129.4385657850937
 30
0.0
 10
23.02873218345921
 20
-129.6784383614782
 30
0.0
 10
22.88410313005092
 20
-129.9183109378627
 30
0.0
 10
22.72183638720267
 20
-130.2534270372233
 30
0.0
 10
22.6689233188825
 20
-130.63087359124
 30
0.0
 10
22.6689233188825
 20
-130.63087359124
 30
0.0
 10
23.4696744194602
 20
-130.4897720757197
 30
0.0
 10
23.4696744194602
 20
-130.4897720757197
 30
0.0
 10
23.4696744194602
 20
-130.4897720757197
 30
0.0
 10
23.34973813126797
 20
-130.6485112806796
 30
0.0
 10
23.22274676729962
 20
-130.8989664707282
 30
0.0
 10
23.09575540333128
 20
-131.1529491986652
 30
0.0
 10
22.96876403936325
 20
-131.5021754495778
 30
0.0
 10
22.94759881203525
 20
-131.8831495414825
 30
0.0
 10
22.94759881203525
 20
-131.8831495414825
 30
0.0
 10
23.73071222317268
 20
-131.6750248060899
 30
0.0
 10
23.73071222317268
 20
-131.6750248060899
 30
0.0
 10
23.73071222317268
 20
-131.6750248060899
 30
0.0
 10
23.33210044182802
 20
-132.3064540880436
 30
0.0
 10
23.33210044182802
 20
-133.0437095066369
 30
0.0
 10
23.33210044182802
 20
-133.0648747339646
 30
0.0
 10
23.33210044182802
 20
-133.0860399612929
 30
0.0
 10
23.33210044182802
 20
-133.1072051886206
 30
0.0
 10
23.33210044182802
 20
-133.1072051886206
 30
0.0
 10
24.09404862563744
 20
-132.8285296954682
 30
0.0
 10
24.09404862563744
 20
-132.8285296954682
 30
0.0
  0
SPLINE
  5
B0
330
A4
100
AcDbEntity
  8
Layer 2
 62
   250
420
  2301728
370
     9
100
AcDbSpline
210
0.0
220
0.0
230
1.0
 70
     8
 71
     3
 72
    71
 73
    67
 74
     0
 42
0.0000000001
 43
0.0000000001
 40
0.0
 40
0.0
 40
0.0
 40
0.0
 40
1.0
 40
1.0
 40
1.0
 40
2.0
 40
2.0
 40
2.0
 40
3.0
 40
3.0
 40
3.0
 40
4.0
 40
4.0
 40
4.0
 40
5.0
 40
5.0
 40
5.0
 40
6.0
 40
6.0
 40
6.0
 40
7.0
 40
7.0
 40
7.0
 40
8.0
 40
8.0
 40
8.0
 40
9.0
 40
9.0
 40
9.0
 40
10.0
 40
10.0
 40
10.0
 40
11.0
 40
11.0
 40
11.0
 40
12.0
 40
12.0
 40
12.0
 40
13.0
 40
13.0
 40
13.0
 40
14.0
 40
14.0
 40
14.0
 40
15.0
 40
15.0
 40
15.0
 40
16.0
 40
16.0
 40
16.0
 40
17.0
 40
17.0
 40
17.0
 40
18.0
 40
18.0
 40
18.0
 40
19.0
 40
19.0
 40
19.0
 40
20.0
 40
20.0
 40
20.0
 40
21.0
 40
21.0
 40
21.0
 40
22.0
 40
22.0
 40
22.0
 40
22.0
 10
29.18075826014348
 20
-116.704154009388
 30
0.0
 10
29.18075826014348
 20
-116.704154009388
 30
0.0
 10
29.18075826014348
 20
-116.7006264715003
 30
0.0
 10
29.18075826014348
 20
-116.7006264715003
 30
0.0
 10
29.18075826014348
 20
-116.7006264715003
 30
0.0
 10
28.40469992478184
 20
-116.5313046528759
 30
0.0
 10
27.69919234718064
 20
-116.8170352218045
 30
0.0
 10
27.69919234718064
 20
-116.8170352218045
 30
0.0
 10
28.22126795460559
 20
-117.4378818900936
 30
0.0
 10
28.22126795460559
 20
-117.4378818900936
 30
0.0
 10
28.22126795460559
 20
-117.4378818900936
 30
0.0
 10
28.22126795460559
 20
-117.4414094279817
 30
0.0
 10
28.22126795460559
 20
-117.4414094279817
 30
0.0
 10
28.22126795460559
 20
-117.4414094279817
 30
0.0
 10
28.11191428007752
 20
-117.4272992764295
 30
0.0
 10
27.93906492356511
 20
-117.4272992764295
 30
0.0
 10
27.64980681674853
 20
-117.4272992764295
 30
0.0
 10
27.17711673975536
 20
-117.4661021931978
 30
0.0
 10
26.75028465530659
 20
-117.6848095422542
 30
0.0
 10
26.75028465530659
 20
-117.6848095422542
 30
0.0
 10
27.32527333105171
 20
-118.2597982179994
 30
0.0
 10
27.32527333105171
 20
-118.2597982179994
 30
0.0
 10
27.32527333105171
 20
-118.2597982179994
 30
0.0
 10
27.30763564161176
 20
-118.2597982179994
 30
0.0
 10
27.2758878006196
 20
-118.2597982179994
 30
0.0
 10
27.09245583044335
 20
-118.2597982179994
 30
0.0
 10
26.43633378327394
 20
-118.2844909832154
 30
0.0
 10
25.88603787274488
 20
-118.6301896962399
 30
0.0
 10
25.88603787274488
 20
-118.6301896962399
 30
0.0
 10
26.50688454103406
 20
-119.1522653036649
 30
0.0
 10
26.50688454103406
 20
-119.1522653036649
 30
0.0
 10
26.50688454103406
 20
-119.1522653036649
 30
0.0
 10
26.30934241930592
 20
-119.159320379441
 30
0.0
 10
26.03419446404123
 20
-119.226343599313
 30
0.0
 10
25.75904650877653
 20
-119.2933668191854
 30
0.0
 10
25.40982025786399
 20
-119.4168306452654
 30
0.0
 10
25.1064519994955
 20
-119.646120607986
 30
0.0
 10
25.1064519994955
 20
-119.646120607986
 30
0.0
 10
25.7696291224407
 20
-120.1117556092031
 30
0.0
 10
25.7696291224407
 20
-120.1117556092031
 30
0.0
 10
25.7696291224407
 20
-120.1117556092031
 30
0.0
 10
25.57208700071223
 20
-120.1399759123069
 30
0.0
 10
25.30399412122365
 20
-120.2281643595072
 30
0.0
 10
25.03590124173538
 20
-120.3198803445954
 30
0.0
 10
24.69725760448668
 20
-120.4715644737798
 30
0.0
 10
24.41505457344588
 20
-120.7290747396045
 30
0.0
 10
24.41505457344588
 20
-120.7290747396045
 30
0.0
 10
25.1205621510474
 20
-121.134741596725
 30
0.0
 10
25.1205621510474
 20
-121.134741596725
 30
0.0
 10
25.1205621510474
 20
-121.134741596725
 30
0.0
 10
24.92654756720699
 20
-121.177072051381
 30
0.0
 10
24.66903730138256
 20
-121.2899532637971
 30
0.0
 10
24.40799949767009
 20
-121.4028344762139
 30
0.0
 10
24.08346601197328
 20
-121.5862664463898
 30
0.0
 10
23.8224282082608
 20
-121.8649419395426
 30
0.0
 10
23.8224282082608
 20
-121.8649419395426
 30
0.0
 10
24.55968362685417
 20
-122.2106406525671
 30
0.0
 10
24.55968362685417
 20
-122.2106406525671
 30
0.0
 10
24.55968362685417
 20
-122.2106406525671
 30
0.0
 10
24.36919658090181
 20
-122.2706087966633
 30
0.0
 10
24.12226892874155
 20
-122.4046552364075
 30
0.0
 10
23.87181373869292
 20
-122.5387016761516
 30
0.0
 10
23.56844548032444
 20
-122.7503539494323
 30
0.0
 10
23.33210044182802
 20
-123.0501946699127
 30
0.0
 10
23.33210044182802
 20
-123.0501946699127
 30
0.0
 10
24.09404862563744
 20
-123.3288701630655
 30
0.0
 10
24.09404862563744
 20
-123.3288701630655
 30
0.0
  0
SPLINE
  5
B1
330
A4
100
AcDbEntity
  8
Layer 2
 62
   250
420
  2301728
370
     9
100
AcDbSpline
210
0.0
220
0.0
230
1.0
 70
     8
 71
     3
 72
    59
 73
    55
 74
     0
 42
0.0000000001
 43
0.0000000001
 40
0.0
 40
0.0
 40
0.0
 40
0.0
 40
1.0
 40
1.0
 40
1.0
 40
2.0
 40
2.0
 40
2.0
 40
3.0
 40
3.0
 40
3.0
 40
4.0
 40
4.0
 40
4.0
 40
5.0
 40
5.0
 40
5.0
 40
6.0
 40
6.0
 40
6.0
 40
7.0
 40
7.0
 40
7.0
 40
8.0
 40
8.0
 40
8.0
 40
9.0
 40
9.0
 40
9.0
 40
10.0
 40
10.0
 40
10.0
 40
11.0
 40
11.0
 40
11.0
 40
12.0
 40
12.0
 40
12.0
 40
13.0
 40
13.0
 40
13.0
 40
14.0
 40
14.0
 40
14.0
 40
15.0
 40
15.0
 40
15.0
 40
16.0
 40
16.0
 40
16.0
 40
17.0
 40
17.0
 40
17.0
 40
18.0
 40
18.0
 40
18.0
 40
18.0
 10
35.93599331567699
 20
-114.2454601014476
 30
0.0
 10
35.93599331567699
 20
-114.2454601014476
 30
0.0
 10
35.93599331567699
 20
-114.2419325635593
 30
0.0
 10
35.93599331567699
 20
-114.2419325635593
 30
0.0
 10
35.93599331567699
 20
-114.2419325635593
 30
0.0
 10
35.3504220262677
 20
-113.7092743424702
 30
0.0
 10
34.59552891823439
 20
-113.5999206679421
 30
0.0
 10
34.59552891823439
 20
-113.5999206679421
 30
0.0
 10
34.73663043375463
 20
-114.4006717685195
 30
0.0
 10
34.73663043375463
 20
-114.4006717685195
 30
0.0
 10
34.73663043375463
 20
-114.4006717685195
 30
0.0
 10
34.57789122879411
 20
-114.2807354803272
 30
0.0
 10
34.3274360387458
 20
-114.1537441163592
 30
0.0
 10
34.07345331080911
 20
-114.0302802902789
 30
0.0
 10
33.72422705989656
 20
-113.8962338505345
 30
0.0
 10
33.34325296799185
 20
-113.8785961610945
 30
0.0
 10
33.34325296799185
 20
-113.8785961610945
 30
0.0
 10
33.55137770338416
 20
-114.66523711012
 30
0.0
 10
33.55137770338416
 20
-114.66523711012
 30
0.0
 10
33.55137770338416
 20
-114.66523711012
 30
0.0
 10
32.91994842143081
 20
-114.2630977908873
 30
0.0
 10
32.18269300283744
 20
-114.2630977908873
 30
0.0
 10
32.16152777550944
 20
-114.2630977908873
 30
0.0
 10
32.14036254818144
 20
-114.2630977908873
 30
0.0
 10
32.11919732085343
 20
-114.2630977908873
 30
0.0
 10
32.11919732085343
 20
-114.2630977908873
 30
0.0
 10
32.39787281400586
 20
-115.0285735125848
 30
0.0
 10
32.39787281400586
 20
-115.0285735125848
 30
0.0
 10
32.39787281400586
 20
-115.0285735125848
 30
0.0
 10
31.84052182770069
 20
-114.7393154057682
 30
0.0
 10
31.1843997805316
 20
-114.7393154057682
 30
0.0
 10
31.10326640910732
 20
-114.7393154057682
 30
0.0
 10
31.01860549979498
 20
-114.7428429436562
 30
0.0
 10
30.93394459048296
 20
-114.7534255573204
 30
0.0
 10
30.93394459048296
 20
-114.7534255573204
 30
0.0
 10
31.27964330350778
 20
-115.4906809759138
 30
0.0
 10
31.27964330350778
 20
-115.4906809759138
 30
0.0
 10
31.27964330350778
 20
-115.4906809759138
 30
0.0
 10
31.27611576561972
 20
-115.4906809759138
 30
0.0
 10
31.27611576561972
 20
-115.4906809759138
 30
0.0
 10
31.27611576561972
 20
-115.4906809759138
 30
0.0
 10
30.54238788491409
 20
-115.190840255433
 30
0.0
 10
29.79807739054461
 20
-115.3460519225055
 30
0.0
 10
29.79807739054461
 20
-115.3460519225055
 30
0.0
 10
30.20374424766539
 20
-116.051559500107
 30
0.0
 10
30.20374424766539
 20
-116.051559500107
 30
0.0
 10
30.20374424766539
 20
-116.051559500107
 30
0.0
 10
29.85451799675283
 20
-115.9422058255786
 30
0.0
 10
29.39946560919995
 20
-115.9422058255786
 30
0.0
 10
29.18428579803153
 20
-115.9422058255786
 30
0.0
 10
28.94794075953512
 20
-115.9668985907946
 30
0.0
 10
28.71512325892643
 20
-116.0374493485548
 30
0.0
 10
28.71512325892643
 20
-116.0374493485548
 30
0.0
 10
29.18075826014348
 20
-116.7006264715003
 30
0.0
 10
29.18075826014348
 20
-116.7006264715003
 30
0.0
  0
SPLINE
  5
B2
330
A4
100
AcDbEntity
  8
Layer 2
 62
   250
420
  2301728
370
     9
100
AcDbSpline
210
0.0
220
0.0
230
1.0
 70
     8
 71
     3
 72
    23
 73
    19
 74
     0
 42
0.0000000001
 43
0.0000000001
 40
0.0
 40
0.0
 40
0.0
 40
0.0
 40
1.0
 40
1.0
 40
1.0
 40
2.0
 40
2.0
 40
2.0
 40
3.0
 40
3.0
 40
3.0
 40
4.0
 40
4.0
 40
4.0
 40
5.0
 40
5.0
 40
5.0
 40
6.0
 40
6.0
 40
6.0
 40
6.0
 10
38.35941184473777
 20
-114.2454601014476
 30
0.0
 10
38.35941184473777
 20
-114.2454601014476
 30
0.0
 10
38.35941184473777
 20
-114.2419325635593
 30
0.0
 10
38.35941184473777
 20
-114.2419325635593
 30
0.0
 10
38.35941184473777
 20
-114.2419325635593
 30
0.0
 10
37.87261161619272
 20
-113.614030819494
 30
0.0
 10
37.14946634915125
 20
-113.3776857809976
 30
0.0
 10
37.14946634915125
 20
-113.3776857809976
 30
0.0
 10
37.14946634915125
 20
-114.1925470331272
 30
0.0
 10
37.14946634915125
 20
-114.1925470331272
 30
0.0
 10
37.14946634915125
 20
-114.1925470331272
 30
0.0
 10
37.14593881126319
 20
-114.1890194952391
 30
0.0
 10
37.14593881126319
 20
-114.1890194952391
 30
0.0
 10
37.14593881126319
 20
-114.1890194952391
 30
0.0
 10
36.60975305228634
 20
-113.6069757437179
 30
0.0
 10
35.86544255791686
 20
-113.4341263872058
 30
0.0
 10
35.86544255791686
 20
-113.4341263872058
 30
0.0
 10
35.93599331567699
 20
-114.2419325635593
 30
0.0
 10
35.93599331567699
 20
-114.2419325635593
 30
0.0
  0
SPLINE
  5
B3
330
A4
100
AcDbEntity
  8
Layer 2
 62
   250
420
  2301728
370
     9
100
AcDbSpline
210
0.0
220
0.0
230
1.0
 70
     8
 71
     3
 72
    71
 73
    67
 74
     0
 42
0.0000000001
 43
0.0000000001
 40
0.0
 40
0.0
 40
0.0
 40
0.0
 40
1.0
 40
1.0
 40
1.0
 40
2.0
 40
2.0
 40
2.0
 40
3.0
 40
3.0
 40
3.0
 40
4.0
 40
4.0
 40
4.0
 40
5.0
 40
5.0
 40
5.0
 40
6.0
 40
6.0
 40
6.0
 40
7.0
 40
7.0
 40
7.0
 40
8.0
 40
8.0
 40
8.0
 40
9.0
 40
9.0
 40
9.0
 40
10.0
 40
10.0
 40
10.0
 40
11.0
 40
11.0
 40
11.0
 40
12.0
 40
12.0
 40
12.0
 40
13.0
 40
13.0
 40
13.0
 40
14.0
 40
14.0
 40
14.0
 40
15.0
 40
15.0
 40
15.0
 40
16.0
 40
16.0
 40
16.0
 40
17.0
 40
17.0
 40
17.0
 40
18.0
 40
18.0
 40
18.0
 40
19.0
 40
19.0
 40
19.0
 40
20.0
 40
20.0
 40
20.0
 40
21.0
 40
21.0
 40
21.0
 40
22.0
 40
22.0
 40
22.0
 40
22.0
 10
46.07413720580916
 20
-117.4414094279817
 30
0.0
 10
46.07413720580916
 20
-117.4414094279817
 30
0.0
 10
46.07413720580916
 20
-117.4378818900936
 30
0.0
 10
46.07413720580916
 20
-117.4378818900936
 30
0.0
 10
46.07413720580916
 20
-117.4378818900936
 30
0.0
 10
46.03886182692895
 20
-116.6477134031804
 30
0.0
 10
45.580281901488
 20
-116.0374493485548
 30
0.0
 10
45.580281901488
 20
-116.0374493485548
 30
0.0
 10
45.11464690027096
 20
-116.7006264715003
 30
0.0
 10
45.11464690027096
 20
-116.7006264715003
 30
0.0
 10
45.11464690027096
 20
-116.7006264715003
 30
0.0
 10
45.08642659716716
 20
-116.5030843497721
 30
0.0
 10
44.99823814996677
 20
-116.2349914702832
 30
0.0
 10
44.9100497027667
 20
-115.9704261286827
 30
0.0
 10
44.75483803569424
 20
-115.631782491434
 30
0.0
 10
44.50085530775788
 20
-115.3460519225055
 30
0.0
 10
44.50085530775788
 20
-115.3460519225055
 30
0.0
 10
44.09166091274905
 20
-116.051559500107
 30
0.0
 10
44.09166091274905
 20
-116.051559500107
 30
0.0
 10
44.09166091274905
 20
-116.051559500107
 30
0.0
 10
44.04933045809304
 20
-115.8575449162666
 30
0.0
 10
43.93644924567691
 20
-115.5965071125541
 30
0.0
 10
43.82356803326047
 20
-115.3389968467294
 30
0.0
 10
43.64013606308454
 20
-115.0144633610332
 30
0.0
 10
43.36146056993179
 20
-114.7534255573204
 30
0.0
 10
43.36146056993179
 20
-114.7534255573204
 30
0.0
 10
43.0157618569073
 20
-115.4906809759138
 30
0.0
 10
43.0157618569073
 20
-115.4906809759138
 30
0.0
 10
43.0157618569073
 20
-115.4906809759138
 30
0.0
 10
42.9557937128107
 20
-115.3001939299611
 30
0.0
 10
42.82174727306625
 20
-115.0532662778008
 30
0.0
 10
42.68770083332244
 20
-114.8063386256402
 30
0.0
 10
42.47604856004175
 20
-114.4994428293837
 30
0.0
 10
42.17620783956133
 20
-114.2630977908873
 30
0.0
 10
42.17620783956133
 20
-114.2630977908873
 30
0.0
 10
41.89753234640858
 20
-115.0285735125848
 30
0.0
 10
41.89753234640858
 20
-115.0285735125848
 30
0.0
 10
41.89753234640858
 20
-115.0285735125848
 30
0.0
 10
41.81992651287267
 20
-114.8451415424089
 30
0.0
 10
41.66471484580021
 20
-114.6087965039121
 30
0.0
 10
41.50950317872807
 20
-114.3759790033034
 30
0.0
 10
41.27315814023134
 20
-114.0867208964868
 30
0.0
 10
40.9521521924229
 20
-113.8785961610945
 30
0.0
 10
40.9521521924229
 20
-113.8785961610945
 30
0.0
 10
40.74402745703028
 20
-114.66523711012
 30
0.0
 10
40.74402745703028
 20
-114.66523711012
 30
0.0
 10
40.74402745703028
 20
-114.66523711012
 30
0.0
 10
40.74049991914255
 20
-114.66523711012
 30
0.0
 10
40.74049991914255
 20
-114.66523711012
 30
0.0
 10
40.74049991914255
 20
-114.66523711012
 30
0.0
 10
40.6487839340541
 20
-114.4888602157199
 30
0.0
 10
40.47240703965396
 20
-114.2666253287753
 30
0.0
 10
40.2960301452535
 20
-114.0443904418308
 30
0.0
 10
40.03499234154102
 20
-113.7798251002303
 30
0.0
 10
39.69987624218005
 20
-113.5999206679421
 30
0.0
 10
39.69987624218005
 20
-113.5999206679421
 30
0.0
 10
39.55877472666013
 20
-114.4006717685195
 30
0.0
 10
39.55877472666013
 20
-114.4006717685195
 30
0.0
 10
39.55877472666013
 20
-114.4006717685195
 30
0.0
 10
39.45294859001979
 20
-114.2348774877832
 30
0.0
 10
39.25893400617938
 20
-114.0302802902789
 30
0.0
 10
39.06139188445124
 20
-113.8256830927743
 30
0.0
 10
38.77918885341044
 20
-113.5858105163899
 30
0.0
 10
38.4299626024979
 20
-113.4341263872058
 30
0.0
 10
38.4299626024979
 20
-113.4341263872058
 30
0.0
 10
38.35941184473777
 20
-114.2419325635593
 30
0.0
 10
38.35941184473777
 20
-114.2419325635593
 30
0.0
  0
SPLINE
  5
B4
330
A4
100
AcDbEntity
  8
Layer 2
 62
   250
420
  2301728
370
     9
100
AcDbSpline
210
0.0
220
0.0
230
1.0
 70
     8
 71
     3
 72
    26
 73
    22
 74
     0
 42
0.0000000001
 43
0.0000000001
 40
0.0
 40
0.0
 40
0.0
 40
0.0
 40
1.0
 40
1.0
 40
1.0
 40
2.0
 40
2.0
 40
2.0
 40
3.0
 40
3.0
 40
3.0
 40
4.0
 40
4.0
 40
4.0
 40
5.0
 40
5.0
 40
5.0
 40
6.0
 40
6.0
 40
6.0
 40
7.0
 40
7.0
 40
7.0
 40
7.0
 10
47.78499308149232
 20
-119.1522653036649
 30
0.0
 10
47.78499308149232
 20
-119.1522653036649
 30
0.0
 10
47.78852061938038
 20
-119.1522653036649
 30
0.0
 10
47.78852061938038
 20
-119.1522653036649
 30
0.0
 10
47.78852061938038
 20
-119.1522653036649
 30
0.0
 10
47.88729168024461
 20
-118.3620968167513
 30
0.0
 10
47.54159296721979
 20
-117.6848095422542
 30
0.0
 10
47.54159296721979
 20
-117.6848095422542
 30
0.0
 10
46.97013182936273
 20
-118.2597982179994
 30
0.0
 10
46.97013182936273
 20
-118.2597982179994
 30
0.0
 10
46.97013182936273
 20
-118.2597982179994
 30
0.0
 10
46.96660429147467
 20
-118.2597982179994
 30
0.0
 10
46.96660429147467
 20
-118.2597982179994
 30
0.0
 10
46.96660429147467
 20
-118.2597982179994
 30
0.0
 10
46.96660429147467
 20
-118.2562706801113
 30
0.0
 10
46.96660429147467
 20
-118.2562706801113
 30
0.0
 10
46.96660429147467
 20
-118.2562706801113
 30
0.0
 10
47.00187967035521
 20
-117.4661021931978
 30
0.0
 10
46.59974035112218
 20
-116.8170352218045
 30
0.0
 10
46.59974035112218
 20
-116.8170352218045
 30
0.0
 10
46.07413720580916
 20
-117.4378818900936
 30
0.0
 10
46.07413720580916
 20
-117.4378818900936
 30
0.0
  0
SPLINE
  5
B5
330
A4
100
AcDbEntity
  8
Layer 2
 62
   250
420
  2301728
370
     9
100
AcDbSpline
210
0.0
220
0.0
230
1.0
 70
     8
 71
     3
 72
    14
 73
    10
 74
     0
 42
0.0000000001
 43
0.0000000001
 40
0.0
 40
0.0
 40
0.0
 40
0.0
 40
1.0
 40
1.0
 40
1.0
 40
2.0
 40
2.0
 40
2.0
 40
3.0
 40
3.0
 40
3.0
 40
3.0
 10
48.522248500086
 20
-120.1117556092031
 30
0.0
 10
48.522248500086
 20
-120.1117556092031
 30
0.0
 10
48.52577603797374
 20
-120.1117556092031
 30
0.0
 10
48.52577603797374
 20
-120.1117556092031
 30
0.0
 10
48.52577603797374
 20
-120.1117556092031
 30
0.0
 10
48.69509785659809
 20
-119.3392248117295
 30
0.0
 10
48.40936728766956
 20
-118.6301896962399
 30
0.0
 10
48.40936728766956
 20
-118.6301896962399
 30
0.0
 10
47.78852061938038
 20
-119.1522653036649
 30
0.0
 10
47.78852061938038
 20
-119.1522653036649
 30
0.0
  0
SPLINE
  5
B6
330
A4
100
AcDbEntity
  8
Layer 2
 62
   250
420
  2301728
370
     9
100
AcDbSpline
210
0.0
220
0.0
230
1.0
 70
     8
 71
     3
 72
    68
 73
    64
 74
     0
 42
0.0000000001
 43
0.0000000001
 40
0.0
 40
0.0
 40
0.0
 40
0.0
 40
1.0
 40
1.0
 40
1.0
 40
2.0
 40
2.0
 40
2.0
 40
3.0
 40
3.0
 40
3.0
 40
4.0
 40
4.0
 40
4.0
 40
5.0
 40
5.0
 40
5.0
 40
6.0
 40
6.0
 40
6.0
 40
7.0
 40
7.0
 40
7.0
 40
8.0
 40
8.0
 40
8.0
 40
9.0
 40
9.0
 40
9.0
 40
10.0
 40
10.0
 40
10.0
 40
11.0
 40
11.0
 40
11.0
 40
12.0
 40
12.0
 40
12.0
 40
13.0
 40
13.0
 40
13.0
 40
14.0
 40
14.0
 40
14.0
 40
15.0
 40
15.0
 40
15.0
 40
16.0
 40
16.0
 40
16.0
 40
17.0
 40
17.0
 40
17.0
 40
18.0
 40
18.0
 40
18.0
 40
19.0
 40
19.0
 40
19.0
 40
20.0
 40
20.0
 40
20.0
 40
21.0
 40
21.0
 40
21.0
 40
21.0
 10
51.03385547634687
 20
-128.0804636982108
 30
0.0
 10
51.03385547634687
 20
-128.0804636982108
 30
0.0
 10
51.03738301423492
 20
-128.0804636982108
 30
0.0
 10
51.03738301423492
 20
-128.0804636982108
 30
0.0
 10
51.03738301423492
 20
-128.0804636982108
 30
0.0
 10
51.61942676575615
 20
-127.5407504013456
 30
0.0
 10
51.79227612226823
 20
-126.7999674448645
 30
0.0
 10
51.79227612226823
 20
-126.7999674448645
 30
0.0
 10
50.98446994591474
 20
-126.8705182026243
 30
0.0
 10
50.98446994591474
 20
-126.8705182026243
 30
0.0
 10
50.98446994591474
 20
-126.8705182026243
 30
0.0
 10
50.98446994591474
 20
-126.8669906647363
 30
0.0
 10
50.98446994591474
 20
-126.8669906647363
 30
0.0
 10
50.98446994591474
 20
-126.8669906647363
 30
0.0
 10
51.51712816700386
 20
-126.281419375327
 30
0.0
 10
51.62648184153194
 20
-125.5265262672937
 30
0.0
 10
51.62648184153194
 20
-125.5265262672937
 30
0.0
 10
50.82573074095456
 20
-125.6676277828139
 30
0.0
 10
50.82573074095456
 20
-125.6676277828139
 30
0.0
 10
50.82573074095456
 20
-125.6676277828139
 30
0.0
 10
50.94566702914679
 20
-125.5088885778534
 30
0.0
 10
51.07265839311482
 20
-125.2549058499173
 30
0.0
 10
51.19612221919511
 20
-125.004450659869
 30
0.0
 10
51.33016865893957
 20
-124.6552244089558
 30
0.0
 10
51.34780634837984
 20
-124.2742503170511
 30
0.0
 10
51.34780634837984
 20
-124.2742503170511
 30
0.0
 10
50.56116539935402
 20
-124.4859025903315
 30
0.0
 10
50.56116539935402
 20
-124.4859025903315
 30
0.0
 10
50.56116539935402
 20
-124.4859025903315
 30
0.0
 10
50.56469293724208
 20
-124.4823750524437
 30
0.0
 10
50.56469293724208
 20
-124.4823750524437
 30
0.0
 10
50.56469293724208
 20
-124.4823750524437
 30
0.0
 10
50.98799748380312
 20
-123.8156703916102
 30
0.0
 10
50.96330471858642
 20
-123.0501946699127
 30
0.0
 10
50.96330471858642
 20
-123.0501946699127
 30
0.0
 10
50.19782899688927
 20
-123.3288701630655
 30
0.0
 10
50.19782899688927
 20
-123.3288701630655
 30
0.0
 10
50.19782899688927
 20
-123.3288701630655
 30
0.0
 10
50.48708710370585
 20
-122.7715191767603
 30
0.0
 10
50.48708710370585
 20
-122.1189246674789
 30
0.0
 10
50.48708710370585
 20
-122.0342637581666
 30
0.0
 10
50.48355956581811
 20
-121.9531303867426
 30
0.0
 10
50.47297695215363
 20
-121.8684694774303
 30
0.0
 10
50.47297695215363
 20
-121.8684694774303
 30
0.0
 10
49.73572153356027
 20
-122.2106406525671
 30
0.0
 10
49.73572153356027
 20
-122.2106406525671
 30
0.0
 10
49.73572153356027
 20
-122.2106406525671
 30
0.0
 10
49.92620857951262
 20
-121.7485331892381
 30
0.0
 10
49.92620857951262
 20
-121.1841271271571
 30
0.0
 10
49.92620857951262
 20
-121.0359705358607
 30
0.0
 10
49.91209842796073
 20
-120.8842864066763
 30
0.0
 10
49.88035058696856
 20
-120.7290747396045
 30
0.0
 10
49.88035058696856
 20
-120.7290747396045
 30
0.0
 10
49.17484300936704
 20
-121.134741596725
 30
0.0
 10
49.17484300936704
 20
-121.134741596725
 30
0.0
 10
49.17484300936704
 20
-121.134741596725
 30
0.0
 10
49.28419668389576
 20
-120.7855153458121
 30
0.0
 10
49.28419668389576
 20
-120.3304629582592
 30
0.0
 10
49.28419668389576
 20
-120.1152831470908
 30
0.0
 10
49.2595039186797
 20
-119.8789381085944
 30
0.0
 10
49.18895316091926
 20
-119.646120607986
 30
0.0
 10
49.18895316091926
 20
-119.646120607986
 30
0.0
 10
48.52577603797374
 20
-120.1117556092031
 30
0.0
 10
48.52577603797374
 20
-120.1117556092031
 30
0.0
  0
SPLINE
  5
B7
330
A4
100
AcDbEntity
  8
Layer 2
 62
   250
420
  2301728
370
     9
100
AcDbSpline
210
0.0
220
0.0
230
1.0
 70
     8
 71
     3
 72
    29
 73
    25
 74
     0
 42
0.0000000001
 43
0.0000000001
 40
0.0
 40
0.0
 40
0.0
 40
0.0
 40
1.0
 40
1.0
 40
1.0
 40
2.0
 40
2.0
 40
2.0
 40
3.0
 40
3.0
 40
3.0
 40
4.0
 40
4.0
 40
4.0
 40
5.0
 40
5.0
 40
5.0
 40
6.0
 40
6.0
 40
6.0
 40
7.0
 40
7.0
 40
7.0
 40
8.0
 40
8.0
 40
8.0
 40
8.0
 10
50.56469293724208
 20
-131.6750248060899
 30
0.0
 10
50.56469293724208
 20
-131.6750248060899
 30
0.0
 10
51.26667297695522
 20
-131.3046333278493
 30
0.0
 10
51.62648184153194
 20
-130.634401129128
 30
0.0
 10
51.62648184153194
 20
-130.634401129128
 30
0.0
 10
50.82573074095456
 20
-130.4932996136078
 30
0.0
 10
50.82573074095456
 20
-130.4932996136078
 30
0.0
 10
50.82573074095456
 20
-130.4932996136078
 30
0.0
 10
50.82573074095456
 20
-130.4897720757197
 30
0.0
 10
50.82573074095456
 20
-130.4897720757197
 30
0.0
 10
50.82573074095456
 20
-130.4897720757197
 30
0.0
 10
51.49243540178813
 20
-130.062939991271
 30
0.0
 10
51.79227612226823
 20
-129.3609599515572
 30
0.0
 10
51.79227612226823
 20
-129.3609599515572
 30
0.0
 10
50.98446994591474
 20
-129.2904091937974
 30
0.0
 10
50.98446994591474
 20
-129.2904091937974
 30
0.0
 10
50.98446994591474
 20
-129.2904091937974
 30
0.0
 10
51.1396816129872
 20
-129.1704729056048
 30
0.0
 10
51.32664112105151
 20
-128.9552930944367
 30
0.0
 10
51.51360062911581
 20
-128.743640821156
 30
0.0
 10
51.7323079781726
 20
-128.4438001006753
 30
0.0
 10
51.84871672847646
 20
-128.0804636982108
 30
0.0
 10
51.84871672847646
 20
-128.0804636982108
 30
0.0
 10
51.03738301423492
 20
-128.0804636982108
 30
0.0
 10
51.03738301423492
 20
-128.0804636982108
 30
0.0
  0
CIRCLE
  5
B8
330
A4
100
AcDbEntity
  8
Layer 2
 62
   250
420
  2301728
370
     9
100
AcDbCircle
 10
37.14593881126327
 20
-128.0804636982108
 30
0.0
 40
0.8995221614416518
  0
ENDBLK
  5
A7
330
A4
100
AcDbEntity
  8
0
100
AcDbBlockEnd
  0
BLOCK
  5
BB
330
B9
100
AcDbEntity
  8
0
100
AcDbBlockBegin
  2
Block_7
 70
     0
 10
0.0
 20
0.0
 30
0.0
  3
Block_7
  1

  0
SPLINE
  5
BD
330
B9
100
AcDbEntity
  8
Layer 2
100
AcDbSpline
210
0.0
220
0.0
230
1.0
 70
     9
 71
     3
 72
    17
 73
    13
 74
     0
 42
0.0000000001
 43
0.0000000001
 40
0.0
 40
0.0
 40
0.0
 40
0.0
 40
1.0
 40
1.0
 40
1.0
 40
2.0
 40
2.0
 40
2.0
 40
3.0
 40
3.0
 40
3.0
 40
4.0
 40
4.0
 40
4.0
 40
4.0
 10
90.02939072457024
 20
-123.8909795976535
 30
0.0
 10
90.20224008108201
 20
-123.4253445964364
 30
0.0
 10
89.96589504258592
 20
-122.9067965268995
 30
0.0
 10
89.50026004136919
 20
-122.7339471703871
 30
0.0
 10
89.0346250401518
 20
-122.5610978138747
 30
0.0
 10
88.51607697061492
 20
-122.7974428523711
 30
0.0
 10
88.34322761410282
 20
-123.2630778535882
 30
0.0
 10
88.1703782575901
 20
-123.7322403926933
 30
0.0
 10
88.40672329608651
 20
-124.2472609243421
 30
0.0
 10
88.87235829730389
 20
-124.4236378187426
 30
0.0
 10
89.3379932985203
 20
-124.596487175255
 30
0.0
 10
89.85654136805752
 20
-124.3566145988705
 30
0.0
 10
90.02939072457024
 20
-123.8909795976535
 30
0.0
  0
SPLINE
  5
BE
330
B9
100
AcDbEntity
  8
Layer 2
100
AcDbSpline
210
0.0
220
0.0
230
1.0
 70
     9
 71
     3
 72
    17
 73
    13
 74
     0
 42
0.0000000001
 43
0.0000000001
 40
0.0
 40
0.0
 40
0.0
 40
0.0
 40
1.0
 40
1.0
 40
1.0
 40
2.0
 40
2.0
 40
2.0
 40
3.0
 40
3.0
 40
3.0
 40
4.0
 40
4.0
 40
4.0
 40
4.0
 10
89.1863091693362
 20
-119.7743428823492
 30
0.0
 10
91.28872175058823
 20
-119.7743428823492
 30
0.0
 10
92.98899501260819
 20
-121.4781436822565
 30
0.0
 10
92.98899501260819
 20
-123.5770287256208
 30
0.0
 10
92.98899501260819
 20
-125.6794413068728
 30
0.0
 10
91.28872175058823
 20
-127.3832421067802
 30
0.0
 10
89.1863091693362
 20
-127.3832421067802
 30
0.0
 10
87.08742412597223
 20
-127.3832421067802
 30
0.0
 10
85.38362332606455
 20
-125.6794413068728
 30
0.0
 10
85.38362332606455
 20
-123.5770287256208
 30
0.0
 10
85.38362332606455
 20
-121.4781436822565
 30
0.0
 10
87.08742412597223
 20
-119.7743428823492
 30
0.0
 10
89.1863091693362
 20
-119.7743428823492
 30
0.0
  0
HATCH
  5
BF
330
B9
100
AcDbEntity
  8
Layer 2
 62
   253
420
 11842740
440
 33554687
100
AcDbHatch
 10
0.0
 20
0.0
 30
0.0
210
0.0
220
0.0
230
1.0
  2
SOLID
 70
     1
 71
     1
 91
        2
 92
        1
 93
        1
 72
     4
 94
        3
 73
     0
 74
     0
 95
       17
 96
       13
 40
0.0
 40
0.0
 40
0.0
 40
0.0
 40
1.0
 40
1.0
 40
1.0
 40
2.0
 40
2.0
 40
2.0
 40
3.0
 40
3.0
 40
3.0
 40
4.0
 40
4.0
 40
4.0
 40
4.0
 10
90.02939072457024
 20
-123.8909795976535
 10
90.20224008108201
 20
-123.4253445964364
 10
89.96589504258592
 20
-122.9067965268995
 10
89.50026004136919
 20
-122.7339471703871
 10
89.0346250401518
 20
-122.5610978138747
 10
88.51607697061492
 20
-122.7974428523711
 10
88.34322761410282
 20
-123.2630778535882
 10
88.1703782575901
 20
-123.7322403926933
 10
88.40672329608651
 20
-124.2472609243421
 10
88.87235829730389
 20
-124.4236378187426
 10
89.3379932985203
 20
-124.596487175255
 10
89.85654136805752
 20
-124.3566145988705
 10
90.02939072457024
 20
-123.8909795976535
 97
        0
 97
        1
330
BD
 92
        1
 93
        1
 72
     4
 94
        3
 73
     0
 74
     0
 95
       17
 96
       13
 40
0.0
 40
0.0
 40
0.0
 40
0.0
 40
1.0
 40
1.0
 40
1.0
 40
2.0
 40
2.0
 40
2.0
 40
3.0
 40
3.0
 40
3.0
 40
4.0
 40
4.0
 40
4.0
 40
4.0
 10
89.1863091693362
 20
-119.7743428823492
 10
91.28872175058823
 20
-119.7743428823492
 10
92.98899501260819
 20
-121.4781436822565
 10
92.98899501260819
 20
-123.5770287256208
 10
92.98899501260819
 20
-125.6794413068728
 10
91.28872175058823
 20
-127.3832421067802
 10
89.1863091693362
 20
-127.3832421067802
 10
87.08742412597223
 20
-127.3832421067802
 10
85.38362332606455
 20
-125.6794413068728
 10
85.38362332606455
 20
-123.5770287256208
 10
85.38362332606455
 20
-121.4781436822565
 10
87.08742412597223
 20
-119.7743428823492
 10
89.1863091693362
 20
-119.7743428823492
 97
        0
 97
        1
330
BE
 75
     2
 76
     1
 98
        1
 10
0.0
 20
0.0
450
        0
451
        0
460
0.0
461
0.0
452
        0
462
0.0
453
        0
470

  0
INSERT
  5
C1
330
B9
100
AcDbEntity
  8
Layer 2
100
AcDbBlockReference
  2
Block_8
 10
0.0
 20
0.0
 30
0.0
  0
ENDBLK
  5
BC
330
B9
100
AcDbEntity
  8
0
100
AcDbBlockEnd
  0
BLOCK
  5
C2
330
C0
100
AcDbEntity
  8
0
100
AcDbBlockBegin
  2
Block_8
 70
     0
 10
0.0
 20
0.0
 30
0.0
  3
Block_8
  1

  0
SPLINE
  5
C4
330
C0
100
AcDbEntity
  8
Layer 2
 62
   250
420
  2301728
370
     9
100
AcDbSpline
210
0.0
220
0.0
230
1.0
 70
     9
 71
     3
 72
    17
 73
    13
 74
     0
 42
0.0000000001
 43
0.0000000001
 40
0.0
 40
0.0
 40
0.0
 40
0.0
 40
1.0
 40
1.0
 40
1.0
 40
2.0
 40
2.0
 40
2.0
 40
3.0
 40
3.0
 40
3.0
 40
4.0
 40
4.0
 40
4.0
 40
4.0
 10
88.34322761410282
 20
-123.2630778535882
 30
0.0
 10
88.51607697061492
 20
-122.7974428523711
 30
0.0
 10
89.0346250401518
 20
-122.5610978138747
 30
0.0
 10
89.50026004136919
 20
-122.7339471703871
 30
0.0
 10
89.96589504258592
 20
-122.9067965268995
 30
0.0
 10
90.20224008108201
 20
-123.4253445964364
 30
0.0
 10
90.02939072457024
 20
-123.8909795976535
 30
0.0
 10
89.85654136805752
 20
-124.3566145988705
 30
0.0
 10
89.3379932985203
 20
-124.596487175255
 30
0.0
 10
88.87235829730389
 20
-124.4236378187426
 30
0.0
 10
88.40672329608651
 20
-124.2472609243421
 30
0.0
 10
88.1703782575901
 20
-123.7322403926933
 30
0.0
 10
88.34322761410282
 20
-123.2630778535882
 30
0.0
  0
SPLINE
  5
C5
330
C0
100
AcDbEntity
  8
Layer 2
 62
   250
420
  2301728
370
     9
100
AcDbSpline
210
0.0
220
0.0
230
1.0
 70
     9
 71
     3
 72
    17
 73
    13
 74
     0
 42
0.0000000001
 43
0.0000000001
 40
0.0
 40
0.0
 40
0.0
 40
0.0
 40
1.0
 40
1.0
 40
1.0
 40
2.0
 40
2.0
 40
2.0
 40
3.0
 40
3.0
 40
3.0
 40
4.0
 40
4.0
 40
4.0
 40
4.0
 10
92.98899501260819
 20
-123.5770287256208
 30
0.0
 10
92.98899501260819
 20
-125.6794413068728
 30
0.0
 10
91.28872175058823
 20
-127.3832421067802
 30
0.0
 10
89.1863091693362
 20
-127.3832421067802
 30
0.0
 10
87.08742412597223
 20
-127.3832421067802
 30
0.0
 10
85.38362332606455
 20
-125.6794413068728
 30
0.0
 10
85.38362332606455
 20
-123.5770287256208
 30
0.0
 10
85.38362332606455
 20
-121.4781436822565
 30
0.0
 10
87.08742412597223
 20
-119.7743428823492
 30
0.0
 10
89.1863091693362
 20
-119.7743428823492
 30
0.0
 10
91.28872175058823
 20
-119.7743428823492
 30
0.0
 10
92.98899501260819
 20
-121.4781436822565
 30
0.0
 10
92.98899501260819
 20
-123.5770287256208
 30
0.0
  0
ENDBLK
  5
C3
330
C0
100
AcDbEntity
  8
0
100
AcDbBlockEnd
  0
BLOCK
  5
C8
330
C6
100
AcDbEntity
  8
0
100
AcDbBlockBegin
  2
Block_9
 70
     0
 10
0.0
 20
0.0
 30
0.0
  3
Block_9
  1

  0
SPLINE
  5
CA
330
C6
100
AcDbEntity
  8
Layer 2
100
AcDbSpline
210
0.0
220
0.0
230
1.0
 70
     9
 71
     3
 72
    17
 73
    13
 74
     0
 42
0.0000000001
 43
0.0000000001
 40
0.0
 40
0.0
 40
0.0
 40
0.0
 40
1.0
 40
1.0
 40
1.0
 40
2.0
 40
2.0
 40
2.0
 40
3.0
 40
3.0
 40
3.0
 40
4.0
 40
4.0
 40
4.0
 40
4.0
 10
100.0841345621506
 20
-123.8909795976535
 30
0.0
 10
100.2569839186627
 20
-123.4253445964364
 30
0.0
 10
100.0206388801663
 20
-122.9067965268995
 30
0.0
 10
99.55500387894957
 20
-122.7339471703871
 30
0.0
 10
99.0893688777322
 20
-122.5610978138747
 30
0.0
 10
98.5708208081953
 20
-122.7974428523711
 30
0.0
 10
98.39797145168322
 20
-123.2630778535882
 30
0.0
 10
98.2251220951705
 20
-123.7322403926933
 30
0.0
 10
98.46146713366692
 20
-124.2472609243421
 30
0.0
 10
98.92710213488427
 20
-124.4236378187426
 30
0.0
 10
99.392737136101
 20
-124.596487175255
 30
0.0
 10
99.9112852056379
 20
-124.3566145988705
 30
0.0
 10
100.0841345621506
 20
-123.8909795976535
 30
0.0
  0
SPLINE
  5
CB
330
C6
100
AcDbEntity
  8
Layer 2
100
AcDbSpline
210
0.0
220
0.0
230
1.0
 70
     9
 71
     3
 72
    17
 73
    13
 74
     0
 42
0.0000000001
 43
0.0000000001
 40
0.0
 40
0.0
 40
0.0
 40
0.0
 40
1.0
 40
1.0
 40
1.0
 40
2.0
 40
2.0
 40
2.0
 40
3.0
 40
3.0
 40
3.0
 40
4.0
 40
4.0
 40
4.0
 40
4.0
 10
99.2410530069166
 20
-119.7743428823492
 30
0.0
 10
101.3434655881686
 20
-119.7743428823492
 30
0.0
 10
103.0437388501882
 20
-121.4781436822565
 30
0.0
 10
103.0437388501882
 20
-123.5770287256208
 30
0.0
 10
103.0437388501882
 20
-125.6794413068728
 30
0.0
 10
101.3434655881686
 20
-127.3832421067802
 30
0.0
 10
99.2410530069166
 20
-127.3832421067802
 30
0.0
 10
97.14216796355264
 20
-127.3832421067802
 30
0.0
 10
95.43836716364493
 20
-125.6794413068728
 30
0.0
 10
95.43836716364493
 20
-123.5770287256208
 30
0.0
 10
95.43836716364493
 20
-121.4781436822565
 30
0.0
 10
97.14216796355264
 20
-119.7743428823492
 30
0.0
 10
99.2410530069166
 20
-119.7743428823492
 30
0.0
  0
HATCH
  5
CC
330
C6
100
AcDbEntity
  8
Layer 2
 62
   253
420
 11842740
440
 33554687
100
AcDbHatch
 10
0.0
 20
0.0
 30
0.0
210
0.0
220
0.0
230
1.0
  2
SOLID
 70
     1
 71
     1
 91
        2
 92
        1
 93
        1
 72
     4
 94
        3
 73
     0
 74
     0
 95
       17
 96
       13
 40
0.0
 40
0.0
 40
0.0
 40
0.0
 40
1.0
 40
1.0
 40
1.0
 40
2.0
 40
2.0
 40
2.0
 40
3.0
 40
3.0
 40
3.0
 40
4.0
 40
4.0
 40
4.0
 40
4.0
 10
100.0841345621506
 20
-123.8909795976535
 10
100.2569839186627
 20
-123.4253445964364
 10
100.0206388801663
 20
-122.9067965268995
 10
99.55500387894957
 20
-122.7339471703871
 10
99.0893688777322
 20
-122.5610978138747
 10
98.5708208081953
 20
-122.7974428523711
 10
98.39797145168322
 20
-123.2630778535882
 10
98.2251220951705
 20
-123.7322403926933
 10
98.46146713366692
 20
-124.2472609243421
 10
98.92710213488427
 20
-124.4236378187426
 10
99.392737136101
 20
-124.596487175255
 10
99.9112852056379
 20
-124.3566145988705
 10
100.0841345621506
 20
-123.8909795976535
 97
        0
 97
        1
330
CA
 92
        1
 93
        1
 72
     4
 94
        3
 73
     0
 74
     0
 95
       17
 96
       13
 40
0.0
 40
0.0
 40
0.0
 40
0.0
 40
1.0
 40
1.0
 40
1.0
 40
2.0
 40
2.0
 40
2.0
 40
3.0
 40
3.0
 40
3.0
 40
4.0
 40
4.0
 40
4.0
 40
4.0
 10
99.2410530069166
 20
-119.7743428823492
 10
101.3434655881686
 20
-119.7743428823492
 10
103.0437388501882
 20
-121.4781436822565
 10
103.0437388501882
 20
-123.5770287256208
 10
103.0437388501882
 20
-125.6794413068728
 10
101.3434655881686
 20
-127.3832421067802
 10
99.2410530069166
 20
-127.3832421067802
 10
97.14216796355264
 20
-127.3832421067802
 10
95.43836716364493
 20
-125.6794413068728
 10
95.43836716364493
 20
-123.5770287256208
 10
95.43836716364493
 20
-121.4781436822565
 10
97.14216796355264
 20
-119.7743428823492
 10
99.2410530069166
 20
-119.7743428823492
 97
        0
 97
        1
330
CB
 75
     2
 76
     1
 98
        1
 10
0.0
 20
0.0
450
        0
451
        0
460
0.0
461
0.0
452
        0
462
0.0
453
        0
470

  0
INSERT
  5
CE
330
C6
100
AcDbEntity
  8
Layer 2
100
AcDbBlockReference
  2
Block_10
 10
0.0
 20
0.0
 30
0.0
  0
ENDBLK
  5
C9
330
C6
100
AcDbEntity
  8
0
100
AcDbBlockEnd
  0
BLOCK
  5
CF
330
CD
100
AcDbEntity
  8
0
100
AcDbBlockBegin
  2
Block_10
 70
     0
 10
0.0
 20
0.0
 30
0.0
  3
Block_10
  1

  0
SPLINE
  5
D1
330
CD
100
AcDbEntity
  8
Layer 2
 62
   250
420
  2301728
370
     9
100
AcDbSpline
210
0.0
220
0.0
230
1.0
 70
     9
 71
     3
 72
    17
 73
    13
 74
     0
 42
0.0000000001
 43
0.0000000001
 40
0.0
 40
0.0
 40
0.0
 40
0.0
 40
1.0
 40
1.0
 40
1.0
 40
2.0
 40
2.0
 40
2.0
 40
3.0
 40
3.0
 40
3.0
 40
4.0
 40
4.0
 40
4.0
 40
4.0
 10
98.39797145168322
 20
-123.2630778535882
 30
0.0
 10
98.5708208081953
 20
-122.7974428523711
 30
0.0
 10
99.0893688777322
 20
-122.5610978138747
 30
0.0
 10
99.55500387894957
 20
-122.7339471703871
 30
0.0
 10
100.0206388801663
 20
-122.9067965268995
 30
0.0
 10
100.2569839186627
 20
-123.4253445964364
 30
0.0
 10
100.0841345621506
 20
-123.8909795976535
 30
0.0
 10
99.9112852056379
 20
-124.3566145988705
 30
0.0
 10
99.392737136101
 20
-124.596487175255
 30
0.0
 10
98.92710213488427
 20
-124.4236378187426
 30
0.0
 10
98.46146713366692
 20
-124.2472609243421
 30
0.0
 10
98.2251220951705
 20
-123.7322403926933
 30
0.0
 10
98.39797145168322
 20
-123.2630778535882
 30
0.0
  0
SPLINE
  5
D2
330
CD
100
AcDbEntity
  8
Layer 2
 62
   250
420
  2301728
370
     9
100
AcDbSpline
210
0.0
220
0.0
230
1.0
 70
     9
 71
     3
 72
    17
 73
    13
 74
     0
 42
0.0000000001
 43
0.0000000001
 40
0.0
 40
0.0
 40
0.0
 40
0.0
 40
1.0
 40
1.0
 40
1.0
 40
2.0
 40
2.0
 40
2.0
 40
3.0
 40
3.0
 40
3.0
 40
4.0
 40
4.0
 40
4.0
 40
4.0
 10
103.0437388501882
 20
-123.5770287256208
 30
0.0
 10
103.0437388501882
 20
-125.6794413068728
 30
0.0
 10
101.3434655881686
 20
-127.3832421067802
 30
0.0
 10
99.2410530069166
 20
-127.3832421067802
 30
0.0
 10
97.14216796355264
 20
-127.3832421067802
 30
0.0
 10
95.43836716364493
 20
-125.6794413068728
 30
0.0
 10
95.43836716364493
 20
-123.5770287256208
 30
0.0
 10
95.43836716364493
 20
-121.4781436822565
 30
0.0
 10
97.14216796355264
 20
-119.7743428823492
 30
0.0
 10
99.2410530069166
 20
-119.7743428823492
 30
0.0
 10
101.3434655881686
 20
-119.7743428823492
 30
0.0
 10
103.0437388501882
 20
-121.4781436822565
 30
0.0
 10
103.0437388501882
 20
-123.5770287256208
 30
0.0
  0
ENDBLK
  5
D0
330
CD
100
AcDbEntity
  8
0
100
AcDbBlockEnd
  0
BLOCK
  5
DB
330
D9
100
AcDbEntity
  8
0
100
AcDbBlockBegin
  2
Block_11
 70
     0
 10
0.0
 20
0.0
 30
0.0
  3
Block_11
  1

  0
INSERT
  5
DE
330
D9
100
AcDbEntity
  8
Layer 2
100
AcDbBlockReference
  2
Block_12
 10
0.0
 20
0.0
 30
0.0
  0
ENDBLK
  5
DC
330
D9
100
AcDbEntity
  8
0
100
AcDbBlockEnd
  0
BLOCK
  5
DF
330
DD
100
AcDbEntity
  8
0
100
AcDbBlockBegin
  2
Block_12
 70
     0
 10
0.0
 20
0.0
 30
0.0
  3
Block_12
  1

  0
SPLINE
  5
E1
330
DD
100
AcDbEntity
  8
Layer 2
100
AcDbSpline
210
0.0
220
0.0
230
1.0
 70
     9
 71
     3
 72
    17
 73
    13
 74
     0
 42
0.0000000001
 43
0.0000000001
 40
0.0
 40
0.0
 40
0.0
 40
0.0
 40
1.0
 40
1.0
 40
1.0
 40
2.0
 40
2.0
 40
2.0
 40
3.0
 40
3.0
 40
3.0
 40
4.0
 40
4.0
 40
4.0
 40
4.0
 10
-1.402995228877093
 20
-135.1612380188857
 30
0.0
 10
-1.402995228877093
 20
-134.8543422226294
 30
0.0
 10
-1.653450418925728
 20
-134.6038870325808
 30
0.0
 10
-1.960346215182266
 20
-134.6038870325808
 30
0.0
 10
-2.270769549326859
 20
-134.6038870325808
 30
0.0
 10
-2.521224739375494
 20
-134.8543422226294
 30
0.0
 10
-2.521224739375494
 20
-135.1612380188857
 30
0.0
 10
-2.521224739375494
 20
-135.4716613530306
 30
0.0
 10
-2.270769549326859
 20
-135.7221165430792
 30
0.0
 10
-1.960346215182266
 20
-135.7221165430792
 30
0.0
 10
-1.653450418925728
 20
-135.7221165430792
 30
0.0
 10
-1.402995228877093
 20
-135.4716613530306
 30
0.0
 10
-1.402995228877093
 20
-135.1612380188857
 30
0.0
  0
SPLINE
  5
E2
330
DD
100
AcDbEntity
  8
Layer 2
100
AcDbSpline
210
0.0
220
0.0
230
1.0
 70
     9
 71
     3
 72
    17
 73
    13
 74
     0
 42
0.0000000001
 43
0.0000000001
 40
0.0
 40
0.0
 40
0.0
 40
0.0
 40
1.0
 40
1.0
 40
1.0
 40
2.0
 40
2.0
 40
2.0
 40
3.0
 40
3.0
 40
3.0
 40
4.0
 40
4.0
 40
4.0
 40
4.0
 10
-1.402995228877093
 20
-130.6530445980128
 30
0.0
 10
-1.402995228877093
 20
-130.3426212638685
 30
0.0
 10
-1.653450418925728
 20
-130.0921660738202
 30
0.0
 10
-1.960346215182266
 20
-130.0921660738202
 30
0.0
 10
-2.270769549326859
 20
-130.0921660738202
 30
0.0
 10
-2.521224739375494
 20
-130.3426212638685
 30
0.0
 10
-2.521224739375494
 20
-130.6530445980128
 30
0.0
 10
-2.521224739375494
 20
-130.9599403942696
 30
0.0
 10
-2.270769549326859
 20
-131.2139231222063
 30
0.0
 10
-1.960346215182266
 20
-131.2139231222063
 30
0.0
 10
-1.653450418925728
 20
-131.2139231222063
 30
0.0
 10
-1.402995228877093
 20
-130.9599403942696
 30
0.0
 10
-1.402995228877093
 20
-130.6530445980128
 30
0.0
  0
SPLINE
  5
E3
330
DD
100
AcDbEntity
  8
Layer 2
100
AcDbSpline
210
0.0
220
0.0
230
1.0
 70
     9
 71
     3
 72
    17
 73
    13
 74
     0
 42
0.0000000001
 43
0.0000000001
 40
0.0
 40
0.0
 40
0.0
 40
0.0
 40
1.0
 40
1.0
 40
1.0
 40
2.0
 40
2.0
 40
2.0
 40
3.0
 40
3.0
 40
3.0
 40
4.0
 40
4.0
 40
4.0
 40
4.0
 10
-1.402995228877093
 20
-126.1413236392519
 30
0.0
 10
-1.402995228877093
 20
-125.8344278429953
 30
0.0
 10
-1.653450418925728
 20
-125.583972652947
 30
0.0
 10
-1.960346215182266
 20
-125.583972652947
 30
0.0
 10
-2.270769549326859
 20
-125.583972652947
 30
0.0
 10
-2.521224739375494
 20
-125.8344278429953
 30
0.0
 10
-2.521224739375494
 20
-126.1413236392519
 30
0.0
 10
-2.521224739375494
 20
-126.4517469733968
 30
0.0
 10
-2.270769549326859
 20
-126.7022021634451
 30
0.0
 10
-1.960346215182266
 20
-126.7022021634451
 30
0.0
 10
-1.653450418925728
 20
-126.7022021634451
 30
0.0
 10
-1.402995228877093
 20
-126.4517469733968
 30
0.0
 10
-1.402995228877093
 20
-126.1413236392519
 30
0.0
  0
SPLINE
  5
E4
330
DD
100
AcDbEntity
  8
Layer 2
100
AcDbSpline
210
0.0
220
0.0
230
1.0
 70
     9
 71
     3
 72
    17
 73
    13
 74
     0
 42
0.0000000001
 43
0.0000000001
 40
0.0
 40
0.0
 40
0.0
 40
0.0
 40
1.0
 40
1.0
 40
1.0
 40
2.0
 40
2.0
 40
2.0
 40
3.0
 40
3.0
 40
3.0
 40
4.0
 40
4.0
 40
4.0
 40
4.0
 10
1.426090157304461
 20
-137.7927812833394
 30
0.0
 10
1.426090157304461
 20
-137.4858854870825
 30
0.0
 10
1.172107429367772
 20
-137.2354302970339
 30
0.0
 10
0.8652116331112338
 20
-137.2354302970339
 30
0.0
 10
0.5547882989666413
 20
-137.2354302970339
 30
0.0
 10
0.3043331089183272
 20
-137.4858854870825
 30
0.0
 10
0.3043331089183272
 20
-137.7927812833394
 30
0.0
 10
0.3043331089183272
 20
-138.1032046174836
 30
0.0
 10
0.5547882989666413
 20
-138.3536598075323
 30
0.0
 10
0.8652116331112338
 20
-138.3536598075323
 30
0.0
 10
1.172107429367772
 20
-138.3536598075323
 30
0.0
 10
1.426090157304461
 20
-138.1032046174836
 30
0.0
 10
1.426090157304461
 20
-137.7927812833394
 30
0.0
  0
SPLINE
  5
E5
330
DD
100
AcDbEntity
  8
Layer 2
100
AcDbSpline
210
0.0
220
0.0
230
1.0
 70
     9
 71
     3
 72
    17
 73
    13
 74
     0
 42
0.0000000001
 43
0.0000000001
 40
0.0
 40
0.0
 40
0.0
 40
0.0
 40
1.0
 40
1.0
 40
1.0
 40
2.0
 40
2.0
 40
2.0
 40
3.0
 40
3.0
 40
3.0
 40
4.0
 40
4.0
 40
4.0
 40
4.0
 10
1.426090157304461
 20
-133.0588254376336
 30
0.0
 10
1.426090157304461
 20
-132.7519296413774
 30
0.0
 10
1.172107429367772
 20
-132.5014744513288
 30
0.0
 10
0.8652116331112338
 20
-132.5014744513288
 30
0.0
 10
0.5547882989666413
 20
-132.5014744513288
 30
0.0
 10
0.3043331089183272
 20
-132.7519296413774
 30
0.0
 10
0.3043331089183272
 20
-133.0588254376336
 30
0.0
 10
0.3043331089183272
 20
-133.3692487717785
 30
0.0
 10
0.5547882989666413
 20
-133.6197039618272
 30
0.0
 10
0.8652116331112338
 20
-133.6197039618272
 30
0.0
 10
1.172107429367772
 20
-133.6197039618272
 30
0.0
 10
1.426090157304461
 20
-133.3692487717785
 30
0.0
 10
1.426090157304461
 20
-133.0588254376336
 30
0.0
  0
SPLINE
  5
E6
330
DD
100
AcDbEntity
  8
Layer 2
100
AcDbSpline
210
0.0
220
0.0
230
1.0
 70
     9
 71
     3
 72
    17
 73
    13
 74
     0
 42
0.0000000001
 43
0.0000000001
 40
0.0
 40
0.0
 40
0.0
 40
0.0
 40
1.0
 40
1.0
 40
1.0
 40
2.0
 40
2.0
 40
2.0
 40
3.0
 40
3.0
 40
3.0
 40
4.0
 40
4.0
 40
4.0
 40
4.0
 10
1.426090157304461
 20
-128.3248695919285
 30
0.0
 10
1.426090157304461
 20
-128.0179737956717
 30
0.0
 10
1.172107429367772
 20
-127.7675186056233
 30
0.0
 10
0.8652116331112338
 20
-127.7675186056233
 30
0.0
 10
0.5547882989666413
 20
-127.7675186056233
 30
0.0
 10
0.3043331089183272
 20
-128.0179737956717
 30
0.0
 10
0.3043331089183272
 20
-128.3248695919285
 30
0.0
 10
0.3043331089183272
 20
-128.6352929260731
 30
0.0
 10
0.5547882989666413
 20
-128.8857481161214
 30
0.0
 10
0.8652116331112338
 20
-128.8857481161214
 30
0.0
 10
1.172107429367772
 20
-128.8857481161214
 30
0.0
 10
1.426090157304461
 20
-128.6352929260731
 30
0.0
 10
1.426090157304461
 20
-128.3248695919285
 30
0.0
  0
SPLINE
  5
E7
330
DD
100
AcDbEntity
  8
Layer 2
100
AcDbSpline
210
0.0
220
0.0
230
1.0
 70
     9
 71
     3
 72
    17
 73
    13
 74
     0
 42
0.0000000001
 43
0.0000000001
 40
0.0
 40
0.0
 40
0.0
 40
0.0
 40
1.0
 40
1.0
 40
1.0
 40
2.0
 40
2.0
 40
2.0
 40
3.0
 40
3.0
 40
3.0
 40
4.0
 40
4.0
 40
4.0
 40
4.0
 10
1.426090157304461
 20
-123.5909137462231
 30
0.0
 10
1.426090157304461
 20
-123.2840179499662
 30
0.0
 10
1.172107429367772
 20
-123.0300352220298
 30
0.0
 10
0.8652116331112338
 20
-123.0300352220298
 30
0.0
 10
0.5547882989666413
 20
-123.0300352220298
 30
0.0
 10
0.3043331089183272
 20
-123.2840179499662
 30
0.0
 10
0.3043331089183272
 20
-123.5909137462231
 30
0.0
 10
0.3043331089183272
 20
-123.9013370803677
 30
0.0
 10
0.5547882989666413
 20
-124.151792270416
 30
0.0
 10
0.8652116331112338
 20
-124.151792270416
 30
0.0
 10
1.172107429367772
 20
-124.151792270416
 30
0.0
 10
1.426090157304461
 20
-123.9013370803677
 30
0.0
 10
1.426090157304461
 20
-123.5909137462231
 30
0.0
  0
SPLINE
  5
E8
330
DD
100
AcDbEntity
  8
Layer 2
100
AcDbSpline
210
0.0
220
0.0
230
1.0
 70
    11
 71
     3
 72
    17
 73
    13
 74
     0
 42
0.0000000001
 43
0.0000000001
 40
0.0
 40
0.0
 40
0.0
 40
0.0
 40
1.0
 40
1.0
 40
1.0
 40
2.0
 40
2.0
 40
2.0
 40
3.0
 40
3.0
 40
3.0
 40
4.0
 40
4.0
 40
4.0
 40
4.0
 10
3.450896905020582
 20
-124.5398214380968
 30
0.0
 10
3.450896905020582
 20
-124.5398214380968
 30
0.0
 10
3.450896905020582
 20
-123.2381599574221
 30
0.0
 10
3.450896905020582
 20
-123.2381599574221
 30
0.0
 10
3.450896905020582
 20
-123.2381599574221
 30
0.0
 10
2.858270539835188
 20
-123.2381599574221
 30
0.0
 10
2.858270539835188
 20
-123.2381599574221
 30
0.0
 10
2.858270539835188
 20
-123.2381599574221
 30
0.0
 10
2.858270539835188
 20
-124.5398214380968
 30
0.0
 10
2.858270539835188
 20
-124.5398214380968
 30
0.0
 10
2.858270539835188
 20
-124.5398214380968
 30
0.0
 10
3.450896905020582
 20
-124.5398214380968
 30
0.0
 10
3.450896905020582
 20
-124.5398214380968
 30
0.0
  0
SPLINE
  5
E9
330
DD
100
AcDbEntity
  8
Layer 2
100
AcDbSpline
210
0.0
220
0.0
230
1.0
 70
    11
 71
     3
 72
    17
 73
    13
 74
     0
 42
0.0000000001
 43
0.0000000001
 40
0.0
 40
0.0
 40
0.0
 40
0.0
 40
1.0
 40
1.0
 40
1.0
 40
2.0
 40
2.0
 40
2.0
 40
3.0
 40
3.0
 40
3.0
 40
4.0
 40
4.0
 40
4.0
 40
4.0
 10
4.159932020509837
 20
-137.7927812833394
 30
0.0
 10
4.159932020509837
 20
-137.7927812833394
 30
0.0
 10
4.159932020509837
 20
-137.200154918154
 30
0.0
 10
4.159932020509837
 20
-137.200154918154
 30
0.0
 10
4.159932020509837
 20
-137.200154918154
 30
0.0
 10
2.858270539835188
 20
-137.200154918154
 30
0.0
 10
2.858270539835188
 20
-137.200154918154
 30
0.0
 10
2.858270539835188
 20
-137.200154918154
 30
0.0
 10
2.858270539835188
 20
-137.7927812833394
 30
0.0
 10
2.858270539835188
 20
-137.7927812833394
 30
0.0
 10
2.858270539835188
 20
-137.7927812833394
 30
0.0
 10
4.159932020509837
 20
-137.7927812833394
 30
0.0
 10
4.159932020509837
 20
-137.7927812833394
 30
0.0
  0
SPLINE
  5
EA
330
DD
100
AcDbEntity
  8
Layer 2
100
AcDbSpline
210
0.0
220
0.0
230
1.0
 70
     9
 71
     3
 72
    17
 73
    13
 74
     0
 42
0.0000000001
 43
0.0000000001
 40
0.0
 40
0.0
 40
0.0
 40
0.0
 40
1.0
 40
1.0
 40
1.0
 40
2.0
 40
2.0
 40
2.0
 40
3.0
 40
3.0
 40
3.0
 40
4.0
 40
4.0
 40
4.0
 40
4.0
 10
4.477410430430539
 20
-134.3604869183083
 30
0.0
 10
4.477410430430539
 20
-134.3322666152045
 30
0.0
 10
4.456245203102534
 20
-134.3111013878762
 30
0.0
 10
4.428024899998423
 20
-134.3111013878762
 30
0.0
 10
4.39980459689431
 20
-134.3111013878762
 30
0.0
 10
4.378639369566307
 20
-134.3322666152045
 30
0.0
 10
4.378639369566307
 20
-134.3604869183083
 30
0.0
 10
4.378639369566307
 20
-134.3887072214127
 30
0.0
 10
4.39980459689431
 20
-134.4098724487404
 30
0.0
 10
4.428024899998423
 20
-134.4098724487404
 30
0.0
 10
4.456245203102534
 20
-134.4098724487404
 30
0.0
 10
4.477410430430539
 20
-134.3887072214127
 30
0.0
 10
4.477410430430539
 20
-134.3604869183083
 30
0.0
  0
SPLINE
  5
EB
330
DD
100
AcDbEntity
  8
Layer 2
100
AcDbSpline
210
0.0
220
0.0
230
1.0
 70
     9
 71
     3
 72
    17
 73
    13
 74
     0
 42
0.0000000001
 43
0.0000000001
 40
0.0
 40
0.0
 40
0.0
 40
0.0
 40
1.0
 40
1.0
 40
1.0
 40
2.0
 40
2.0
 40
2.0
 40
3.0
 40
3.0
 40
3.0
 40
4.0
 40
4.0
 40
4.0
 40
4.0
 10
4.477410430430539
 20
-130.4449198626208
 30
0.0
 10
4.477410430430539
 20
-130.4202270974044
 30
0.0
 10
4.456245203102534
 20
-130.3955343321887
 30
0.0
 10
4.428024899998423
 20
-130.3955343321887
 30
0.0
 10
4.39980459689431
 20
-130.3955343321887
 30
0.0
 10
4.378639369566307
 20
-130.4202270974044
 30
0.0
 10
4.378639369566307
 20
-130.4449198626208
 30
0.0
 10
4.378639369566307
 20
-130.4731401657246
 30
0.0
 10
4.39980459689431
 20
-130.497832930941
 30
0.0
 10
4.428024899998423
 20
-130.497832930941
 30
0.0
 10
4.456245203102534
 20
-130.497832930941
 30
0.0
 10
4.477410430430539
 20
-130.4731401657246
 30
0.0
 10
4.477410430430539
 20
-130.4449198626208
 30
0.0
  0
SPLINE
  5
EC
330
DD
100
AcDbEntity
  8
Layer 2
100
AcDbSpline
210
0.0
220
0.0
230
1.0
 70
    11
 71
     3
 72
    17
 73
    13
 74
     0
 42
0.0000000001
 43
0.0000000001
 40
0.0
 40
0.0
 40
0.0
 40
0.0
 40
1.0
 40
1.0
 40
1.0
 40
2.0
 40
2.0
 40
2.0
 40
3.0
 40
3.0
 40
3.0
 40
4.0
 40
4.0
 40
4.0
 40
4.0
 10
4.477410430430539
 20
-126.5328803448207
 30
0.0
 10
4.477410430430539
 20
-126.5046600417166
 30
0.0
 10
4.456245203102534
 20
-126.4834948143886
 30
0.0
 10
4.428024899998423
 20
-126.4834948143886
 30
0.0
 10
4.39980459689431
 20
-126.4834948143886
 30
0.0
 10
4.378639369566307
 20
-126.5046600417166
 30
0.0
 10
4.378639369566307
 20
-126.5328803448207
 30
0.0
 10
4.378639369566307
 20
-126.5611006479245
 30
0.0
 10
4.39980459689431
 20
-126.5822658752529
 30
0.0
 10
4.428024899998423
 20
-126.5822658752529
 30
0.0
 10
4.456245203102534
 20
-126.5822658752529
 30
0.0
 10
4.477410430430539
 20
-126.5611006479245
 30
0.0
 10
4.477410430430539
 20
-126.5328803448207
 30
0.0
  0
SPLINE
  5
ED
330
DD
100
AcDbEntity
  8
Layer 2
100
AcDbSpline
210
0.0
220
0.0
230
1.0
 70
     9
 71
     3
 72
    17
 73
    13
 74
     0
 42
0.0000000001
 43
0.0000000001
 40
0.0
 40
0.0
 40
0.0
 40
0.0
 40
1.0
 40
1.0
 40
1.0
 40
2.0
 40
2.0
 40
2.0
 40
3.0
 40
3.0
 40
3.0
 40
4.0
 40
4.0
 40
4.0
 40
4.0
 10
6.706814375650912
 20
-135.9126035890316
 30
0.0
 10
6.706814375650912
 20
-135.8843832859271
 30
0.0
 10
6.685649148322908
 20
-135.8632180585994
 30
0.0
 10
6.657428845218796
 20
-135.8632180585994
 30
0.0
 10
6.632736080002738
 20
-135.8632180585994
 30
0.0
 10
6.608043314786679
 20
-135.8843832859271
 30
0.0
 10
6.608043314786679
 20
-135.9126035890316
 30
0.0
 10
6.608043314786679
 20
-135.9408238921353
 30
0.0
 10
6.632736080002738
 20
-135.9619891194637
 30
0.0
 10
6.657428845218796
 20
-135.9619891194637
 30
0.0
 10
6.685649148322908
 20
-135.9619891194637
 30
0.0
 10
6.706814375650912
 20
-135.9408238921353
 30
0.0
 10
6.706814375650912
 20
-135.9126035890316
 30
0.0
  0
SPLINE
  5
EE
330
DD
100
AcDbEntity
  8
Layer 2
100
AcDbSpline
210
0.0
220
0.0
230
1.0
 70
     9
 71
     3
 72
    17
 73
    13
 74
     0
 42
0.0000000001
 43
0.0000000001
 40
0.0
 40
0.0
 40
0.0
 40
0.0
 40
1.0
 40
1.0
 40
1.0
 40
2.0
 40
2.0
 40
2.0
 40
3.0
 40
3.0
 40
3.0
 40
4.0
 40
4.0
 40
4.0
 40
4.0
 10
6.706814375650912
 20
-131.9970365333434
 30
0.0
 10
6.706814375650912
 20
-131.9723437681277
 30
0.0
 10
6.685649148322908
 20
-131.9476510029113
 30
0.0
 10
6.657428845218796
 20
-131.9476510029113
 30
0.0
 10
6.632736080002738
 20
-131.9476510029113
 30
0.0
 10
6.608043314786679
 20
-131.9723437681277
 30
0.0
 10
6.608043314786679
 20
-131.9970365333434
 30
0.0
 10
6.608043314786679
 20
-132.0252568364479
 30
0.0
 10
6.632736080002738
 20
-132.0499496016636
 30
0.0
 10
6.657428845218796
 20
-132.0499496016636
 30
0.0
 10
6.685649148322908
 20
-132.0499496016636
 30
0.0
 10
6.706814375650912
 20
-132.0252568364479
 30
0.0
 10
6.706814375650912
 20
-131.9970365333434
 30
0.0
  0
SPLINE
  5
EF
330
DD
100
AcDbEntity
  8
Layer 2
100
AcDbSpline
210
0.0
220
0.0
230
1.0
 70
    11
 71
     3
 72
    17
 73
    13
 74
     0
 42
0.0000000001
 43
0.0000000001
 40
0.0
 40
0.0
 40
0.0
 40
0.0
 40
1.0
 40
1.0
 40
1.0
 40
2.0
 40
2.0
 40
2.0
 40
3.0
 40
3.0
 40
3.0
 40
4.0
 40
4.0
 40
4.0
 40
4.0
 10
6.706814375650912
 20
-128.084997015544
 30
0.0
 10
6.706814375650912
 20
-128.0567767124399
 30
0.0
 10
6.685649148322908
 20
-128.0356114851119
 30
0.0
 10
6.657428845218796
 20
-128.0356114851119
 30
0.0
 10
6.632736080002738
 20
-128.0356114851119
 30
0.0
 10
6.608043314786679
 20
-128.0567767124399
 30
0.0
 10
6.608043314786679
 20
-128.084997015544
 30
0.0
 10
6.608043314786679
 20
-128.1132173186478
 30
0.0
 10
6.632736080002738
 20
-128.1343825459758
 30
0.0
 10
6.657428845218796
 20
-128.1343825459758
 30
0.0
 10
6.685649148322908
 20
-128.1343825459758
 30
0.0
 10
6.706814375650912
 20
-128.1132173186478
 30
0.0
 10
6.706814375650912
 20
-128.084997015544
 30
0.0
  0
SPLINE
  5
F0
330
DD
100
AcDbEntity
  8
Layer 2
100
AcDbSpline
210
0.0
220
0.0
230
1.0
 70
     9
 71
     3
 72
    17
 73
    13
 74
     0
 42
0.0000000001
 43
0.0000000001
 40
0.0
 40
0.0
 40
0.0
 40
0.0
 40
1.0
 40
1.0
 40
1.0
 40
2.0
 40
2.0
 40
2.0
 40
3.0
 40
3.0
 40
3.0
 40
4.0
 40
4.0
 40
4.0
 40
4.0
 10
6.706814375650912
 20
-124.1694299598562
 30
0.0
 10
6.706814375650912
 20
-124.1447371946402
 30
0.0
 10
6.685649148322908
 20
-124.1200444294241
 30
0.0
 10
6.657428845218796
 20
-124.1200444294241
 30
0.0
 10
6.632736080002738
 20
-124.1200444294241
 30
0.0
 10
6.608043314786679
 20
-124.1447371946402
 30
0.0
 10
6.608043314786679
 20
-124.1694299598562
 30
0.0
 10
6.608043314786679
 20
-124.19765026296
 30
0.0
 10
6.632736080002738
 20
-124.2223430281761
 30
0.0
 10
6.657428845218796
 20
-124.2223430281761
 30
0.0
 10
6.685649148322908
 20
-124.2223430281761
 30
0.0
 10
6.706814375650912
 20
-124.19765026296
 30
0.0
 10
6.706814375650912
 20
-124.1694299598562
 30
0.0
  0
SPLINE
  5
F1
330
DD
100
AcDbEntity
  8
Layer 2
100
AcDbSpline
210
0.0
220
0.0
230
1.0
 70
     9
 71
     3
 72
    17
 73
    13
 74
     0
 42
0.0000000001
 43
0.0000000001
 40
0.0
 40
0.0
 40
0.0
 40
0.0
 40
1.0
 40
1.0
 40
1.0
 40
2.0
 40
2.0
 40
2.0
 40
3.0
 40
3.0
 40
3.0
 40
4.0
 40
4.0
 40
4.0
 40
4.0
 10
10.88694677293923
 20
-137.7927812833394
 30
0.0
 10
10.88694677293923
 20
-137.4858854870825
 30
0.0
 10
10.63649158289059
 20
-137.2354302970339
 30
0.0
 10
10.32959578663406
 20
-137.2354302970339
 30
0.0
 10
10.01917245248946
 20
-137.2354302970339
 30
0.0
 10
9.768717262441152
 20
-137.4858854870825
 30
0.0
 10
9.768717262441152
 20
-137.7927812833394
 30
0.0
 10
9.768717262441152
 20
-138.1032046174836
 30
0.0
 10
10.01917245248946
 20
-138.3536598075323
 30
0.0
 10
10.32959578663406
 20
-138.3536598075323
 30
0.0
 10
10.63649158289059
 20
-138.3536598075323
 30
0.0
 10
10.88694677293923
 20
-138.1032046174836
 30
0.0
 10
10.88694677293923
 20
-137.7927812833394
 30
0.0
  0
SPLINE
  5
F2
330
DD
100
AcDbEntity
  8
Layer 2
100
AcDbSpline
210
0.0
220
0.0
230
1.0
 70
     9
 71
     3
 72
    17
 73
    13
 74
     0
 42
0.0000000001
 43
0.0000000001
 40
0.0
 40
0.0
 40
0.0
 40
0.0
 40
1.0
 40
1.0
 40
1.0
 40
2.0
 40
2.0
 40
2.0
 40
3.0
 40
3.0
 40
3.0
 40
4.0
 40
4.0
 40
4.0
 40
4.0
 10
10.88694677293923
 20
-133.0588254376336
 30
0.0
 10
10.88694677293923
 20
-132.7519296413774
 30
0.0
 10
10.63649158289059
 20
-132.5014744513288
 30
0.0
 10
10.32959578663406
 20
-132.5014744513288
 30
0.0
 10
10.01917245248946
 20
-132.5014744513288
 30
0.0
 10
9.768717262441152
 20
-132.7519296413774
 30
0.0
 10
9.768717262441152
 20
-133.0588254376336
 30
0.0
 10
9.768717262441152
 20
-133.3692487717785
 30
0.0
 10
10.01917245248946
 20
-133.6197039618272
 30
0.0
 10
10.32959578663406
 20
-133.6197039618272
 30
0.0
 10
10.63649158289059
 20
-133.6197039618272
 30
0.0
 10
10.88694677293923
 20
-133.3692487717785
 30
0.0
 10
10.88694677293923
 20
-133.0588254376336
 30
0.0
  0
SPLINE
  5
F3
330
DD
100
AcDbEntity
  8
Layer 2
100
AcDbSpline
210
0.0
220
0.0
230
1.0
 70
     9
 71
     3
 72
    17
 73
    13
 74
     0
 42
0.0000000001
 43
0.0000000001
 40
0.0
 40
0.0
 40
0.0
 40
0.0
 40
1.0
 40
1.0
 40
1.0
 40
2.0
 40
2.0
 40
2.0
 40
3.0
 40
3.0
 40
3.0
 40
4.0
 40
4.0
 40
4.0
 40
4.0
 10
10.88694677293923
 20
-128.3248695919285
 30
0.0
 10
10.88694677293923
 20
-128.0179737956717
 30
0.0
 10
10.63649158289059
 20
-127.7675186056233
 30
0.0
 10
10.32959578663406
 20
-127.7675186056233
 30
0.0
 10
10.01917245248946
 20
-127.7675186056233
 30
0.0
 10
9.768717262441152
 20
-128.0179737956717
 30
0.0
 10
9.768717262441152
 20
-128.3248695919285
 30
0.0
 10
9.768717262441152
 20
-128.6352929260731
 30
0.0
 10
10.01917245248946
 20
-128.8857481161214
 30
0.0
 10
10.32959578663406
 20
-128.8857481161214
 30
0.0
 10
10.63649158289059
 20
-128.8857481161214
 30
0.0
 10
10.88694677293923
 20
-128.6352929260731
 30
0.0
 10
10.88694677293923
 20
-128.3248695919285
 30
0.0
  0
SPLINE
  5
F4
330
DD
100
AcDbEntity
  8
Layer 2
100
AcDbSpline
210
0.0
220
0.0
230
1.0
 70
     9
 71
     3
 72
    17
 73
    13
 74
     0
 42
0.0000000001
 43
0.0000000001
 40
0.0
 40
0.0
 40
0.0
 40
0.0
 40
1.0
 40
1.0
 40
1.0
 40
2.0
 40
2.0
 40
2.0
 40
3.0
 40
3.0
 40
3.0
 40
4.0
 40
4.0
 40
4.0
 40
4.0
 10
10.88694677293923
 20
-123.5909137462231
 30
0.0
 10
10.88694677293923
 20
-123.2840179499662
 30
0.0
 10
10.63649158289059
 20
-123.0300352220298
 30
0.0
 10
10.32959578663406
 20
-123.0300352220298
 30
0.0
 10
10.01917245248946
 20
-123.0300352220298
 30
0.0
 10
9.768717262441152
 20
-123.2840179499662
 30
0.0
 10
9.768717262441152
 20
-123.5909137462231
 30
0.0
 10
9.768717262441152
 20
-123.9013370803677
 30
0.0
 10
10.01917245248946
 20
-124.151792270416
 30
0.0
 10
10.32959578663406
 20
-124.151792270416
 30
0.0
 10
10.63649158289059
 20
-124.151792270416
 30
0.0
 10
10.88694677293923
 20
-123.9013370803677
 30
0.0
 10
10.88694677293923
 20
-123.5909137462231
 30
0.0
  0
SPLINE
  5
F5
330
DD
100
AcDbEntity
  8
Layer 2
100
AcDbSpline
210
0.0
220
0.0
230
1.0
 70
     9
 71
     3
 72
    17
 73
    13
 74
     0
 42
0.0000000001
 43
0.0000000001
 40
0.0
 40
0.0
 40
0.0
 40
0.0
 40
1.0
 40
1.0
 40
1.0
 40
2.0
 40
2.0
 40
2.0
 40
3.0
 40
3.0
 40
3.0
 40
4.0
 40
4.0
 40
4.0
 40
4.0
 10
13.71603215912079
 20
-135.1612380188857
 30
0.0
 10
13.71603215912079
 20
-134.8543422226294
 30
0.0
 10
13.46204943118442
 20
-134.6038870325808
 30
0.0
 10
13.15515363492788
 20
-134.6038870325808
 30
0.0
 10
12.84473030078296
 20
-134.6038870325808
 30
0.0
 10
12.59780264862271
 20
-134.8543422226294
 30
0.0
 10
12.59780264862271
 20
-135.1612380188857
 30
0.0
 10
12.59780264862271
 20
-135.4716613530306
 30
0.0
 10
12.84473030078296
 20
-135.7221165430792
 30
0.0
 10
13.15515363492788
 20
-135.7221165430792
 30
0.0
 10
13.46204943118442
 20
-135.7221165430792
 30
0.0
 10
13.71603215912079
 20
-135.4716613530306
 30
0.0
 10
13.71603215912079
 20
-135.1612380188857
 30
0.0
  0
SPLINE
  5
F6
330
DD
100
AcDbEntity
  8
Layer 2
100
AcDbSpline
210
0.0
220
0.0
230
1.0
 70
     9
 71
     3
 72
    17
 73
    13
 74
     0
 42
0.0000000001
 43
0.0000000001
 40
0.0
 40
0.0
 40
0.0
 40
0.0
 40
1.0
 40
1.0
 40
1.0
 40
2.0
 40
2.0
 40
2.0
 40
3.0
 40
3.0
 40
3.0
 40
4.0
 40
4.0
 40
4.0
 40
4.0
 10
13.71603215912079
 20
-130.6530445980128
 30
0.0
 10
13.71603215912079
 20
-130.3426212638685
 30
0.0
 10
13.46204943118442
 20
-130.0921660738202
 30
0.0
 10
13.15515363492788
 20
-130.0921660738202
 30
0.0
 10
12.84473030078296
 20
-130.0921660738202
 30
0.0
 10
12.59780264862271
 20
-130.3426212638685
 30
0.0
 10
12.59780264862271
 20
-130.6530445980128
 30
0.0
 10
12.59780264862271
 20
-130.9599403942696
 30
0.0
 10
12.84473030078296
 20
-131.2139231222063
 30
0.0
 10
13.15515363492788
 20
-131.2139231222063
 30
0.0
 10
13.46204943118442
 20
-131.2139231222063
 30
0.0
 10
13.71603215912079
 20
-130.9599403942696
 30
0.0
 10
13.71603215912079
 20
-130.6530445980128
 30
0.0
  0
SPLINE
  5
F7
330
DD
100
AcDbEntity
  8
Layer 2
100
AcDbSpline
210
0.0
220
0.0
230
1.0
 70
     9
 71
     3
 72
    17
 73
    13
 74
     0
 42
0.0000000001
 43
0.0000000001
 40
0.0
 40
0.0
 40
0.0
 40
0.0
 40
1.0
 40
1.0
 40
1.0
 40
2.0
 40
2.0
 40
2.0
 40
3.0
 40
3.0
 40
3.0
 40
4.0
 40
4.0
 40
4.0
 40
4.0
 10
13.71603215912079
 20
-126.1413236392519
 30
0.0
 10
13.71603215912079
 20
-125.8344278429953
 30
0.0
 10
13.46204943118442
 20
-125.583972652947
 30
0.0
 10
13.15515363492788
 20
-125.583972652947
 30
0.0
 10
12.84473030078296
 20
-125.583972652947
 30
0.0
 10
12.59780264862271
 20
-125.8344278429953
 30
0.0
 10
12.59780264862271
 20
-126.1413236392519
 30
0.0
 10
12.59780264862271
 20
-126.4517469733968
 30
0.0
 10
12.84473030078296
 20
-126.7022021634451
 30
0.0
 10
13.15515363492788
 20
-126.7022021634451
 30
0.0
 10
13.46204943118442
 20
-126.7022021634451
 30
0.0
 10
13.71603215912079
 20
-126.4517469733968
 30
0.0
 10
13.71603215912079
 20
-126.1413236392519
 30
0.0
  0
SPLINE
  5
F8
330
DD
100
AcDbEntity
  8
Layer 2
100
AcDbSpline
210
0.0
220
0.0
230
1.0
 70
    11
 71
     3
 72
    41
 73
    37
 74
     0
 42
0.0000000001
 43
0.0000000001
 40
0.0
 40
0.0
 40
0.0
 40
0.0
 40
1.0
 40
1.0
 40
1.0
 40
2.0
 40
2.0
 40
2.0
 40
3.0
 40
3.0
 40
3.0
 40
4.0
 40
4.0
 40
4.0
 40
5.0
 40
5.0
 40
5.0
 40
6.0
 40
6.0
 40
6.0
 40
7.0
 40
7.0
 40
7.0
 40
8.0
 40
8.0
 40
8.0
 40
9.0
 40
9.0
 40
9.0
 40
10.0
 40
10.0
 40
10.0
 40
11.0
 40
11.0
 40
11.0
 40
12.0
 40
12.0
 40
12.0
 40
12.0
 10
19.09905497621952
 20
-119.555410402343
 30
0.0
 10
19.09905497621952
 20
-119.555410402343
 30
0.0
 10
19.09905497621952
 20
-141.5531366719544
 30
0.0
 10
19.09905497621952
 20
-141.5531366719544
 30
0.0
 10
19.09905497621952
 20
-141.5531366719544
 30
0.0
 10
7.091316005443679
 20
-141.5531366719544
 30
0.0
 10
7.091316005443679
 20
-141.5531366719544
 30
0.0
 10
7.091316005443679
 20
-141.5531366719544
 30
0.0
 10
7.091316005443679
 20
-138.5582570050369
 30
0.0
 10
7.091316005443679
 20
-138.5582570050369
 30
0.0
 10
7.091316005443679
 20
-138.5582570050369
 30
0.0
 10
4.096436338525826
 20
-138.5582570050369
 30
0.0
 10
4.096436338525826
 20
-138.5582570050369
 30
0.0
 10
4.096436338525826
 20
-138.5582570050369
 30
0.0
 10
4.096436338525826
 20
-141.5531366719544
 30
0.0
 10
4.096436338525826
 20
-141.5531366719544
 30
0.0
 10
4.096436338525826
 20
-141.5531366719544
 30
0.0
 10
-7.900720018586177
 20
-141.5531366719544
 30
0.0
 10
-7.900720018586177
 20
-141.5531366719544
 30
0.0
 10
-7.900720018586177
 20
-141.5531366719544
 30
0.0
 10
-7.900720018586177
 20
-119.555410402343
 30
0.0
 10
-7.900720018586177
 20
-119.555410402343
 30
0.0
 10
-7.900720018586177
 20
-119.555410402343
 30
0.0
 10
4.096436338525826
 20
-119.555410402343
 30
0.0
 10
4.096436338525826
 20
-119.555410402343
 30
0.0
 10
4.096436338525826
 20
-119.555410402343
 30
0.0
 10
4.096436338525826
 20
-122.5502900692609
 30
0.0
 10
4.096436338525826
 20
-122.5502900692609
 30
0.0
 10
4.096436338525826
 20
-122.5502900692609
 30
0.0
 10
7.091316005443679
 20
-122.5502900692609
 30
0.0
 10
7.091316005443679
 20
-122.5502900692609
 30
0.0
 10
7.091316005443679
 20
-122.5502900692609
 30
0.0
 10
7.091316005443679
 20
-119.555410402343
 30
0.0
 10
7.091316005443679
 20
-119.555410402343
 30
0.0
 10
7.091316005443679
 20
-119.555410402343
 30
0.0
 10
19.09905497621952
 20
-119.555410402343
 30
0.0
 10
19.09905497621952
 20
-119.555410402343
 30
0.0
  0
HATCH
  5
F9
330
DD
100
AcDbEntity
  8
Layer 2
 62
   254
420
 15132390
440
 33554687
100
AcDbHatch
 10
0.0
 20
0.0
 30
0.0
210
0.0
220
0.0
230
1.0
  2
SOLID
 70
     1
 71
     1
 91
       24
 92
        1
 93
        1
 72
     4
 94
        3
 73
     0
 74
     0
 95
       17
 96
       13
 40
0.0
 40
0.0
 40
0.0
 40
0.0
 40
1.0
 40
1.0
 40
1.0
 40
2.0
 40
2.0
 40
2.0
 40
3.0
 40
3.0
 40
3.0
 40
4.0
 40
4.0
 40
4.0
 40
4.0
 10
-1.402995228877093
 20
-135.1612380188857
 10
-1.402995228877093
 20
-134.8543422226294
 10
-1.653450418925728
 20
-134.6038870325808
 10
-1.960346215182266
 20
-134.6038870325808
 10
-2.270769549326859
 20
-134.6038870325808
 10
-2.521224739375494
 20
-134.8543422226294
 10
-2.521224739375494
 20
-135.1612380188857
 10
-2.521224739375494
 20
-135.4716613530306
 10
-2.270769549326859
 20
-135.7221165430792
 10
-1.960346215182266
 20
-135.7221165430792
 10
-1.653450418925728
 20
-135.7221165430792
 10
-1.402995228877093
 20
-135.4716613530306
 10
-1.402995228877093
 20
-135.1612380188857
 97
        0
 97
        1
330
E1
 92
        1
 93
        1
 72
     4
 94
        3
 73
     0
 74
     0
 95
       17
 96
       13
 40
0.0
 40
0.0
 40
0.0
 40
0.0
 40
1.0
 40
1.0
 40
1.0
 40
2.0
 40
2.0
 40
2.0
 40
3.0
 40
3.0
 40
3.0
 40
4.0
 40
4.0
 40
4.0
 40
4.0
 10
-1.402995228877093
 20
-130.6530445980128
 10
-1.402995228877093
 20
-130.3426212638685
 10
-1.653450418925728
 20
-130.0921660738202
 10
-1.960346215182266
 20
-130.0921660738202
 10
-2.270769549326859
 20
-130.0921660738202
 10
-2.521224739375494
 20
-130.3426212638685
 10
-2.521224739375494
 20
-130.6530445980128
 10
-2.521224739375494
 20
-130.9599403942696
 10
-2.270769549326859
 20
-131.2139231222063
 10
-1.960346215182266
 20
-131.2139231222063
 10
-1.653450418925728
 20
-131.2139231222063
 10
-1.402995228877093
 20
-130.9599403942696
 10
-1.402995228877093
 20
-130.6530445980128
 97
        0
 97
        1
330
E2
 92
        1
 93
        1
 72
     4
 94
        3
 73
     0
 74
     0
 95
       17
 96
       13
 40
0.0
 40
0.0
 40
0.0
 40
0.0
 40
1.0
 40
1.0
 40
1.0
 40
2.0
 40
2.0
 40
2.0
 40
3.0
 40
3.0
 40
3.0
 40
4.0
 40
4.0
 40
4.0
 40
4.0
 10
-1.402995228877093
 20
-126.1413236392519
 10
-1.402995228877093
 20
-125.8344278429953
 10
-1.653450418925728
 20
-125.583972652947
 10
-1.960346215182266
 20
-125.583972652947
 10
-2.270769549326859
 20
-125.583972652947
 10
-2.521224739375494
 20
-125.8344278429953
 10
-2.521224739375494
 20
-126.1413236392519
 10
-2.521224739375494
 20
-126.4517469733968
 10
-2.270769549326859
 20
-126.7022021634451
 10
-1.960346215182266
 20
-126.7022021634451
 10
-1.653450418925728
 20
-126.7022021634451
 10
-1.402995228877093
 20
-126.4517469733968
 10
-1.402995228877093
 20
-126.1413236392519
 97
        0
 97
        1
330
E3
 92
        1
 93
        1
 72
     4
 94
        3
 73
     0
 74
     0
 95
       17
 96
       13
 40
0.0
 40
0.0
 40
0.0
 40
0.0
 40
1.0
 40
1.0
 40
1.0
 40
2.0
 40
2.0
 40
2.0
 40
3.0
 40
3.0
 40
3.0
 40
4.0
 40
4.0
 40
4.0
 40
4.0
 10
1.426090157304461
 20
-137.7927812833394
 10
1.426090157304461
 20
-137.4858854870825
 10
1.172107429367772
 20
-137.2354302970339
 10
0.8652116331112338
 20
-137.2354302970339
 10
0.5547882989666413
 20
-137.2354302970339
 10
0.3043331089183272
 20
-137.4858854870825
 10
0.3043331089183272
 20
-137.7927812833394
 10
0.3043331089183272
 20
-138.1032046174836
 10
0.5547882989666413
 20
-138.3536598075323
 10
0.8652116331112338
 20
-138.3536598075323
 10
1.172107429367772
 20
-138.3536598075323
 10
1.426090157304461
 20
-138.1032046174836
 10
1.426090157304461
 20
-137.7927812833394
 97
        0
 97
        1
330
E4
 92
        1
 93
        1
 72
     4
 94
        3
 73
     0
 74
     0
 95
       17
 96
       13
 40
0.0
 40
0.0
 40
0.0
 40
0.0
 40
1.0
 40
1.0
 40
1.0
 40
2.0
 40
2.0
 40
2.0
 40
3.0
 40
3.0
 40
3.0
 40
4.0
 40
4.0
 40
4.0
 40
4.0
 10
1.426090157304461
 20
-133.0588254376336
 10
1.426090157304461
 20
-132.7519296413774
 10
1.172107429367772
 20
-132.5014744513288
 10
0.8652116331112338
 20
-132.5014744513288
 10
0.5547882989666413
 20
-132.5014744513288
 10
0.3043331089183272
 20
-132.7519296413774
 10
0.3043331089183272
 20
-133.0588254376336
 10
0.3043331089183272
 20
-133.3692487717785
 10
0.5547882989666413
 20
-133.6197039618272
 10
0.8652116331112338
 20
-133.6197039618272
 10
1.172107429367772
 20
-133.6197039618272
 10
1.426090157304461
 20
-133.3692487717785
 10
1.426090157304461
 20
-133.0588254376336
 97
        0
 97
        1
330
E5
 92
        1
 93
        1
 72
     4
 94
        3
 73
     0
 74
     0
 95
       17
 96
       13
 40
0.0
 40
0.0
 40
0.0
 40
0.0
 40
1.0
 40
1.0
 40
1.0
 40
2.0
 40
2.0
 40
2.0
 40
3.0
 40
3.0
 40
3.0
 40
4.0
 40
4.0
 40
4.0
 40
4.0
 10
1.426090157304461
 20
-128.3248695919285
 10
1.426090157304461
 20
-128.0179737956717
 10
1.172107429367772
 20
-127.7675186056233
 10
0.8652116331112338
 20
-127.7675186056233
 10
0.5547882989666413
 20
-127.7675186056233
 10
0.3043331089183272
 20
-128.0179737956717
 10
0.3043331089183272
 20
-128.3248695919285
 10
0.3043331089183272
 20
-128.6352929260731
 10
0.5547882989666413
 20
-128.8857481161214
 10
0.8652116331112338
 20
-128.8857481161214
 10
1.172107429367772
 20
-128.8857481161214
 10
1.426090157304461
 20
-128.6352929260731
 10
1.426090157304461
 20
-128.3248695919285
 97
        0
 97
        1
330
E6
 92
        1
 93
        1
 72
     4
 94
        3
 73
     0
 74
     0
 95
       17
 96
       13
 40
0.0
 40
0.0
 40
0.0
 40
0.0
 40
1.0
 40
1.0
 40
1.0
 40
2.0
 40
2.0
 40
2.0
 40
3.0
 40
3.0
 40
3.0
 40
4.0
 40
4.0
 40
4.0
 40
4.0
 10
1.426090157304461
 20
-123.5909137462231
 10
1.426090157304461
 20
-123.2840179499662
 10
1.172107429367772
 20
-123.0300352220298
 10
0.8652116331112338
 20
-123.0300352220298
 10
0.5547882989666413
 20
-123.0300352220298
 10
0.3043331089183272
 20
-123.2840179499662
 10
0.3043331089183272
 20
-123.5909137462231
 10
0.3043331089183272
 20
-123.9013370803677
 10
0.5547882989666413
 20
-124.151792270416
 10
0.8652116331112338
 20
-124.151792270416
 10
1.172107429367772
 20
-124.151792270416
 10
1.426090157304461
 20
-123.9013370803677
 10
1.426090157304461
 20
-123.5909137462231
 97
        0
 97
        1
330
E7
 92
        1
 93
        1
 72
     4
 94
        3
 73
     0
 74
     0
 95
       17
 96
       13
 40
0.0
 40
0.0
 40
0.0
 40
0.0
 40
1.0
 40
1.0
 40
1.0
 40
2.0
 40
2.0
 40
2.0
 40
3.0
 40
3.0
 40
3.0
 40
4.0
 40
4.0
 40
4.0
 40
4.0
 10
3.450896905020582
 20
-124.5398214380968
 10
3.450896905020582
 20
-124.5398214380968
 10
3.450896905020582
 20
-123.2381599574221
 10
3.450896905020582
 20
-123.2381599574221
 10
3.450896905020582
 20
-123.2381599574221
 10
2.858270539835188
 20
-123.2381599574221
 10
2.858270539835188
 20
-123.2381599574221
 10
2.858270539835188
 20
-123.2381599574221
 10
2.858270539835188
 20
-124.5398214380968
 10
2.858270539835188
 20
-124.5398214380968
 10
2.858270539835188
 20
-124.5398214380968
 10
3.450896905020582
 20
-124.5398214380968
 10
3.450896905020582
 20
-124.5398214380968
 97
        0
 97
        1
330
E8
 92
        1
 93
        1
 72
     4
 94
        3
 73
     0
 74
     0
 95
       17
 96
       13
 40
0.0
 40
0.0
 40
0.0
 40
0.0
 40
1.0
 40
1.0
 40
1.0
 40
2.0
 40
2.0
 40
2.0
 40
3.0
 40
3.0
 40
3.0
 40
4.0
 40
4.0
 40
4.0
 40
4.0
 10
4.159932020509837
 20
-137.7927812833394
 10
4.159932020509837
 20
-137.7927812833394
 10
4.159932020509837
 20
-137.200154918154
 10
4.159932020509837
 20
-137.200154918154
 10
4.159932020509837
 20
-137.200154918154
 10
2.858270539835188
 20
-137.200154918154
 10
2.858270539835188
 20
-137.200154918154
 10
2.858270539835188
 20
-137.200154918154
 10
2.858270539835188
 20
-137.7927812833394
 10
2.858270539835188
 20
-137.7927812833394
 10
2.858270539835188
 20
-137.7927812833394
 10
4.159932020509837
 20
-137.7927812833394
 10
4.159932020509837
 20
-137.7927812833394
 97
        0
 97
        1
330
E9
 92
        1
 93
        1
 72
     4
 94
        3
 73
     0
 74
     0
 95
       17
 96
       13
 40
0.0
 40
0.0
 40
0.0
 40
0.0
 40
1.0
 40
1.0
 40
1.0
 40
2.0
 40
2.0
 40
2.0
 40
3.0
 40
3.0
 40
3.0
 40
4.0
 40
4.0
 40
4.0
 40
4.0
 10
4.477410430430539
 20
-134.3604869183083
 10
4.477410430430539
 20
-134.3322666152045
 10
4.456245203102534
 20
-134.3111013878762
 10
4.428024899998423
 20
-134.3111013878762
 10
4.39980459689431
 20
-134.3111013878762
 10
4.378639369566307
 20
-134.3322666152045
 10
4.378639369566307
 20
-134.3604869183083
 10
4.378639369566307
 20
-134.3887072214127
 10
4.39980459689431
 20
-134.4098724487404
 10
4.428024899998423
 20
-134.4098724487404
 10
4.456245203102534
 20
-134.4098724487404
 10
4.477410430430539
 20
-134.3887072214127
 10
4.477410430430539
 20
-134.3604869183083
 97
        0
 97
        1
330
EA
 92
        1
 93
        1
 72
     4
 94
        3
 73
     0
 74
     0
 95
       17
 96
       13
 40
0.0
 40
0.0
 40
0.0
 40
0.0
 40
1.0
 40
1.0
 40
1.0
 40
2.0
 40
2.0
 40
2.0
 40
3.0
 40
3.0
 40
3.0
 40
4.0
 40
4.0
 40
4.0
 40
4.0
 10
4.477410430430539
 20
-130.4449198626208
 10
4.477410430430539
 20
-130.4202270974044
 10
4.456245203102534
 20
-130.3955343321887
 10
4.428024899998423
 20
-130.3955343321887
 10
4.39980459689431
 20
-130.3955343321887
 10
4.378639369566307
 20
-130.4202270974044
 10
4.378639369566307
 20
-130.4449198626208
 10
4.378639369566307
 20
-130.4731401657246
 10
4.39980459689431
 20
-130.497832930941
 10
4.428024899998423
 20
-130.497832930941
 10
4.456245203102534
 20
-130.497832930941
 10
4.477410430430539
 20
-130.4731401657246
 10
4.477410430430539
 20
-130.4449198626208
 97
        0
 97
        1
330
EB
 92
        1
 93
        1
 72
     4
 94
        3
 73
     0
 74
     0
 95
       17
 96
       13
 40
0.0
 40
0.0
 40
0.0
 40
0.0
 40
1.0
 40
1.0
 40
1.0
 40
2.0
 40
2.0
 40
2.0
 40
3.0
 40
3.0
 40
3.0
 40
4.0
 40
4.0
 40
4.0
 40
4.0
 10
4.477410430430539
 20
-126.5328803448207
 10
4.477410430430539
 20
-126.5046600417166
 10
4.456245203102534
 20
-126.4834948143886
 10
4.428024899998423
 20
-126.4834948143886
 10
4.39980459689431
 20
-126.4834948143886
 10
4.378639369566307
 20
-126.5046600417166
 10
4.378639369566307
 20
-126.5328803448207
 10
4.378639369566307
 20
-126.5611006479245
 10
4.39980459689431
 20
-126.5822658752529
 10
4.428024899998423
 20
-126.5822658752529
 10
4.456245203102534
 20
-126.5822658752529
 10
4.477410430430539
 20
-126.5611006479245
 10
4.477410430430539
 20
-126.5328803448207
 97
        0
 97
        1
330
EC
 92
        1
 93
        1
 72
     4
 94
        3
 73
     0
 74
     0
 95
       17
 96
       13
 40
0.0
 40
0.0
 40
0.0
 40
0.0
 40
1.0
 40
1.0
 40
1.0
 40
2.0
 40
2.0
 40
2.0
 40
3.0
 40
3.0
 40
3.0
 40
4.0
 40
4.0
 40
4.0
 40
4.0
 10
6.706814375650912
 20
-135.9126035890316
 10
6.706814375650912
 20
-135.8843832859271
 10
6.685649148322908
 20
-135.8632180585994
 10
6.657428845218796
 20
-135.8632180585994
 10
6.632736080002738
 20
-135.8632180585994
 10
6.608043314786679
 20
-135.8843832859271
 10
6.608043314786679
 20
-135.9126035890316
 10
6.608043314786679
 20
-135.9408238921353
 10
6.632736080002738
 20
-135.9619891194637
 10
6.657428845218796
 20
-135.9619891194637
 10
6.685649148322908
 20
-135.9619891194637
 10
6.706814375650912
 20
-135.9408238921353
 10
6.706814375650912
 20
-135.9126035890316
 97
        0
 97
        1
330
ED
 92
        1
 93
        1
 72
     4
 94
        3
 73
     0
 74
     0
 95
       17
 96
       13
 40
0.0
 40
0.0
 40
0.0
 40
0.0
 40
1.0
 40
1.0
 40
1.0
 40
2.0
 40
2.0
 40
2.0
 40
3.0
 40
3.0
 40
3.0
 40
4.0
 40
4.0
 40
4.0
 40
4.0
 10
6.706814375650912
 20
-131.9970365333434
 10
6.706814375650912
 20
-131.9723437681277
 10
6.685649148322908
 20
-131.9476510029113
 10
6.657428845218796
 20
-131.9476510029113
 10
6.632736080002738
 20
-131.9476510029113
 10
6.608043314786679
 20
-131.9723437681277
 10
6.608043314786679
 20
-131.9970365333434
 10
6.608043314786679
 20
-132.0252568364479
 10
6.632736080002738
 20
-132.0499496016636
 10
6.657428845218796
 20
-132.0499496016636
 10
6.685649148322908
 20
-132.0499496016636
 10
6.706814375650912
 20
-132.0252568364479
 10
6.706814375650912
 20
-131.9970365333434
 97
        0
 97
        1
330
EE
 92
        1
 93
        1
 72
     4
 94
        3
 73
     0
 74
     0
 95
       17
 96
       13
 40
0.0
 40
0.0
 40
0.0
 40
0.0
 40
1.0
 40
1.0
 40
1.0
 40
2.0
 40
2.0
 40
2.0
 40
3.0
 40
3.0
 40
3.0
 40
4.0
 40
4.0
 40
4.0
 40
4.0
 10
6.706814375650912
 20
-128.084997015544
 10
6.706814375650912
 20
-128.0567767124399
 10
6.685649148322908
 20
-128.0356114851119
 10
6.657428845218796
 20
-128.0356114851119
 10
6.632736080002738
 20
-128.0356114851119
 10
6.608043314786679
 20
-128.0567767124399
 10
6.608043314786679
 20
-128.084997015544
 10
6.608043314786679
 20
-128.1132173186478
 10
6.632736080002738
 20
-128.1343825459758
 10
6.657428845218796
 20
-128.1343825459758
 10
6.685649148322908
 20
-128.1343825459758
 10
6.706814375650912
 20
-128.1132173186478
 10
6.706814375650912
 20
-128.084997015544
 97
        0
 97
        1
330
EF
 92
        1
 93
        1
 72
     4
 94
        3
 73
     0
 74
     0
 95
       17
 96
       13
 40
0.0
 40
0.0
 40
0.0
 40
0.0
 40
1.0
 40
1.0
 40
1.0
 40
2.0
 40
2.0
 40
2.0
 40
3.0
 40
3.0
 40
3.0
 40
4.0
 40
4.0
 40
4.0
 40
4.0
 10
6.706814375650912
 20
-124.1694299598562
 10
6.706814375650912
 20
-124.1447371946402
 10
6.685649148322908
 20
-124.1200444294241
 10
6.657428845218796
 20
-124.1200444294241
 10
6.632736080002738
 20
-124.1200444294241
 10
6.608043314786679
 20
-124.1447371946402
 10
6.608043314786679
 20
-124.1694299598562
 10
6.608043314786679
 20
-124.19765026296
 10
6.632736080002738
 20
-124.2223430281761
 10
6.657428845218796
 20
-124.2223430281761
 10
6.685649148322908
 20
-124.2223430281761
 10
6.706814375650912
 20
-124.19765026296
 10
6.706814375650912
 20
-124.1694299598562
 97
        0
 97
        1
330
F0
 92
        1
 93
        1
 72
     4
 94
        3
 73
     0
 74
     0
 95
       17
 96
       13
 40
0.0
 40
0.0
 40
0.0
 40
0.0
 40
1.0
 40
1.0
 40
1.0
 40
2.0
 40
2.0
 40
2.0
 40
3.0
 40
3.0
 40
3.0
 40
4.0
 40
4.0
 40
4.0
 40
4.0
 10
10.88694677293923
 20
-137.7927812833394
 10
10.88694677293923
 20
-137.4858854870825
 10
10.63649158289059
 20
-137.2354302970339
 10
10.32959578663406
 20
-137.2354302970339
 10
10.01917245248946
 20
-137.2354302970339
 10
9.768717262441152
 20
-137.4858854870825
 10
9.768717262441152
 20
-137.7927812833394
 10
9.768717262441152
 20
-138.1032046174836
 10
10.01917245248946
 20
-138.3536598075323
 10
10.32959578663406
 20
-138.3536598075323
 10
10.63649158289059
 20
-138.3536598075323
 10
10.88694677293923
 20
-138.1032046174836
 10
10.88694677293923
 20
-137.7927812833394
 97
        0
 97
        1
330
F1
 92
        1
 93
        1
 72
     4
 94
        3
 73
     0
 74
     0
 95
       17
 96
       13
 40
0.0
 40
0.0
 40
0.0
 40
0.0
 40
1.0
 40
1.0
 40
1.0
 40
2.0
 40
2.0
 40
2.0
 40
3.0
 40
3.0
 40
3.0
 40
4.0
 40
4.0
 40
4.0
 40
4.0
 10
10.88694677293923
 20
-133.0588254376336
 10
10.88694677293923
 20
-132.7519296413774
 10
10.63649158289059
 20
-132.5014744513288
 10
10.32959578663406
 20
-132.5014744513288
 10
10.01917245248946
 20
-132.5014744513288
 10
9.768717262441152
 20
-132.7519296413774
 10
9.768717262441152
 20
-133.0588254376336
 10
9.768717262441152
 20
-133.3692487717785
 10
10.01917245248946
 20
-133.6197039618272
 10
10.32959578663406
 20
-133.6197039618272
 10
10.63649158289059
 20
-133.6197039618272
 10
10.88694677293923
 20
-133.3692487717785
 10
10.88694677293923
 20
-133.0588254376336
 97
        0
 97
        1
330
F2
 92
        1
 93
        1
 72
     4
 94
        3
 73
     0
 74
     0
 95
       17
 96
       13
 40
0.0
 40
0.0
 40
0.0
 40
0.0
 40
1.0
 40
1.0
 40
1.0
 40
2.0
 40
2.0
 40
2.0
 40
3.0
 40
3.0
 40
3.0
 40
4.0
 40
4.0
 40
4.0
 40
4.0
 10
10.88694677293923
 20
-128.3248695919285
 10
10.88694677293923
 20
-128.0179737956717
 10
10.63649158289059
 20
-127.7675186056233
 10
10.32959578663406
 20
-127.7675186056233
 10
10.01917245248946
 20
-127.7675186056233
 10
9.768717262441152
 20
-128.0179737956717
 10
9.768717262441152
 20
-128.3248695919285
 10
9.768717262441152
 20
-128.6352929260731
 10
10.01917245248946
 20
-128.8857481161214
 10
10.32959578663406
 20
-128.8857481161214
 10
10.63649158289059
 20
-128.8857481161214
 10
10.88694677293923
 20
-128.6352929260731
 10
10.88694677293923
 20
-128.3248695919285
 97
        0
 97
        1
330
F3
 92
        1
 93
        1
 72
     4
 94
        3
 73
     0
 74
     0
 95
       17
 96
       13
 40
0.0
 40
0.0
 40
0.0
 40
0.0
 40
1.0
 40
1.0
 40
1.0
 40
2.0
 40
2.0
 40
2.0
 40
3.0
 40
3.0
 40
3.0
 40
4.0
 40
4.0
 40
4.0
 40
4.0
 10
10.88694677293923
 20
-123.5909137462231
 10
10.88694677293923
 20
-123.2840179499662
 10
10.63649158289059
 20
-123.0300352220298
 10
10.32959578663406
 20
-123.0300352220298
 10
10.01917245248946
 20
-123.0300352220298
 10
9.768717262441152
 20
-123.2840179499662
 10
9.768717262441152
 20
-123.5909137462231
 10
9.768717262441152
 20
-123.9013370803677
 10
10.01917245248946
 20
-124.151792270416
 10
10.32959578663406
 20
-124.151792270416
 10
10.63649158289059
 20
-124.151792270416
 10
10.88694677293923
 20
-123.9013370803677
 10
10.88694677293923
 20
-123.5909137462231
 97
        0
 97
        1
330
F4
 92
        1
 93
        1
 72
     4
 94
        3
 73
     0
 74
     0
 95
       17
 96
       13
 40
0.0
 40
0.0
 40
0.0
 40
0.0
 40
1.0
 40
1.0
 40
1.0
 40
2.0
 40
2.0
 40
2.0
 40
3.0
 40
3.0
 40
3.0
 40
4.0
 40
4.0
 40
4.0
 40
4.0
 10
13.71603215912079
 20
-135.1612380188857
 10
13.71603215912079
 20
-134.8543422226294
 10
13.46204943118442
 20
-134.6038870325808
 10
13.15515363492788
 20
-134.6038870325808
 10
12.84473030078296
 20
-134.6038870325808
 10
12.59780264862271
 20
-134.8543422226294
 10
12.59780264862271
 20
-135.1612380188857
 10
12.59780264862271
 20
-135.4716613530306
 10
12.84473030078296
 20
-135.7221165430792
 10
13.15515363492788
 20
-135.7221165430792
 10
13.46204943118442
 20
-135.7221165430792
 10
13.71603215912079
 20
-135.4716613530306
 10
13.71603215912079
 20
-135.1612380188857
 97
        0
 97
        1
330
F5
 92
        1
 93
        1
 72
     4
 94
        3
 73
     0
 74
     0
 95
       17
 96
       13
 40
0.0
 40
0.0
 40
0.0
 40
0.0
 40
1.0
 40
1.0
 40
1.0
 40
2.0
 40
2.0
 40
2.0
 40
3.0
 40
3.0
 40
3.0
 40
4.0
 40
4.0
 40
4.0
 40
4.0
 10
13.71603215912079
 20
-130.6530445980128
 10
13.71603215912079
 20
-130.3426212638685
 10
13.46204943118442
 20
-130.0921660738202
 10
13.15515363492788
 20
-130.0921660738202
 10
12.84473030078296
 20
-130.0921660738202
 10
12.59780264862271
 20
-130.3426212638685
 10
12.59780264862271
 20
-130.6530445980128
 10
12.59780264862271
 20
-130.9599403942696
 10
12.84473030078296
 20
-131.2139231222063
 10
13.15515363492788
 20
-131.2139231222063
 10
13.46204943118442
 20
-131.2139231222063
 10
13.71603215912079
 20
-130.9599403942696
 10
13.71603215912079
 20
-130.6530445980128
 97
        0
 97
        1
330
F6
 92
        1
 93
        1
 72
     4
 94
        3
 73
     0
 74
     0
 95
       17
 96
       13
 40
0.0
 40
0.0
 40
0.0
 40
0.0
 40
1.0
 40
1.0
 40
1.0
 40
2.0
 40
2.0
 40
2.0
 40
3.0
 40
3.0
 40
3.0
 40
4.0
 40
4.0
 40
4.0
 40
4.0
 10
13.71603215912079
 20
-126.1413236392519
 10
13.71603215912079
 20
-125.8344278429953
 10
13.46204943118442
 20
-125.583972652947
 10
13.15515363492788
 20
-125.583972652947
 10
12.84473030078296
 20
-125.583972652947
 10
12.59780264862271
 20
-125.8344278429953
 10
12.59780264862271
 20
-126.1413236392519
 10
12.59780264862271
 20
-126.4517469733968
 10
12.84473030078296
 20
-126.7022021634451
 10
13.15515363492788
 20
-126.7022021634451
 10
13.46204943118442
 20
-126.7022021634451
 10
13.71603215912079
 20
-126.4517469733968
 10
13.71603215912079
 20
-126.1413236392519
 97
        0
 97
        1
330
F7
 92
        1
 93
        1
 72
     4
 94
        3
 73
     0
 74
     0
 95
       41
 96
       37
 40
0.0
 40
0.0
 40
0.0
 40
0.0
 40
1.0
 40
1.0
 40
1.0
 40
2.0
 40
2.0
 40
2.0
 40
3.0
 40
3.0
 40
3.0
 40
4.0
 40
4.0
 40
4.0
 40
5.0
 40
5.0
 40
5.0
 40
6.0
 40
6.0
 40
6.0
 40
7.0
 40
7.0
 40
7.0
 40
8.0
 40
8.0
 40
8.0
 40
9.0
 40
9.0
 40
9.0
 40
10.0
 40
10.0
 40
10.0
 40
11.0
 40
11.0
 40
11.0
 40
12.0
 40
12.0
 40
12.0
 40
12.0
 10
19.09905497621952
 20
-119.555410402343
 10
19.09905497621952
 20
-119.555410402343
 10
19.09905497621952
 20
-141.5531366719544
 10
19.09905497621952
 20
-141.5531366719544
 10
19.09905497621952
 20
-141.5531366719544
 10
7.091316005443679
 20
-141.5531366719544
 10
7.091316005443679
 20
-141.5531366719544
 10
7.091316005443679
 20
-141.5531366719544
 10
7.091316005443679
 20
-138.5582570050369
 10
7.091316005443679
 20
-138.5582570050369
 10
7.091316005443679
 20
-138.5582570050369
 10
4.096436338525826
 20
-138.5582570050369
 10
4.096436338525826
 20
-138.5582570050369
 10
4.096436338525826
 20
-138.5582570050369
 10
4.096436338525826
 20
-141.5531366719544
 10
4.096436338525826
 20
-141.5531366719544
 10
4.096436338525826
 20
-141.5531366719544
 10
-7.900720018586177
 20
-141.5531366719544
 10
-7.900720018586177
 20
-141.5531366719544
 10
-7.900720018586177
 20
-141.5531366719544
 10
-7.900720018586177
 20
-119.555410402343
 10
-7.900720018586177
 20
-119.555410402343
 10
-7.900720018586177
 20
-119.555410402343
 10
4.096436338525826
 20
-119.555410402343
 10
4.096436338525826
 20
-119.555410402343
 10
4.096436338525826
 20
-119.555410402343
 10
4.096436338525826
 20
-122.5502900692609
 10
4.096436338525826
 20
-122.5502900692609
 10
4.096436338525826
 20
-122.5502900692609
 10
7.091316005443679
 20
-122.5502900692609
 10
7.091316005443679
 20
-122.5502900692609
 10
7.091316005443679
 20
-122.5502900692609
 10
7.091316005443679
 20
-119.555410402343
 10
7.091316005443679
 20
-119.555410402343
 10
7.091316005443679
 20
-119.555410402343
 10
19.09905497621952
 20
-119.555410402343
 10
19.09905497621952
 20
-119.555410402343
 97
        0
 97
        1
330
F8
 75
     2
 76
     1
 98
        1
 10
0.0
 20
0.0
450
        0
451
        0
460
0.0
461
0.0
452
        0
462
0.0
453
        0
470

  0
INSERT
  5
FB
330
DD
100
AcDbEntity
  8
Layer 2
100
AcDbBlockReference
  2
Block_13
 10
0.0
 20
0.0
 30
0.0
  0
ENDBLK
  5
E0
330
DD
100
AcDbEntity
  8
0
100
AcDbBlockEnd
  0
BLOCK
  5
FC
330
FA
100
AcDbEntity
  8
0
100
AcDbBlockBegin
  2
Block_13
 70
     0
 10
0.0
 20
0.0
 30
0.0
  3
Block_13
  1

  0
LWPOLYLINE
  5
FE
330
FA
100
AcDbEntity
  8
Layer 2
 62
   250
420
  2301728
370
     9
100
AcDbPolyline
 90
       12
 70
     1
 43
0.0
 10
19.09905497621952
 20
-141.5531366719544
 10
7.091316005443679
 20
-141.5531366719544
 10
7.091316005443679
 20
-138.5582570050369
 10
4.096436338525826
 20
-138.5582570050369
 10
4.096436338525826
 20
-141.5531366719544
 10
-7.900720018586177
 20
-141.5531366719544
 10
-7.900720018586177
 20
-119.555410402343
 10
4.096436338525826
 20
-119.555410402343
 10
4.096436338525826
 20
-122.5502900692609
 10
7.091316005443679
 20
-122.5502900692609
 10
7.091316005443679
 20
-119.555410402343
 10
19.09905497621952
 20
-119.555410402343
  0
SPLINE
  5
FF
330
FA
100
AcDbEntity
  8
Layer 2
 62
   250
420
  2301728
370
     9
100
AcDbSpline
210
0.0
220
0.0
230
1.0
 70
     9
 71
     3
 72
    17
 73
    13
 74
     0
 42
0.0000000001
 43
0.0000000001
 40
0.0
 40
0.0
 40
0.0
 40
0.0
 40
1.0
 40
1.0
 40
1.0
 40
2.0
 40
2.0
 40
2.0
 40
3.0
 40
3.0
 40
3.0
 40
4.0
 40
4.0
 40
4.0
 40
4.0
 10
6.706814375650912
 20
-124.1694299598562
 30
0.0
 10
6.706814375650912
 20
-124.19765026296
 30
0.0
 10
6.685649148322908
 20
-124.2223430281761
 30
0.0
 10
6.657428845218796
 20
-124.2223430281761
 30
0.0
 10
6.632736080002738
 20
-124.2223430281761
 30
0.0
 10
6.608043314786679
 20
-124.19765026296
 30
0.0
 10
6.608043314786679
 20
-124.1694299598562
 30
0.0
 10
6.608043314786679
 20
-124.1447371946402
 30
0.0
 10
6.632736080002738
 20
-124.1200444294241
 30
0.0
 10
6.657428845218796
 20
-124.1200444294241
 30
0.0
 10
6.685649148322908
 20
-124.1200444294241
 30
0.0
 10
6.706814375650912
 20
-124.1447371946402
 30
0.0
 10
6.706814375650912
 20
-124.1694299598562
 30
0.0
  0
CIRCLE
  5
100
330
FA
100
AcDbEntity
  8
Layer 2
 62
   250
420
  2301728
370
     9
100
AcDbCircle
 10
6.657428845218796
 20
-128.084997015544
 30
0.0
 40
0.0493855304319959
  0
SPLINE
  5
101
330
FA
100
AcDbEntity
  8
Layer 2
 62
   250
420
  2301728
370
     9
100
AcDbSpline
210
0.0
220
0.0
230
1.0
 70
     9
 71
     3
 72
    17
 73
    13
 74
     0
 42
0.0000000001
 43
0.0000000001
 40
0.0
 40
0.0
 40
0.0
 40
0.0
 40
1.0
 40
1.0
 40
1.0
 40
2.0
 40
2.0
 40
2.0
 40
3.0
 40
3.0
 40
3.0
 40
4.0
 40
4.0
 40
4.0
 40
4.0
 10
6.706814375650912
 20
-131.9970365333434
 30
0.0
 10
6.706814375650912
 20
-132.0252568364479
 30
0.0
 10
6.685649148322908
 20
-132.0499496016636
 30
0.0
 10
6.657428845218796
 20
-132.0499496016636
 30
0.0
 10
6.632736080002738
 20
-132.0499496016636
 30
0.0
 10
6.608043314786679
 20
-132.0252568364479
 30
0.0
 10
6.608043314786679
 20
-131.9970365333434
 30
0.0
 10
6.608043314786679
 20
-131.9723437681277
 30
0.0
 10
6.632736080002738
 20
-131.9476510029113
 30
0.0
 10
6.657428845218796
 20
-131.9476510029113
 30
0.0
 10
6.685649148322908
 20
-131.9476510029113
 30
0.0
 10
6.706814375650912
 20
-131.9723437681277
 30
0.0
 10
6.706814375650912
 20
-131.9970365333434
 30
0.0
  0
CIRCLE
  5
102
330
FA
100
AcDbEntity
  8
Layer 2
 62
   250
420
  2301728
370
     9
100
AcDbCircle
 10
6.657428845218796
 20
-135.9126035890316
 30
0.0
 40
0.0493855304321162
  0
CIRCLE
  5
103
330
FA
100
AcDbEntity
  8
Layer 2
 62
   250
420
  2301728
370
     9
100
AcDbCircle
 10
4.428024899998423
 20
-134.3604869183083
 30
0.0
 40
0.0493855304321162
  0
SPLINE
  5
104
330
FA
100
AcDbEntity
  8
Layer 2
 62
   250
420
  2301728
370
     9
100
AcDbSpline
210
0.0
220
0.0
230
1.0
 70
     9
 71
     3
 72
    17
 73
    13
 74
     0
 42
0.0000000001
 43
0.0000000001
 40
0.0
 40
0.0
 40
0.0
 40
0.0
 40
1.0
 40
1.0
 40
1.0
 40
2.0
 40
2.0
 40
2.0
 40
3.0
 40
3.0
 40
3.0
 40
4.0
 40
4.0
 40
4.0
 40
4.0
 10
4.378639369566307
 20
-130.4449198626208
 30
0.0
 10
4.378639369566307
 20
-130.4202270974044
 30
0.0
 10
4.39980459689431
 20
-130.3955343321887
 30
0.0
 10
4.428024899998423
 20
-130.3955343321887
 30
0.0
 10
4.456245203102534
 20
-130.3955343321887
 30
0.0
 10
4.477410430430539
 20
-130.4202270974044
 30
0.0
 10
4.477410430430539
 20
-130.4449198626208
 30
0.0
 10
4.477410430430539
 20
-130.4731401657246
 30
0.0
 10
4.456245203102534
 20
-130.497832930941
 30
0.0
 10
4.428024899998423
 20
-130.497832930941
 30
0.0
 10
4.39980459689431
 20
-130.497832930941
 30
0.0
 10
4.378639369566307
 20
-130.4731401657246
 30
0.0
 10
4.378639369566307
 20
-130.4449198626208
 30
0.0
  0
CIRCLE
  5
105
330
FA
100
AcDbEntity
  8
Layer 2
 62
   250
420
  2301728
370
     9
100
AcDbCircle
 10
4.428024899998423
 20
-126.5328803448207
 30
0.0
 40
0.0493855304321162
  0
CIRCLE
  5
106
330
FA
100
AcDbEntity
  8
Layer 2
 62
   250
420
  2301728
370
     9
100
AcDbCircle
 10
0.8652116331113141
 20
-123.590913746223
 30
0.0
 40
0.560878524192987
  0
SPLINE
  5
107
330
FA
100
AcDbEntity
  8
Layer 2
 62
   250
420
  2301728
370
     9
100
AcDbSpline
210
0.0
220
0.0
230
1.0
 70
     9
 71
     3
 72
    17
 73
    13
 74
     0
 42
0.0000000001
 43
0.0000000001
 40
0.0
 40
0.0
 40
0.0
 40
0.0
 40
1.0
 40
1.0
 40
1.0
 40
2.0
 40
2.0
 40
2.0
 40
3.0
 40
3.0
 40
3.0
 40
4.0
 40
4.0
 40
4.0
 40
4.0
 10
1.426090157304461
 20
-133.0588254376336
 30
0.0
 10
1.426090157304461
 20
-133.3692487717785
 30
0.0
 10
1.172107429367772
 20
-133.6197039618272
 30
0.0
 10
0.8652116331112338
 20
-133.6197039618272
 30
0.0
 10
0.5547882989666413
 20
-133.6197039618272
 30
0.0
 10
0.3043331089183272
 20
-133.3692487717785
 30
0.0
 10
0.3043331089183272
 20
-133.0588254376336
 30
0.0
 10
0.3043331089183272
 20
-132.7519296413774
 30
0.0
 10
0.5547882989666413
 20
-132.5014744513288
 30
0.0
 10
0.8652116331112338
 20
-132.5014744513288
 30
0.0
 10
1.172107429367772
 20
-132.5014744513288
 30
0.0
 10
1.426090157304461
 20
-132.7519296413774
 30
0.0
 10
1.426090157304461
 20
-133.0588254376336
 30
0.0
  0
SPLINE
  5
108
330
FA
100
AcDbEntity
  8
Layer 2
 62
   250
420
  2301728
370
     9
100
AcDbSpline
210
0.0
220
0.0
230
1.0
 70
     9
 71
     3
 72
    17
 73
    13
 74
     0
 42
0.0000000001
 43
0.0000000001
 40
0.0
 40
0.0
 40
0.0
 40
0.0
 40
1.0
 40
1.0
 40
1.0
 40
2.0
 40
2.0
 40
2.0
 40
3.0
 40
3.0
 40
3.0
 40
4.0
 40
4.0
 40
4.0
 40
4.0
 10
1.426090157304461
 20
-128.3248695919285
 30
0.0
 10
1.426090157304461
 20
-128.6352929260731
 30
0.0
 10
1.172107429367772
 20
-128.8857481161214
 30
0.0
 10
0.8652116331112338
 20
-128.8857481161214
 30
0.0
 10
0.5547882989666413
 20
-128.8857481161214
 30
0.0
 10
0.3043331089183272
 20
-128.6352929260731
 30
0.0
 10
0.3043331089183272
 20
-128.3248695919285
 30
0.0
 10
0.3043331089183272
 20
-128.0179737956717
 30
0.0
 10
0.5547882989666413
 20
-127.7675186056233
 30
0.0
 10
0.8652116331112338
 20
-127.7675186056233
 30
0.0
 10
1.172107429367772
 20
-127.7675186056233
 30
0.0
 10
1.426090157304461
 20
-128.0179737956717
 30
0.0
 10
1.426090157304461
 20
-128.3248695919285
 30
0.0
  0
SPLINE
  5
109
330
FA
100
AcDbEntity
  8
Layer 2
 62
   250
420
  2301728
370
     9
100
AcDbSpline
210
0.0
220
0.0
230
1.0
 70
     9
 71
     3
 72
    17
 73
    13
 74
     0
 42
0.0000000001
 43
0.0000000001
 40
0.0
 40
0.0
 40
0.0
 40
0.0
 40
1.0
 40
1.0
 40
1.0
 40
2.0
 40
2.0
 40
2.0
 40
3.0
 40
3.0
 40
3.0
 40
4.0
 40
4.0
 40
4.0
 40
4.0
 10
1.426090157304461
 20
-137.7927812833394
 30
0.0
 10
1.426090157304461
 20
-138.1032046174836
 30
0.0
 10
1.172107429367772
 20
-138.3536598075323
 30
0.0
 10
0.8652116331112338
 20
-138.3536598075323
 30
0.0
 10
0.5547882989666413
 20
-138.3536598075323
 30
0.0
 10
0.3043331089183272
 20
-138.1032046174836
 30
0.0
 10
0.3043331089183272
 20
-137.7927812833394
 30
0.0
 10
0.3043331089183272
 20
-137.4858854870825
 30
0.0
 10
0.5547882989666413
 20
-137.2354302970339
 30
0.0
 10
0.8652116331112338
 20
-137.2354302970339
 30
0.0
 10
1.172107429367772
 20
-137.2354302970339
 30
0.0
 10
1.426090157304461
 20
-137.4858854870825
 30
0.0
 10
1.426090157304461
 20
-137.7927812833394
 30
0.0
  0
SPLINE
  5
10A
330
FA
100
AcDbEntity
  8
Layer 2
 62
   250
420
  2301728
370
     9
100
AcDbSpline
210
0.0
220
0.0
230
1.0
 70
     9
 71
     3
 72
    17
 73
    13
 74
     0
 42
0.0000000001
 43
0.0000000001
 40
0.0
 40
0.0
 40
0.0
 40
0.0
 40
1.0
 40
1.0
 40
1.0
 40
2.0
 40
2.0
 40
2.0
 40
3.0
 40
3.0
 40
3.0
 40
4.0
 40
4.0
 40
4.0
 40
4.0
 10
-1.402995228877093
 20
-126.1413236392519
 30
0.0
 10
-1.402995228877093
 20
-126.4517469733968
 30
0.0
 10
-1.653450418925728
 20
-126.7022021634451
 30
0.0
 10
-1.960346215182266
 20
-126.7022021634451
 30
0.0
 10
-2.270769549326859
 20
-126.7022021634451
 30
0.0
 10
-2.521224739375494
 20
-126.4517469733968
 30
0.0
 10
-2.521224739375494
 20
-126.1413236392519
 30
0.0
 10
-2.521224739375494
 20
-125.8344278429953
 30
0.0
 10
-2.270769549326859
 20
-125.583972652947
 30
0.0
 10
-1.960346215182266
 20
-125.583972652947
 30
0.0
 10
-1.653450418925728
 20
-125.583972652947
 30
0.0
 10
-1.402995228877093
 20
-125.8344278429953
 30
0.0
 10
-1.402995228877093
 20
-126.1413236392519
 30
0.0
  0
SPLINE
  5
10B
330
FA
100
AcDbEntity
  8
Layer 2
 62
   250
420
  2301728
370
     9
100
AcDbSpline
210
0.0
220
0.0
230
1.0
 70
     9
 71
     3
 72
    17
 73
    13
 74
     0
 42
0.0000000001
 43
0.0000000001
 40
0.0
 40
0.0
 40
0.0
 40
0.0
 40
1.0
 40
1.0
 40
1.0
 40
2.0
 40
2.0
 40
2.0
 40
3.0
 40
3.0
 40
3.0
 40
4.0
 40
4.0
 40
4.0
 40
4.0
 10
-1.402995228877093
 20
-130.6530445980128
 30
0.0
 10
-1.402995228877093
 20
-130.9599403942696
 30
0.0
 10
-1.653450418925728
 20
-131.2139231222063
 30
0.0
 10
-1.960346215182266
 20
-131.2139231222063
 30
0.0
 10
-2.270769549326859
 20
-131.2139231222063
 30
0.0
 10
-2.521224739375494
 20
-130.9599403942696
 30
0.0
 10
-2.521224739375494
 20
-130.6530445980128
 30
0.0
 10
-2.521224739375494
 20
-130.3426212638685
 30
0.0
 10
-2.270769549326859
 20
-130.0921660738202
 30
0.0
 10
-1.960346215182266
 20
-130.0921660738202
 30
0.0
 10
-1.653450418925728
 20
-130.0921660738202
 30
0.0
 10
-1.402995228877093
 20
-130.3426212638685
 30
0.0
 10
-1.402995228877093
 20
-130.6530445980128
 30
0.0
  0
SPLINE
  5
10C
330
FA
100
AcDbEntity
  8
Layer 2
 62
   250
420
  2301728
370
     9
100
AcDbSpline
210
0.0
220
0.0
230
1.0
 70
     9
 71
     3
 72
    17
 73
    13
 74
     0
 42
0.0000000001
 43
0.0000000001
 40
0.0
 40
0.0
 40
0.0
 40
0.0
 40
1.0
 40
1.0
 40
1.0
 40
2.0
 40
2.0
 40
2.0
 40
3.0
 40
3.0
 40
3.0
 40
4.0
 40
4.0
 40
4.0
 40
4.0
 10
-1.402995228877093
 20
-135.1612380188857
 30
0.0
 10
-1.402995228877093
 20
-135.4716613530306
 30
0.0
 10
-1.653450418925728
 20
-135.7221165430792
 30
0.0
 10
-1.960346215182266
 20
-135.7221165430792
 30
0.0
 10
-2.270769549326859
 20
-135.7221165430792
 30
0.0
 10
-2.521224739375494
 20
-135.4716613530306
 30
0.0
 10
-2.521224739375494
 20
-135.1612380188857
 30
0.0
 10
-2.521224739375494
 20
-134.8543422226294
 30
0.0
 10
-2.270769549326859
 20
-134.6038870325808
 30
0.0
 10
-1.960346215182266
 20
-134.6038870325808
 30
0.0
 10
-1.653450418925728
 20
-134.6038870325808
 30
0.0
 10
-1.402995228877093
 20
-134.8543422226294
 30
0.0
 10
-1.402995228877093
 20
-135.1612380188857
 30
0.0
  0
SPLINE
  5
10D
330
FA
100
AcDbEntity
  8
Layer 2
 62
   250
420
  2301728
370
     9
100
AcDbSpline
210
0.0
220
0.0
230
1.0
 70
     9
 71
     3
 72
    17
 73
    13
 74
     0
 42
0.0000000001
 43
0.0000000001
 40
0.0
 40
0.0
 40
0.0
 40
0.0
 40
1.0
 40
1.0
 40
1.0
 40
2.0
 40
2.0
 40
2.0
 40
3.0
 40
3.0
 40
3.0
 40
4.0
 40
4.0
 40
4.0
 40
4.0
 10
9.768717262441152
 20
-123.5909137462231
 30
0.0
 10
9.768717262441152
 20
-123.9013370803677
 30
0.0
 10
10.01917245248946
 20
-124.151792270416
 30
0.0
 10
10.32959578663406
 20
-124.151792270416
 30
0.0
 10
10.63649158289059
 20
-124.151792270416
 30
0.0
 10
10.88694677293923
 20
-123.9013370803677
 30
0.0
 10
10.88694677293923
 20
-123.5909137462231
 30
0.0
 10
10.88694677293923
 20
-123.2840179499662
 30
0.0
 10
10.63649158289059
 20
-123.0300352220298
 30
0.0
 10
10.32959578663406
 20
-123.0300352220298
 30
0.0
 10
10.01917245248946
 20
-123.0300352220298
 30
0.0
 10
9.768717262441152
 20
-123.2840179499662
 30
0.0
 10
9.768717262441152
 20
-123.5909137462231
 30
0.0
  0
SPLINE
  5
10E
330
FA
100
AcDbEntity
  8
Layer 2
 62
   250
420
  2301728
370
     9
100
AcDbSpline
210
0.0
220
0.0
230
1.0
 70
     9
 71
     3
 72
    17
 73
    13
 74
     0
 42
0.0000000001
 43
0.0000000001
 40
0.0
 40
0.0
 40
0.0
 40
0.0
 40
1.0
 40
1.0
 40
1.0
 40
2.0
 40
2.0
 40
2.0
 40
3.0
 40
3.0
 40
3.0
 40
4.0
 40
4.0
 40
4.0
 40
4.0
 10
9.768717262441152
 20
-133.0588254376336
 30
0.0
 10
9.768717262441152
 20
-133.3692487717785
 30
0.0
 10
10.01917245248946
 20
-133.6197039618272
 30
0.0
 10
10.32959578663406
 20
-133.6197039618272
 30
0.0
 10
10.63649158289059
 20
-133.6197039618272
 30
0.0
 10
10.88694677293923
 20
-133.3692487717785
 30
0.0
 10
10.88694677293923
 20
-133.0588254376336
 30
0.0
 10
10.88694677293923
 20
-132.7519296413774
 30
0.0
 10
10.63649158289059
 20
-132.5014744513288
 30
0.0
 10
10.32959578663406
 20
-132.5014744513288
 30
0.0
 10
10.01917245248946
 20
-132.5014744513288
 30
0.0
 10
9.768717262441152
 20
-132.7519296413774
 30
0.0
 10
9.768717262441152
 20
-133.0588254376336
 30
0.0
  0
SPLINE
  5
10F
330
FA
100
AcDbEntity
  8
Layer 2
 62
   250
420
  2301728
370
     9
100
AcDbSpline
210
0.0
220
0.0
230
1.0
 70
     9
 71
     3
 72
    17
 73
    13
 74
     0
 42
0.0000000001
 43
0.0000000001
 40
0.0
 40
0.0
 40
0.0
 40
0.0
 40
1.0
 40
1.0
 40
1.0
 40
2.0
 40
2.0
 40
2.0
 40
3.0
 40
3.0
 40
3.0
 40
4.0
 40
4.0
 40
4.0
 40
4.0
 10
9.768717262441152
 20
-128.3248695919285
 30
0.0
 10
9.768717262441152
 20
-128.6352929260731
 30
0.0
 10
10.01917245248946
 20
-128.8857481161214
 30
0.0
 10
10.32959578663406
 20
-128.8857481161214
 30
0.0
 10
10.63649158289059
 20
-128.8857481161214
 30
0.0
 10
10.88694677293923
 20
-128.6352929260731
 30
0.0
 10
10.88694677293923
 20
-128.3248695919285
 30
0.0
 10
10.88694677293923
 20
-128.0179737956717
 30
0.0
 10
10.63649158289059
 20
-127.7675186056233
 30
0.0
 10
10.32959578663406
 20
-127.7675186056233
 30
0.0
 10
10.01917245248946
 20
-127.7675186056233
 30
0.0
 10
9.768717262441152
 20
-128.0179737956717
 30
0.0
 10
9.768717262441152
 20
-128.3248695919285
 30
0.0
  0
SPLINE
  5
110
330
FA
100
AcDbEntity
  8
Layer 2
 62
   250
420
  2301728
370
     9
100
AcDbSpline
210
0.0
220
0.0
230
1.0
 70
     9
 71
     3
 72
    17
 73
    13
 74
     0
 42
0.0000000001
 43
0.0000000001
 40
0.0
 40
0.0
 40
0.0
 40
0.0
 40
1.0
 40
1.0
 40
1.0
 40
2.0
 40
2.0
 40
2.0
 40
3.0
 40
3.0
 40
3.0
 40
4.0
 40
4.0
 40
4.0
 40
4.0
 10
9.768717262441152
 20
-137.7927812833394
 30
0.0
 10
9.768717262441152
 20
-138.1032046174836
 30
0.0
 10
10.01917245248946
 20
-138.3536598075323
 30
0.0
 10
10.32959578663406
 20
-138.3536598075323
 30
0.0
 10
10.63649158289059
 20
-138.3536598075323
 30
0.0
 10
10.88694677293923
 20
-138.1032046174836
 30
0.0
 10
10.88694677293923
 20
-137.7927812833394
 30
0.0
 10
10.88694677293923
 20
-137.4858854870825
 30
0.0
 10
10.63649158289059
 20
-137.2354302970339
 30
0.0
 10
10.32959578663406
 20
-137.2354302970339
 30
0.0
 10
10.01917245248946
 20
-137.2354302970339
 30
0.0
 10
9.768717262441152
 20
-137.4858854870825
 30
0.0
 10
9.768717262441152
 20
-137.7927812833394
 30
0.0
  0
SPLINE
  5
111
330
FA
100
AcDbEntity
  8
Layer 2
 62
   250
420
  2301728
370
     9
100
AcDbSpline
210
0.0
220
0.0
230
1.0
 70
     9
 71
     3
 72
    17
 73
    13
 74
     0
 42
0.0000000001
 43
0.0000000001
 40
0.0
 40
0.0
 40
0.0
 40
0.0
 40
1.0
 40
1.0
 40
1.0
 40
2.0
 40
2.0
 40
2.0
 40
3.0
 40
3.0
 40
3.0
 40
4.0
 40
4.0
 40
4.0
 40
4.0
 10
12.59780264862271
 20
-126.1413236392519
 30
0.0
 10
12.59780264862271
 20
-126.4517469733968
 30
0.0
 10
12.84473030078296
 20
-126.7022021634451
 30
0.0
 10
13.15515363492788
 20
-126.7022021634451
 30
0.0
 10
13.46204943118442
 20
-126.7022021634451
 30
0.0
 10
13.71603215912079
 20
-126.4517469733968
 30
0.0
 10
13.71603215912079
 20
-126.1413236392519
 30
0.0
 10
13.71603215912079
 20
-125.8344278429953
 30
0.0
 10
13.46204943118442
 20
-125.583972652947
 30
0.0
 10
13.15515363492788
 20
-125.583972652947
 30
0.0
 10
12.84473030078296
 20
-125.583972652947
 30
0.0
 10
12.59780264862271
 20
-125.8344278429953
 30
0.0
 10
12.59780264862271
 20
-126.1413236392519
 30
0.0
  0
SPLINE
  5
112
330
FA
100
AcDbEntity
  8
Layer 2
 62
   250
420
  2301728
370
     9
100
AcDbSpline
210
0.0
220
0.0
230
1.0
 70
     9
 71
     3
 72
    17
 73
    13
 74
     0
 42
0.0000000001
 43
0.0000000001
 40
0.0
 40
0.0
 40
0.0
 40
0.0
 40
1.0
 40
1.0
 40
1.0
 40
2.0
 40
2.0
 40
2.0
 40
3.0
 40
3.0
 40
3.0
 40
4.0
 40
4.0
 40
4.0
 40
4.0
 10
12.59780264862271
 20
-130.6530445980128
 30
0.0
 10
12.59780264862271
 20
-130.9599403942696
 30
0.0
 10
12.84473030078296
 20
-131.2139231222063
 30
0.0
 10
13.15515363492788
 20
-131.2139231222063
 30
0.0
 10
13.46204943118442
 20
-131.2139231222063
 30
0.0
 10
13.71603215912079
 20
-130.9599403942696
 30
0.0
 10
13.71603215912079
 20
-130.6530445980128
 30
0.0
 10
13.71603215912079
 20
-130.3426212638685
 30
0.0
 10
13.46204943118442
 20
-130.0921660738202
 30
0.0
 10
13.15515363492788
 20
-130.0921660738202
 30
0.0
 10
12.84473030078296
 20
-130.0921660738202
 30
0.0
 10
12.59780264862271
 20
-130.3426212638685
 30
0.0
 10
12.59780264862271
 20
-130.6530445980128
 30
0.0
  0
SPLINE
  5
113
330
FA
100
AcDbEntity
  8
Layer 2
 62
   250
420
  2301728
370
     9
100
AcDbSpline
210
0.0
220
0.0
230
1.0
 70
     9
 71
     3
 72
    17
 73
    13
 74
     0
 42
0.0000000001
 43
0.0000000001
 40
0.0
 40
0.0
 40
0.0
 40
0.0
 40
1.0
 40
1.0
 40
1.0
 40
2.0
 40
2.0
 40
2.0
 40
3.0
 40
3.0
 40
3.0
 40
4.0
 40
4.0
 40
4.0
 40
4.0
 10
12.59780264862271
 20
-135.1612380188857
 30
0.0
 10
12.59780264862271
 20
-135.4716613530306
 30
0.0
 10
12.84473030078296
 20
-135.7221165430792
 30
0.0
 10
13.15515363492788
 20
-135.7221165430792
 30
0.0
 10
13.46204943118442
 20
-135.7221165430792
 30
0.0
 10
13.71603215912079
 20
-135.4716613530306
 30
0.0
 10
13.71603215912079
 20
-135.1612380188857
 30
0.0
 10
13.71603215912079
 20
-134.8543422226294
 30
0.0
 10
13.46204943118442
 20
-134.6038870325808
 30
0.0
 10
13.15515363492788
 20
-134.6038870325808
 30
0.0
 10
12.84473030078296
 20
-134.6038870325808
 30
0.0
 10
12.59780264862271
 20
-134.8543422226294
 30
0.0
 10
12.59780264862271
 20
-135.1612380188857
 30
0.0
  0
LWPOLYLINE
  5
114
330
FA
100
AcDbEntity
  8
Layer 2
 62
   250
420
  2301728
370
     9
100
AcDbPolyline
 90
        4
 70
     1
 43
0.0
 10
3.450896905020582
 20
-123.2381599574221
 10
3.450896905020582
 20
-124.5398214380968
 10
2.858270539835188
 20
-124.5398214380968
 10
2.858270539835188
 20
-123.2381599574221
  0
LWPOLYLINE
  5
115
330
FA
100
AcDbEntity
  8
Layer 2
 62
   250
420
  2301728
370
     9
100
AcDbPolyline
 90
        4
 70
     1
 43
0.0
 10
4.159932020509837
 20
-137.7927812833394
 10
2.858270539835188
 20
-137.7927812833394
 10
2.858270539835188
 20
-137.200154918154
 10
4.159932020509837
 20
-137.200154918154
  0
ENDBLK
  5
FD
330
FA
100
AcDbEntity
  8
0
100
AcDbBlockEnd
  0
BLOCK
  5
118
330
116
100
AcDbEntity
  8
0
100
AcDbBlockBegin
  2
Block_14
 70
     0
 10
0.0
 20
0.0
 30
0.0
  3
Block_14
  1

  0
INSERT
  5
11B
330
116
100
AcDbEntity
  8
Layer 2
100
AcDbBlockReference
  2
Block_15
 10
0.0
 20
0.0
 30
0.0
  0
ENDBLK
  5
119
330
116
100
AcDbEntity
  8
0
100
AcDbBlockEnd
  0
BLOCK
  5
11C
330
11A
100
AcDbEntity
  8
0
100
AcDbBlockBegin
  2
Block_15
 70
     0
 10
0.0
 20
0.0
 30
0.0
  3
Block_15
  1

  0
SPLINE
  5
11E
330
11A
100
AcDbEntity
  8
Layer 2
100
AcDbSpline
210
0.0
220
0.0
230
1.0
 70
    11
 71
     3
 72
    17
 73
    13
 74
     0
 42
0.0000000001
 43
0.0000000001
 40
0.0
 40
0.0
 40
0.0
 40
0.0
 40
1.0
 40
1.0
 40
1.0
 40
2.0
 40
2.0
 40
2.0
 40
3.0
 40
3.0
 40
3.0
 40
4.0
 40
4.0
 40
4.0
 40
4.0
 10
-12.86888946859431
 20
-175.3436472321235
 30
0.0
 10
-12.86888946859431
 20
-175.3436472321235
 30
0.0
 10
-12.86888946859431
 20
-174.0455132893369
 30
0.0
 10
-12.86888946859431
 20
-174.0455132893369
 30
0.0
 10
-12.86888946859431
 20
-174.0455132893369
 30
0.0
 10
-13.4615158337797
 20
-174.0455132893369
 30
0.0
 10
-13.4615158337797
 20
-174.0455132893369
 30
0.0
 10
-13.4615158337797
 20
-174.0455132893369
 30
0.0
 10
-13.4615158337797
 20
-175.3436472321235
 30
0.0
 10
-13.4615158337797
 20
-175.3436472321235
 30
0.0
 10
-13.4615158337797
 20
-175.3436472321235
 30
0.0
 10
-12.86888946859431
 20
-175.3436472321235
 30
0.0
 10
-12.86888946859431
 20
-175.3436472321235
 30
0.0
  0
SPLINE
  5
11F
330
11A
100
AcDbEntity
  8
Layer 2
100
AcDbSpline
210
0.0
220
0.0
230
1.0
 70
    11
 71
     3
 72
    17
 73
    13
 74
     0
 42
0.0000000001
 43
0.0000000001
 40
0.0
 40
0.0
 40
0.0
 40
0.0
 40
1.0
 40
1.0
 40
1.0
 40
2.0
 40
2.0
 40
2.0
 40
3.0
 40
3.0
 40
3.0
 40
4.0
 40
4.0
 40
4.0
 40
4.0
 10
-10.6500681370381
 20
-171.8161093441168
 30
0.0
 10
-10.6500681370381
 20
-171.8161093441168
 30
0.0
 10
-10.6500681370381
 20
-171.2728685093636
 30
0.0
 10
-10.6500681370381
 20
-171.2728685093636
 30
0.0
 10
-10.6500681370381
 20
-171.2728685093636
 30
0.0
 10
-13.4615158337797
 20
-171.2728685093636
 30
0.0
 10
-13.4615158337797
 20
-171.2728685093636
 30
0.0
 10
-13.4615158337797
 20
-171.2728685093636
 30
0.0
 10
-13.4615158337797
 20
-171.8161093441168
 30
0.0
 10
-13.4615158337797
 20
-171.8161093441168
 30
0.0
 10
-13.4615158337797
 20
-171.8161093441168
 30
0.0
 10
-10.6500681370381
 20
-171.8161093441168
 30
0.0
 10
-10.6500681370381
 20
-171.8161093441168
 30
0.0
  0
SPLINE
  5
120
330
11A
100
AcDbEntity
  8
Layer 2
100
AcDbSpline
210
0.0
220
0.0
230
1.0
 70
    11
 71
     3
 72
    17
 73
    13
 74
     0
 42
0.0000000001
 43
0.0000000001
 40
0.0
 40
0.0
 40
0.0
 40
0.0
 40
1.0
 40
1.0
 40
1.0
 40
2.0
 40
2.0
 40
2.0
 40
3.0
 40
3.0
 40
3.0
 40
4.0
 40
4.0
 40
4.0
 40
4.0
 10
-8.145516236553032
 20
-174.0455132893369
 30
0.0
 10
-8.145516236553032
 20
-174.0455132893369
 30
0.0
 10
-8.145516236553032
 20
-173.5022724545842
 30
0.0
 10
-8.145516236553032
 20
-173.5022724545842
 30
0.0
 10
-8.145516236553032
 20
-173.5022724545842
 30
0.0
 10
-10.96049147118269
 20
-173.5022724545842
 30
0.0
 10
-10.96049147118269
 20
-173.5022724545842
 30
0.0
 10
-10.96049147118269
 20
-173.5022724545842
 30
0.0
 10
-10.96049147118269
 20
-174.0455132893369
 30
0.0
 10
-10.96049147118269
 20
-174.0455132893369
 30
0.0
 10
-10.96049147118269
 20
-174.0455132893369
 30
0.0
 10
-8.145516236553032
 20
-174.0455132893369
 30
0.0
 10
-8.145516236553032
 20
-174.0455132893369
 30
0.0
  0
SPLINE
  5
121
330
11A
100
AcDbEntity
  8
Layer 2
100
AcDbSpline
210
0.0
220
0.0
230
1.0
 70
    11
 71
     3
 72
    17
 73
    13
 74
     0
 42
0.0000000001
 43
0.0000000001
 40
0.0
 40
0.0
 40
0.0
 40
0.0
 40
1.0
 40
1.0
 40
1.0
 40
2.0
 40
2.0
 40
2.0
 40
3.0
 40
3.0
 40
3.0
 40
4.0
 40
4.0
 40
4.0
 40
4.0
 10
-6.734501081350308
 20
-171.8161093441168
 30
0.0
 10
-6.734501081350308
 20
-171.8161093441168
 30
0.0
 10
-6.734501081350308
 20
-171.2728685093636
 30
0.0
 10
-6.734501081350308
 20
-171.2728685093636
 30
0.0
 10
-6.734501081350308
 20
-171.2728685093636
 30
0.0
 10
-9.549476315979646
 20
-171.2728685093636
 30
0.0
 10
-9.549476315979646
 20
-171.2728685093636
 30
0.0
 10
-9.549476315979646
 20
-171.2728685093636
 30
0.0
 10
-9.549476315979646
 20
-171.8161093441168
 30
0.0
 10
-9.549476315979646
 20
-171.8161093441168
 30
0.0
 10
-9.549476315979646
 20
-171.8161093441168
 30
0.0
 10
-6.734501081350308
 20
-171.8161093441168
 30
0.0
 10
-6.734501081350308
 20
-171.8161093441168
 30
0.0
  0
SPLINE
  5
122
330
11A
100
AcDbEntity
  8
Layer 2
100
AcDbSpline
210
0.0
220
0.0
230
1.0
 70
    11
 71
     3
 72
    17
 73
    13
 74
     0
 42
0.0000000001
 43
0.0000000001
 40
0.0
 40
0.0
 40
0.0
 40
0.0
 40
1.0
 40
1.0
 40
1.0
 40
2.0
 40
2.0
 40
2.0
 40
3.0
 40
3.0
 40
3.0
 40
4.0
 40
4.0
 40
4.0
 40
4.0
 10
-4.233476718753296
 20
-174.0455132893369
 30
0.0
 10
-4.233476718753296
 20
-174.0455132893369
 30
0.0
 10
-4.233476718753296
 20
-173.5022724545842
 30
0.0
 10
-4.233476718753296
 20
-173.5022724545842
 30
0.0
 10
-4.233476718753296
 20
-173.5022724545842
 30
0.0
 10
-7.0449244154949
 20
-173.5022724545842
 30
0.0
 10
-7.0449244154949
 20
-173.5022724545842
 30
0.0
 10
-7.0449244154949
 20
-173.5022724545842
 30
0.0
 10
-7.0449244154949
 20
-174.0455132893369
 30
0.0
 10
-7.0449244154949
 20
-174.0455132893369
 30
0.0
 10
-7.0449244154949
 20
-174.0455132893369
 30
0.0
 10
-4.233476718753296
 20
-174.0455132893369
 30
0.0
 10
-4.233476718753296
 20
-174.0455132893369
 30
0.0
  0
SPLINE
  5
123
330
11A
100
AcDbEntity
  8
Layer 2
100
AcDbSpline
210
0.0
220
0.0
230
1.0
 70
    11
 71
     3
 72
    17
 73
    13
 74
     0
 42
0.0000000001
 43
0.0000000001
 40
0.0
 40
0.0
 40
0.0
 40
0.0
 40
1.0
 40
1.0
 40
1.0
 40
2.0
 40
2.0
 40
2.0
 40
3.0
 40
3.0
 40
3.0
 40
4.0
 40
4.0
 40
4.0
 40
4.0
 10
-2.822461563550572
 20
-171.8161093441168
 30
0.0
 10
-2.822461563550572
 20
-171.8161093441168
 30
0.0
 10
-2.822461563550572
 20
-171.2728685093636
 30
0.0
 10
-2.822461563550572
 20
-171.2728685093636
 30
0.0
 10
-2.822461563550572
 20
-171.2728685093636
 30
0.0
 10
-5.633909260291856
 20
-171.2728685093636
 30
0.0
 10
-5.633909260291856
 20
-171.2728685093636
 30
0.0
 10
-5.633909260291856
 20
-171.2728685093636
 30
0.0
 10
-5.633909260291856
 20
-171.8161093441168
 30
0.0
 10
-5.633909260291856
 20
-171.8161093441168
 30
0.0
 10
-5.633909260291856
 20
-171.8161093441168
 30
0.0
 10
-2.822461563550572
 20
-171.8161093441168
 30
0.0
 10
-2.822461563550572
 20
-171.8161093441168
 30
0.0
  0
SPLINE
  5
124
330
11A
100
AcDbEntity
  8
Layer 2
100
AcDbSpline
210
0.0
220
0.0
230
1.0
 70
    11
 71
     3
 72
    17
 73
    13
 74
     0
 42
0.0000000001
 43
0.0000000001
 40
0.0
 40
0.0
 40
0.0
 40
0.0
 40
1.0
 40
1.0
 40
1.0
 40
2.0
 40
2.0
 40
2.0
 40
3.0
 40
3.0
 40
3.0
 40
4.0
 40
4.0
 40
4.0
 40
4.0
 10
-0.3179096630655065
 20
-174.0455132893369
 30
0.0
 10
-0.3179096630655065
 20
-174.0455132893369
 30
0.0
 10
-0.3179096630655065
 20
-173.5022724545842
 30
0.0
 10
-0.3179096630655065
 20
-173.5022724545842
 30
0.0
 10
-0.3179096630655065
 20
-173.5022724545842
 30
0.0
 10
-3.129357359807111
 20
-173.5022724545842
 30
0.0
 10
-3.129357359807111
 20
-173.5022724545842
 30
0.0
 10
-3.129357359807111
 20
-173.5022724545842
 30
0.0
 10
-3.129357359807111
 20
-174.0455132893369
 30
0.0
 10
-3.129357359807111
 20
-174.0455132893369
 30
0.0
 10
-3.129357359807111
 20
-174.0455132893369
 30
0.0
 10
-0.3179096630655065
 20
-174.0455132893369
 30
0.0
 10
-0.3179096630655065
 20
-174.0455132893369
 30
0.0
  0
SPLINE
  5
125
330
11A
100
AcDbEntity
  8
Layer 2
100
AcDbSpline
210
0.0
220
0.0
230
1.0
 70
    11
 71
     3
 72
    17
 73
    13
 74
     0
 42
0.0000000001
 43
0.0000000001
 40
0.0
 40
0.0
 40
0.0
 40
0.0
 40
1.0
 40
1.0
 40
1.0
 40
2.0
 40
2.0
 40
2.0
 40
3.0
 40
3.0
 40
3.0
 40
4.0
 40
4.0
 40
4.0
 40
4.0
 10
1.093105492137216
 20
-171.8161093441168
 30
0.0
 10
1.093105492137216
 20
-171.8161093441168
 30
0.0
 10
1.093105492137216
 20
-171.2728685093636
 30
0.0
 10
1.093105492137216
 20
-171.2728685093636
 30
0.0
 10
1.093105492137216
 20
-171.2728685093636
 30
0.0
 10
-1.718342204604388
 20
-171.2728685093636
 30
0.0
 10
-1.718342204604388
 20
-171.2728685093636
 30
0.0
 10
-1.718342204604388
 20
-171.2728685093636
 30
0.0
 10
-1.718342204604388
 20
-171.8161093441168
 30
0.0
 10
-1.718342204604388
 20
-171.8161093441168
 30
0.0
 10
-1.718342204604388
 20
-171.8161093441168
 30
0.0
 10
1.093105492137216
 20
-171.8161093441168
 30
0.0
 10
1.093105492137216
 20
-171.8161093441168
 30
0.0
  0
SPLINE
  5
126
330
11A
100
AcDbEntity
  8
Layer 2
100
AcDbSpline
210
0.0
220
0.0
230
1.0
 70
    11
 71
     3
 72
    17
 73
    13
 74
     0
 42
0.0000000001
 43
0.0000000001
 40
0.0
 40
0.0
 40
0.0
 40
0.0
 40
1.0
 40
1.0
 40
1.0
 40
2.0
 40
2.0
 40
2.0
 40
3.0
 40
3.0
 40
3.0
 40
4.0
 40
4.0
 40
4.0
 40
4.0
 10
1.093105492137216
 20
-175.3436472321235
 30
0.0
 10
1.093105492137216
 20
-175.3436472321235
 30
0.0
 10
1.093105492137216
 20
-174.7510208669387
 30
0.0
 10
1.093105492137216
 20
-174.7510208669387
 30
0.0
 10
1.093105492137216
 20
-174.7510208669387
 30
0.0
 10
-0.2085559885371118
 20
-174.7510208669387
 30
0.0
 10
-0.2085559885371118
 20
-174.7510208669387
 30
0.0
 10
-0.2085559885371118
 20
-174.7510208669387
 30
0.0
 10
-0.2085559885371118
 20
-175.3436472321235
 30
0.0
 10
-0.2085559885371118
 20
-175.3436472321235
 30
0.0
 10
-0.2085559885371118
 20
-175.3436472321235
 30
0.0
 10
1.093105492137216
 20
-175.3436472321235
 30
0.0
 10
1.093105492137216
 20
-175.3436472321235
 30
0.0
  0
SPLINE
  5
127
330
11A
100
AcDbEntity
  8
Layer 2
100
AcDbSpline
210
0.0
220
0.0
230
1.0
 70
    11
 71
     3
 72
    17
 73
    13
 74
     0
 42
0.0000000001
 43
0.0000000001
 40
0.0
 40
0.0
 40
0.0
 40
0.0
 40
1.0
 40
1.0
 40
1.0
 40
2.0
 40
2.0
 40
2.0
 40
3.0
 40
3.0
 40
3.0
 40
4.0
 40
4.0
 40
4.0
 40
4.0
 10
1.780975380298788
 20
-169.1563457765593
 30
0.0
 10
1.780975380298788
 20
-169.1563457765593
 30
0.0
 10
1.780975380298788
 20
-176.0491548097247
 30
0.0
 10
1.780975380298788
 20
-176.0491548097247
 30
0.0
 10
1.780975380298788
 20
-176.0491548097247
 30
0.0
 10
-14.22346401758913
 20
-176.0491548097247
 30
0.0
 10
-14.22346401758913
 20
-176.0491548097247
 30
0.0
 10
-14.22346401758913
 20
-176.0491548097247
 30
0.0
 10
-14.22346401758913
 20
-169.1563457765593
 30
0.0
 10
-14.22346401758913
 20
-169.1563457765593
 30
0.0
 10
-14.22346401758913
 20
-169.1563457765593
 30
0.0
 10
1.780975380298788
 20
-169.1563457765593
 30
0.0
 10
1.780975380298788
 20
-169.1563457765593
 30
0.0
  0
HATCH
  5
128
330
11A
100
AcDbEntity
  8
Layer 2
 62
   254
420
 15132390
440
 33554687
100
AcDbHatch
 10
0.0
 20
0.0
 30
0.0
210
0.0
220
0.0
230
1.0
  2
SOLID
 70
     1
 71
     1
 91
       10
 92
        1
 93
        1
 72
     4
 94
        3
 73
     0
 74
     0
 95
       17
 96
       13
 40
0.0
 40
0.0
 40
0.0
 40
0.0
 40
1.0
 40
1.0
 40
1.0
 40
2.0
 40
2.0
 40
2.0
 40
3.0
 40
3.0
 40
3.0
 40
4.0
 40
4.0
 40
4.0
 40
4.0
 10
-12.86888946859431
 20
-175.3436472321235
 10
-12.86888946859431
 20
-175.3436472321235
 10
-12.86888946859431
 20
-174.0455132893369
 10
-12.86888946859431
 20
-174.0455132893369
 10
-12.86888946859431
 20
-174.0455132893369
 10
-13.4615158337797
 20
-174.0455132893369
 10
-13.4615158337797
 20
-174.0455132893369
 10
-13.4615158337797
 20
-174.0455132893369
 10
-13.4615158337797
 20
-175.3436472321235
 10
-13.4615158337797
 20
-175.3436472321235
 10
-13.4615158337797
 20
-175.3436472321235
 10
-12.86888946859431
 20
-175.3436472321235
 10
-12.86888946859431
 20
-175.3436472321235
 97
        0
 97
        1
330
11E
 92
        1
 93
        1
 72
     4
 94
        3
 73
     0
 74
     0
 95
       17
 96
       13
 40
0.0
 40
0.0
 40
0.0
 40
0.0
 40
1.0
 40
1.0
 40
1.0
 40
2.0
 40
2.0
 40
2.0
 40
3.0
 40
3.0
 40
3.0
 40
4.0
 40
4.0
 40
4.0
 40
4.0
 10
-10.6500681370381
 20
-171.8161093441168
 10
-10.6500681370381
 20
-171.8161093441168
 10
-10.6500681370381
 20
-171.2728685093636
 10
-10.6500681370381
 20
-171.2728685093636
 10
-10.6500681370381
 20
-171.2728685093636
 10
-13.4615158337797
 20
-171.2728685093636
 10
-13.4615158337797
 20
-171.2728685093636
 10
-13.4615158337797
 20
-171.2728685093636
 10
-13.4615158337797
 20
-171.8161093441168
 10
-13.4615158337797
 20
-171.8161093441168
 10
-13.4615158337797
 20
-171.8161093441168
 10
-10.6500681370381
 20
-171.8161093441168
 10
-10.6500681370381
 20
-171.8161093441168
 97
        0
 97
        1
330
11F
 92
        1
 93
        1
 72
     4
 94
        3
 73
     0
 74
     0
 95
       17
 96
       13
 40
0.0
 40
0.0
 40
0.0
 40
0.0
 40
1.0
 40
1.0
 40
1.0
 40
2.0
 40
2.0
 40
2.0
 40
3.0
 40
3.0
 40
3.0
 40
4.0
 40
4.0
 40
4.0
 40
4.0
 10
-8.145516236553032
 20
-174.0455132893369
 10
-8.145516236553032
 20
-174.0455132893369
 10
-8.145516236553032
 20
-173.5022724545842
 10
-8.145516236553032
 20
-173.5022724545842
 10
-8.145516236553032
 20
-173.5022724545842
 10
-10.96049147118269
 20
-173.5022724545842
 10
-10.96049147118269
 20
-173.5022724545842
 10
-10.96049147118269
 20
-173.5022724545842
 10
-10.96049147118269
 20
-174.0455132893369
 10
-10.96049147118269
 20
-174.0455132893369
 10
-10.96049147118269
 20
-174.0455132893369
 10
-8.145516236553032
 20
-174.0455132893369
 10
-8.145516236553032
 20
-174.0455132893369
 97
        0
 97
        1
330
120
 92
        1
 93
        1
 72
     4
 94
        3
 73
     0
 74
     0
 95
       17
 96
       13
 40
0.0
 40
0.0
 40
0.0
 40
0.0
 40
1.0
 40
1.0
 40
1.0
 40
2.0
 40
2.0
 40
2.0
 40
3.0
 40
3.0
 40
3.0
 40
4.0
 40
4.0
 40
4.0
 40
4.0
 10
-6.734501081350308
 20
-171.8161093441168
 10
-6.734501081350308
 20
-171.8161093441168
 10
-6.734501081350308
 20
-171.2728685093636
 10
-6.734501081350308
 20
-171.2728685093636
 10
-6.734501081350308
 20
-171.2728685093636
 10
-9.549476315979646
 20
-171.2728685093636
 10
-9.549476315979646
 20
-171.2728685093636
 10
-9.549476315979646
 20
-171.2728685093636
 10
-9.549476315979646
 20
-171.8161093441168
 10
-9.549476315979646
 20
-171.8161093441168
 10
-9.549476315979646
 20
-171.8161093441168
 10
-6.734501081350308
 20
-171.8161093441168
 10
-6.734501081350308
 20
-171.8161093441168
 97
        0
 97
        1
330
121
 92
        1
 93
        1
 72
     4
 94
        3
 73
     0
 74
     0
 95
       17
 96
       13
 40
0.0
 40
0.0
 40
0.0
 40
0.0
 40
1.0
 40
1.0
 40
1.0
 40
2.0
 40
2.0
 40
2.0
 40
3.0
 40
3.0
 40
3.0
 40
4.0
 40
4.0
 40
4.0
 40
4.0
 10
-4.233476718753296
 20
-174.0455132893369
 10
-4.233476718753296
 20
-174.0455132893369
 10
-4.233476718753296
 20
-173.5022724545842
 10
-4.233476718753296
 20
-173.5022724545842
 10
-4.233476718753296
 20
-173.5022724545842
 10
-7.0449244154949
 20
-173.5022724545842
 10
-7.0449244154949
 20
-173.5022724545842
 10
-7.0449244154949
 20
-173.5022724545842
 10
-7.0449244154949
 20
-174.0455132893369
 10
-7.0449244154949
 20
-174.0455132893369
 10
-7.0449244154949
 20
-174.0455132893369
 10
-4.233476718753296
 20
-174.0455132893369
 10
-4.233476718753296
 20
-174.0455132893369
 97
        0
 97
        1
330
122
 92
        1
 93
        1
 72
     4
 94
        3
 73
     0
 74
     0
 95
       17
 96
       13
 40
0.0
 40
0.0
 40
0.0
 40
0.0
 40
1.0
 40
1.0
 40
1.0
 40
2.0
 40
2.0
 40
2.0
 40
3.0
 40
3.0
 40
3.0
 40
4.0
 40
4.0
 40
4.0
 40
4.0
 10
-2.822461563550572
 20
-171.8161093441168
 10
-2.822461563550572
 20
-171.8161093441168
 10
-2.822461563550572
 20
-171.2728685093636
 10
-2.822461563550572
 20
-171.2728685093636
 10
-2.822461563550572
 20
-171.2728685093636
 10
-5.633909260291856
 20
-171.2728685093636
 10
-5.633909260291856
 20
-171.2728685093636
 10
-5.633909260291856
 20
-171.2728685093636
 10
-5.633909260291856
 20
-171.8161093441168
 10
-5.633909260291856
 20
-171.8161093441168
 10
-5.633909260291856
 20
-171.8161093441168
 10
-2.822461563550572
 20
-171.8161093441168
 10
-2.822461563550572
 20
-171.8161093441168
 97
        0
 97
        1
330
123
 92
        1
 93
        1
 72
     4
 94
        3
 73
     0
 74
     0
 95
       17
 96
       13
 40
0.0
 40
0.0
 40
0.0
 40
0.0
 40
1.0
 40
1.0
 40
1.0
 40
2.0
 40
2.0
 40
2.0
 40
3.0
 40
3.0
 40
3.0
 40
4.0
 40
4.0
 40
4.0
 40
4.0
 10
-0.3179096630655065
 20
-174.0455132893369
 10
-0.3179096630655065
 20
-174.0455132893369
 10
-0.3179096630655065
 20
-173.5022724545842
 10
-0.3179096630655065
 20
-173.5022724545842
 10
-0.3179096630655065
 20
-173.5022724545842
 10
-3.129357359807111
 20
-173.5022724545842
 10
-3.129357359807111
 20
-173.5022724545842
 10
-3.129357359807111
 20
-173.5022724545842
 10
-3.129357359807111
 20
-174.0455132893369
 10
-3.129357359807111
 20
-174.0455132893369
 10
-3.129357359807111
 20
-174.0455132893369
 10
-0.3179096630655065
 20
-174.0455132893369
 10
-0.3179096630655065
 20
-174.0455132893369
 97
        0
 97
        1
330
124
 92
        1
 93
        1
 72
     4
 94
        3
 73
     0
 74
     0
 95
       17
 96
       13
 40
0.0
 40
0.0
 40
0.0
 40
0.0
 40
1.0
 40
1.0
 40
1.0
 40
2.0
 40
2.0
 40
2.0
 40
3.0
 40
3.0
 40
3.0
 40
4.0
 40
4.0
 40
4.0
 40
4.0
 10
1.093105492137216
 20
-171.8161093441168
 10
1.093105492137216
 20
-171.8161093441168
 10
1.093105492137216
 20
-171.2728685093636
 10
1.093105492137216
 20
-171.2728685093636
 10
1.093105492137216
 20
-171.2728685093636
 10
-1.718342204604388
 20
-171.2728685093636
 10
-1.718342204604388
 20
-171.2728685093636
 10
-1.718342204604388
 20
-171.2728685093636
 10
-1.718342204604388
 20
-171.8161093441168
 10
-1.718342204604388
 20
-171.8161093441168
 10
-1.718342204604388
 20
-171.8161093441168
 10
1.093105492137216
 20
-171.8161093441168
 10
1.093105492137216
 20
-171.8161093441168
 97
        0
 97
        1
330
125
 92
        1
 93
        1
 72
     4
 94
        3
 73
     0
 74
     0
 95
       17
 96
       13
 40
0.0
 40
0.0
 40
0.0
 40
0.0
 40
1.0
 40
1.0
 40
1.0
 40
2.0
 40
2.0
 40
2.0
 40
3.0
 40
3.0
 40
3.0
 40
4.0
 40
4.0
 40
4.0
 40
4.0
 10
1.093105492137216
 20
-175.3436472321235
 10
1.093105492137216
 20
-175.3436472321235
 10
1.093105492137216
 20
-174.7510208669387
 10
1.093105492137216
 20
-174.7510208669387
 10
1.093105492137216
 20
-174.7510208669387
 10
-0.2085559885371118
 20
-174.7510208669387
 10
-0.2085559885371118
 20
-174.7510208669387
 10
-0.2085559885371118
 20
-174.7510208669387
 10
-0.2085559885371118
 20
-175.3436472321235
 10
-0.2085559885371118
 20
-175.3436472321235
 10
-0.2085559885371118
 20
-175.3436472321235
 10
1.093105492137216
 20
-175.3436472321235
 10
1.093105492137216
 20
-175.3436472321235
 97
        0
 97
        1
330
126
 92
        1
 93
        1
 72
     4
 94
        3
 73
     0
 74
     0
 95
       17
 96
       13
 40
0.0
 40
0.0
 40
0.0
 40
0.0
 40
1.0
 40
1.0
 40
1.0
 40
2.0
 40
2.0
 40
2.0
 40
3.0
 40
3.0
 40
3.0
 40
4.0
 40
4.0
 40
4.0
 40
4.0
 10
1.780975380298788
 20
-169.1563457765593
 10
1.780975380298788
 20
-169.1563457765593
 10
1.780975380298788
 20
-176.0491548097247
 10
1.780975380298788
 20
-176.0491548097247
 10
1.780975380298788
 20
-176.0491548097247
 10
-14.22346401758913
 20
-176.0491548097247
 10
-14.22346401758913
 20
-176.0491548097247
 10
-14.22346401758913
 20
-176.0491548097247
 10
-14.22346401758913
 20
-169.1563457765593
 10
-14.22346401758913
 20
-169.1563457765593
 10
-14.22346401758913
 20
-169.1563457765593
 10
1.780975380298788
 20
-169.1563457765593
 10
1.780975380298788
 20
-169.1563457765593
 97
        0
 97
        1
330
127
 75
     2
 76
     1
 98
        1
 10
0.0
 20
0.0
450
        0
451
        0
460
0.0
461
0.0
452
        0
462
0.0
453
        0
470

  0
INSERT
  5
12A
330
11A
100
AcDbEntity
  8
Layer 2
100
AcDbBlockReference
  2
Block_16
 10
0.0
 20
0.0
 30
0.0
  0
ENDBLK
  5
11D
330
11A
100
AcDbEntity
  8
0
100
AcDbBlockEnd
  0
BLOCK
  5
12B
330
129
100
AcDbEntity
  8
0
100
AcDbBlockBegin
  2
Block_16
 70
     0
 10
0.0
 20
0.0
 30
0.0
  3
Block_16
  1

  0
LWPOLYLINE
  5
12D
330
129
100
AcDbEntity
  8
Layer 2
 62
   250
420
  2301728
370
     9
100
AcDbPolyline
 90
        4
 70
     1
 43
0.0
 10
-14.22346401758913
 20
-169.1563457765593
 10
-14.22346401758913
 20
-176.0491548097247
 10
1.780975380298788
 20
-176.0491548097247
 10
1.780975380298788
 20
-169.1563457765593
  0
LWPOLYLINE
  5
12E
330
129
100
AcDbEntity
  8
Layer 2
 62
   250
420
  2301728
370
     9
100
AcDbPolyline
 90
        4
 70
     1
 43
0.0
 10
-5.633909260291856
 20
-171.2728685093636
 10
-5.633909260291856
 20
-171.8161093441168
 10
-2.822461563550572
 20
-171.8161093441168
 10
-2.822461563550572
 20
-171.2728685093636
  0
LWPOLYLINE
  5
12F
330
129
100
AcDbEntity
  8
Layer 2
 62
   250
420
  2301728
370
     9
100
AcDbPolyline
 90
        4
 70
     1
 43
0.0
 10
-1.718342204604388
 20
-171.2728685093636
 10
-1.718342204604388
 20
-171.8161093441168
 10
1.093105492137216
 20
-171.8161093441168
 10
1.093105492137216
 20
-171.2728685093636
  0
LWPOLYLINE
  5
130
330
129
100
AcDbEntity
  8
Layer 2
 62
   250
420
  2301728
370
     9
100
AcDbPolyline
 90
        4
 70
     1
 43
0.0
 10
-9.549476315979646
 20
-171.2728685093636
 10
-9.549476315979646
 20
-171.8161093441168
 10
-6.734501081350308
 20
-171.8161093441168
 10
-6.734501081350308
 20
-171.2728685093636
  0
LWPOLYLINE
  5
131
330
129
100
AcDbEntity
  8
Layer 2
 62
   250
420
  2301728
370
     9
100
AcDbPolyline
 90
        4
 70
     1
 43
0.0
 10
-13.4615158337797
 20
-171.2728685093636
 10
-13.4615158337797
 20
-171.8161093441168
 10
-10.6500681370381
 20
-171.8161093441168
 10
-10.6500681370381
 20
-171.2728685093636
  0
LWPOLYLINE
  5
132
330
129
100
AcDbEntity
  8
Layer 2
 62
   250
420
  2301728
370
     9
100
AcDbPolyline
 90
        4
 70
     1
 43
0.0
 10
-4.233476718753296
 20
-174.0455132893369
 10
-4.233476718753296
 20
-173.5022724545842
 10
-7.0449244154949
 20
-173.5022724545842
 10
-7.0449244154949
 20
-174.0455132893369
  0
LWPOLYLINE
  5
133
330
129
100
AcDbEntity
  8
Layer 2
 62
   250
420
  2301728
370
     9
100
AcDbPolyline
 90
        4
 70
     1
 43
0.0
 10
-8.145516236553032
 20
-174.0455132893369
 10
-8.145516236553032
 20
-173.5022724545842
 10
-10.96049147118269
 20
-173.5022724545842
 10
-10.96049147118269
 20
-174.0455132893369
  0
LWPOLYLINE
  5
134
330
129
100
AcDbEntity
  8
Layer 2
 62
   250
420
  2301728
370
     9
100
AcDbPolyline
 90
        4
 70
     1
 43
0.0
 10
-0.3179096630655065
 20
-174.0455132893369
 10
-0.3179096630655065
 20
-173.5022724545842
 10
-3.129357359807111
 20
-173.5022724545842
 10
-3.129357359807111
 20
-174.0455132893369
  0
LWPOLYLINE
  5
135
330
129
100
AcDbEntity
  8
Layer 2
 62
   250
420
  2301728
370
     9
100
AcDbPolyline
 90
        4
 70
     1
 43
0.0
 10
1.093105492137216
 20
-174.7510208669387
 10
-0.2085559885371118
 20
-174.7510208669387
 10
-0.2085559885371118
 20
-175.3436472321235
 10
1.093105492137216
 20
-175.3436472321235
  0
LWPOLYLINE
  5
136
330
129
100
AcDbEntity
  8
Layer 2
 62
   250
420
  2301728
370
     9
100
AcDbPolyline
 90
        4
 70
     1
 43
0.0
 10
-13.4615158337797
 20
-174.0455132893369
 10
-13.4615158337797
 20
-175.3436472321235
 10
-12.86888946859431
 20
-175.3436472321235
 10
-12.86888946859431
 20
-174.0455132893369
  0
ENDBLK
  5
12C
330
129
100
AcDbEntity
  8
0
100
AcDbBlockEnd
  0
ENDSEC
  0
SECTION
  2
ENTITIES
  0
INSERT
  5
7A
330
70
100
AcDbEntity
  8
Layer 2
100
AcDbBlockReference
  2
Block_0
 10
0.0
 20
0.0
 30
0.0
  0
LWPOLYLINE
  5
86
330
70
100
AcDbEntity
  8
Layer 2
 62
   250
420
  2301728
370
     9
100
AcDbPolyline
 90
        8
 70
     1
 43
0.0
 10
84.99746172012411
 20
-161.2010776069056
 10
92.10248725314466
 20
-161.2010776069056
 10
92.10248725314466
 20
-164.8974081828542
 10
102.1018928255353
 20
-164.8974081828542
 10
102.1018928255353
 20
-135.506562181421
 10
92.10248725314466
 20
-135.506562181421
 10
92.10248725314466
 20
-139.2028927573689
 10
84.99746172012411
 20
-139.2028927573689
  0
HATCH
  5
87
330
70
100
AcDbEntity
  8
Layer 2
 62
   253
420
 11842740
440
 33554687
100
AcDbHatch
 10
0.0
 20
0.0
 30
0.0
210
0.0
220
0.0
230
1.0
  2
SOLID
 70
     1
 71
     1
 91
        1
 92
        1
 93
        8
 72
     1
 10
84.99746172012411
 20
-161.2010776069056
 11
92.10248725314466
 21
-161.2010776069056
 72
     1
 10
92.10248725314466
 20
-161.2010776069056
 11
92.10248725314466
 21
-164.8974081828542
 72
     1
 10
92.10248725314466
 20
-164.8974081828542
 11
102.1018928255353
 21
-164.8974081828542
 72
     1
 10
102.1018928255353
 20
-164.8974081828542
 11
102.1018928255353
 21
-135.506562181421
 72
     1
 10
102.1018928255353
 20
-135.506562181421
 11
92.10248725314466
 21
-135.506562181421
 72
     1
 10
92.10248725314466
 20
-135.506562181421
 11
92.10248725314466
 21
-139.2028927573689
 72
     1
 10
92.10248725314466
 20
-139.2028927573689
 11
84.99746172012411
 21
-139.2028927573689
 72
     1
 10
84.99746172012411
 20
-139.2028927573689
 11
84.99746172012411
 21
-161.2010776069056
 97
        1
330
86
 75
     2
 76
     1
 98
        1
 10
0.0
 20
0.0
450
        0
451
        0
460
0.0
461
0.0
452
        0
462
0.0
453
        0
470

  0
INSERT
  5
89
330
70
100
AcDbEntity
  8
Layer 2
100
AcDbBlockReference
  2
Block_2
 10
0.0
 20
0.0
 30
0.0
  0
INSERT
  5
9E
330
70
100
AcDbEntity
  8
Layer 2
100
AcDbBlockReference
  2
Block_5
 10
0.0
 20
0.0
 30
0.0
  0
INSERT
  5
BA
330
70
100
AcDbEntity
  8
Layer 2
100
AcDbBlockReference
  2
Block_7
 10
0.0
 20
0.0
 30
0.0
  0
INSERT
  5
C7
330
70
100
AcDbEntity
  8
Layer 2
100
AcDbBlockReference
  2
Block_9
 10
0.0
 20
0.0
 30
0.0
  0
LWPOLYLINE
  5
D3
330
70
100
AcDbEntity
  8
Layer 2
 62
   250
420
  2301728
370
     9
100
AcDbPolyline
 90
       20
 70
     1
 43
0.0
 10
127.0566476501158
 20
-185.8376844197779
 10
127.0566476501158
 20
-167.8389867522843
 10
124.0568295059364
 20
-167.8389867522843
 10
124.0568295059364
 20
-164.8392038077017
 10
127.0566476501158
 20
-164.8392038077017
 10
127.0566476501158
 20
-137.8408045526723
 10
124.0568295059364
 20
-137.8408045526723
 10
124.0568295059364
 20
-134.8410216080904
 10
127.0566476501158
 20
-134.8410216080904
 10
127.0566476501158
 20
-127.8413987276756
 10
105.057760388847
 20
-127.8413987276756
 10
105.057760388847
 20
-134.8410216080904
 10
108.0575407175416
 20
-134.8410216080904
 10
108.0575407175416
 20
-137.8408045526723
 10
105.057760388847
 20
-137.8408045526723
 10
105.057760388847
 20
-164.8392038077017
 10
108.0575407175416
 20
-164.8392038077017
 10
108.0575407175416
 20
-167.8389867522843
 10
105.057760388847
 20
-167.8389867522843
 10
105.057760388847
 20
-185.8376844197779
  0
HATCH
  5
D4
330
70
100
AcDbEntity
  8
Layer 2
 62
   253
420
 11842740
440
 33554687
100
AcDbHatch
 10
0.0
 20
0.0
 30
0.0
210
0.0
220
0.0
230
1.0
  2
SOLID
 70
     1
 71
     1
 91
        1
 92
        1
 93
       20
 72
     1
 10
127.0566476501158
 20
-185.8376844197779
 11
127.0566476501158
 21
-167.8389867522843
 72
     1
 10
127.0566476501158
 20
-167.8389867522843
 11
124.0568295059364
 21
-167.8389867522843
 72
     1
 10
124.0568295059364
 20
-167.8389867522843
 11
124.0568295059364
 21
-164.8392038077017
 72
     1
 10
124.0568295059364
 20
-164.8392038077017
 11
127.0566476501158
 21
-164.8392038077017
 72
     1
 10
127.0566476501158
 20
-164.8392038077017
 11
127.0566476501158
 21
-137.8408045526723
 72
     1
 10
127.0566476501158
 20
-137.8408045526723
 11
124.0568295059364
 21
-137.8408045526723
 72
     1
 10
124.0568295059364
 20
-137.8408045526723
 11
124.0568295059364
 21
-134.8410216080904
 72
     1
 10
124.0568295059364
 20
-134.8410216080904
 11
127.0566476501158
 21
-134.8410216080904
 72
     1
 10
127.0566476501158
 20
-134.8410216080904
 11
127.0566476501158
 21
-127.8413987276756
 72
     1
 10
127.0566476501158
 20
-127.8413987276756
 11
105.057760388847
 21
-127.8413987276756
 72
     1
 10
105.057760388847
 20
-127.8413987276756
 11
105.057760388847
 21
-134.8410216080904
 72
     1
 10
105.057760388847
 20
-134.8410216080904
 11
108.0575407175416
 21
-134.8410216080904
 72
     1
 10
108.0575407175416
 20
-134.8410216080904
 11
108.0575407175416
 21
-137.8408045526723
 72
     1
 10
108.0575407175416
 20
-137.8408045526723
 11
105.057760388847
 21
-137.8408045526723
 72
     1
 10
105.057760388847
 20
-137.8408045526723
 11
105.057760388847
 21
-164.8392038077017
 72
     1
 10
105.057760388847
 20
-164.8392038077017
 11
108.0575407175416
 21
-164.8392038077017
 72
     1
 10
108.0575407175416
 20
-164.8392038077017
 11
108.0575407175416
 21
-167.8389867522843
 72
     1
 10
108.0575407175416
 20
-167.8389867522843
 11
105.057760388847
 21
-167.8389867522843
 72
     1
 10
105.057760388847
 20
-167.8389867522843
 11
105.057760388847
 21
-185.8376844197779
 72
     1
 10
105.057760388847
 20
-185.8376844197779
 11
127.0566476501158
 21
-185.8376844197779
 97
        1
330
D3
 75
     2
 76
     1
 98
        1
 10
0.0
 20
0.0
450
        0
451
        0
460
0.0
461
0.0
452
        0
462
0.0
453
        0
470

  0
LWPOLYLINE
  5
D5
330
70
100
AcDbEntity
  8
Layer 2
 62
   250
420
  2301728
370
     9
100
AcDbPolyline
 90
       26
 70
     1
 43
0.0
 10
91.10278304093766
 20
-174.622265734027
 10
91.10278304093766
 20
-171.478488692856
 10
80.8491478193812
 20
-164.6232126628194
 10
80.8491478193812
 20
-167.6229956074014
 10
69.17899451930054
 20
-167.6229956074014
 10
69.17899451930054
 20
-164.6232126628194
 10
66.02936184480113
 20
-164.6232126628194
 10
66.02869161262034
 20
-167.6229956074014
 10
54.35885579094097
 20
-167.6229956074014
 10
54.35885579094097
 20
-164.6232126628194
 10
44.10557332316401
 20
-171.478488692856
 10
44.10557332316401
 20
-174.622265734027
 10
14.10774487766595
 20
-174.622265734027
 10
14.10774487766595
 20
-180.3917303267565
 10
44.26819281569354
 20
-180.3924005589558
 10
44.26819281569354
 20
-189.6211804569381
 10
51.05591632370343
 20
-189.6211804569381
 10
51.05591632370343
 20
-192.6209634015207
 10
54.15492883078737
 20
-192.6209634015207
 10
54.15492883078737
 20
-189.6211804569381
 10
81.0455258486454
 20
-189.6211804569381
 10
81.0455258486454
 20
-192.6209634015207
 10
84.16930167107777
 20
-192.6209634015207
 10
84.16930167107777
 20
-189.6211804569381
 10
102.1018928255353
 20
-189.6211804569381
 10
102.1018928255353
 20
-174.622265734027
  0
HATCH
  5
D6
330
70
100
AcDbEntity
  8
Layer 2
 62
   253
420
 11842740
440
 33554687
100
AcDbHatch
 10
0.0
 20
0.0
 30
0.0
210
0.0
220
0.0
230
1.0
  2
SOLID
 70
     1
 71
     1
 91
        1
 92
        1
 93
       26
 72
     1
 10
91.10278304093766
 20
-174.622265734027
 11
91.10278304093766
 21
-171.478488692856
 72
     1
 10
91.10278304093766
 20
-171.478488692856
 11
80.8491478193812
 21
-164.6232126628194
 72
     1
 10
80.8491478193812
 20
-164.6232126628194
 11
80.8491478193812
 21
-167.6229956074014
 72
     1
 10
80.8491478193812
 20
-167.6229956074014
 11
69.17899451930054
 21
-167.6229956074014
 72
     1
 10
69.17899451930054
 20
-167.6229956074014
 11
69.17899451930054
 21
-164.6232126628194
 72
     1
 10
69.17899451930054
 20
-164.6232126628194
 11
66.02936184480113
 21
-164.6232126628194
 72
     1
 10
66.02936184480113
 20
-164.6232126628194
 11
66.02869161262034
 21
-167.6229956074014
 72
     1
 10
66.02869161262034
 20
-167.6229956074014
 11
54.35885579094097
 21
-167.6229956074014
 72
     1
 10
54.35885579094097
 20
-167.6229956074014
 11
54.35885579094097
 21
-164.6232126628194
 72
     1
 10
54.35885579094097
 20
-164.6232126628194
 11
44.10557332316401
 21
-171.478488692856
 72
     1
 10
44.10557332316401
 20
-171.478488692856
 11
44.10557332316401
 21
-174.622265734027
 72
     1
 10
44.10557332316401
 20
-174.622265734027
 11
14.10774487766595
 21
-174.622265734027
 72
     1
 10
14.10774487766595
 20
-174.622265734027
 11
14.10774487766595
 21
-180.3917303267565
 72
     1
 10
14.10774487766595
 20
-180.3917303267565
 11
44.26819281569354
 21
-180.3924005589558
 72
     1
 10
44.26819281569354
 20
-180.3924005589558
 11
44.26819281569354
 21
-189.6211804569381
 72
     1
 10
44.26819281569354
 20
-189.6211804569381
 11
51.05591632370343
 21
-189.6211804569381
 72
     1
 10
51.05591632370343
 20
-189.6211804569381
 11
51.05591632370343
 21
-192.6209634015207
 72
     1
 10
51.05591632370343
 20
-192.6209634015207
 11
54.15492883078737
 21
-192.6209634015207
 72
     1
 10
54.15492883078737
 20
-192.6209634015207
 11
54.15492883078737
 21
-189.6211804569381
 72
     1
 10
54.15492883078737
 20
-189.6211804569381
 11
81.0455258486454
 21
-189.6211804569381
 72
     1
 10
81.0455258486454
 20
-189.6211804569381
 11
81.0455258486454
 21
-192.6209634015207
 72
     1
 10
81.0455258486454
 20
-192.6209634015207
 11
84.16930167107777
 21
-192.6209634015207
 72
     1
 10
84.16930167107777
 20
-192.6209634015207
 11
84.16930167107777
 21
-189.6211804569381
 72
     1
 10
84.16930167107777
 20
-189.6211804569381
 11
102.1018928255353
 21
-189.6211804569381
 72
     1
 10
102.1018928255353
 20
-189.6211804569381
 11
102.1018928255353
 21
-174.622265734027
 72
     1
 10
102.1018928255353
 20
-174.622265734027
 11
91.10278304093766
 21
-174.622265734027
 97
        1
330
D5
 75
     0
 76
     1
 98
        1
 10
0.0
 20
0.0
450
        0
451
        0
460
0.0
461
0.0
452
        0
462
0.0
453
        0
470

  0
LWPOLYLINE
  5
D7
330
70
100
AcDbEntity
  8
Layer 2
 62
   250
420
  2301728
370
     9
100
AcDbPolyline
 90
       26
 70
     1
 43
0.0
 10
2.415180834570333
 20
-161.8976252382716
 10
2.415180834570333
 20
-165.0414022794426
 10
12.66882689776939
 20
-171.8966783094798
 10
12.66882689776939
 20
-168.8968953648973
 10
24.33898049266327
 20
-168.8968953648973
 10
24.33898049266327
 20
-171.8966783094798
 10
27.48861324672759
 20
-171.8966783094798
 10
27.48928347892699
 20
-168.8968953648973
 10
39.15911959540995
 20
-168.8968953648973
 10
39.15911959540995
 20
-171.8966783094798
 10
49.41240118782022
 20
-165.0414022794426
 10
49.41240118782022
 20
-161.8976252382716
 10
79.41022987583433
 20
-161.8976252382716
 10
79.41022987583433
 20
-156.1281959209204
 10
49.24978169529133
 20
-156.1274904133428
 10
49.24978169529133
 20
-146.8987105153599
 10
42.46202291190388
 20
-146.8987105153599
 10
42.46202291190388
 20
-143.898927570778
 10
39.36304553761648
 20
-143.898927570778
 10
39.36304553761648
 20
-146.8987105153599
 10
12.47244886354421
 20
-146.8987105153599
 10
12.47244886354421
 20
-143.898927570778
 10
9.348637686820064
 20
-143.898927570778
 10
9.348637686820064
 20
-146.8987105153599
 10
-8.583918645273724
 20
-146.8987105153599
 10
-8.583918645273724
 20
-161.8976252382716
  0
HATCH
  5
D8
330
70
100
AcDbEntity
  8
Layer 2
 62
   253
420
 11842740
440
 33554687
100
AcDbHatch
 10
0.0
 20
0.0
 30
0.0
210
0.0
220
0.0
230
1.0
  2
SOLID
 70
     1
 71
     1
 91
        1
 92
        1
 93
       26
 72
     1
 10
2.415180834570333
 20
-161.8976252382716
 11
2.415180834570333
 21
-165.0414022794426
 72
     1
 10
2.415180834570333
 20
-165.0414022794426
 11
12.66882689776939
 21
-171.8966783094798
 72
     1
 10
12.66882689776939
 20
-171.8966783094798
 11
12.66882689776939
 21
-168.8968953648973
 72
     1
 10
12.66882689776939
 20
-168.8968953648973
 11
24.33898049266327
 21
-168.8968953648973
 72
     1
 10
24.33898049266327
 20
-168.8968953648973
 11
24.33898049266327
 21
-171.8966783094798
 72
     1
 10
24.33898049266327
 20
-171.8966783094798
 11
27.48861324672759
 21
-171.8966783094798
 72
     1
 10
27.48861324672759
 20
-171.8966783094798
 11
27.48928347892699
 21
-168.8968953648973
 72
     1
 10
27.48928347892699
 20
-168.8968953648973
 11
39.15911959540995
 21
-168.8968953648973
 72
     1
 10
39.15911959540995
 20
-168.8968953648973
 11
39.15911959540995
 21
-171.8966783094798
 72
     1
 10
39.15911959540995
 20
-171.8966783094798
 11
49.41240118782022
 21
-165.0414022794426
 72
     1
 10
49.41240118782022
 20
-165.0414022794426
 11
49.41240118782022
 21
-161.8976252382716
 72
     1
 10
49.41240118782022
 20
-161.8976252382716
 11
79.41022987583433
 21
-161.8976252382716
 72
     1
 10
79.41022987583433
 20
-161.8976252382716
 11
79.41022987583433
 21
-156.1281959209204
 72
     1
 10
79.41022987583433
 20
-156.1281959209204
 11
49.24978169529133
 21
-156.1274904133428
 72
     1
 10
49.24978169529133
 20
-156.1274904133428
 11
49.24978169529133
 21
-146.8987105153599
 72
     1
 10
49.24978169529133
 20
-146.8987105153599
 11
42.46202291190388
 21
-146.8987105153599
 72
     1
 10
42.46202291190388
 20
-146.8987105153599
 11
42.46202291190388
 21
-143.898927570778
 72
     1
 10
42.46202291190388
 20
-143.898927570778
 11
39.36304553761648
 21
-143.898927570778
 72
     1
 10
39.36304553761648
 20
-143.898927570778
 11
39.36304553761648
 21
-146.8987105153599
 72
     1
 10
39.36304553761648
 20
-146.8987105153599
 11
12.47244886354421
 21
-146.8987105153599
 72
     1
 10
12.47244886354421
 20
-146.8987105153599
 11
12.47244886354421
 21
-143.898927570778
 72
     1
 10
12.47244886354421
 20
-143.898927570778
 11
9.348637686820064
 21
-143.898927570778
 72
     1
 10
9.348637686820064
 20
-143.898927570778
 11
9.348637686820064
 21
-146.8987105153599
 72
     1
 10
9.348637686820064
 20
-146.8987105153599
 11
-8.583918645273724
 21
-146.8987105153599
 72
     1
 10
-8.583918645273724
 20
-146.8987105153599
 11
-8.583918645273724
 21
-161.8976252382716
 72
     1
 10
-8.583918645273724
 20
-161.8976252382716
 11
2.415180834570334
 21
-161.8976252382716
 97
        1
330
D7
 75
     0
 76
     1
 98
        1
 10
0.0
 20
0.0
450
        0
451
        0
460
0.0
461
0.0
452
        0
462
0.0
453
        0
470

  0
INSERT
  5
DA
330
70
100
AcDbEntity
  8
Layer 2
100
AcDbBlockReference
  2
Block_11
 10
0.0
 20
0.0
 30
0.0
  0
INSERT
  5
117
330
70
100
AcDbEntity
  8
Layer 2
100
AcDbBlockReference
  2
Block_14
 10
0.0
 20
0.0
 30
0.0
  0
LWPOLYLINE
  5
137
330
70
100
AcDbEntity
  8
Layer 2
 62
   250
420
  2301728
370
     9
100
AcDbPolyline
 90
        4
 70
     1
 43
0.0
 10
127.3836652666396
 20
-116.3737963583118
 10
127.3836652666396
 20
-122.2530261716573
 10
105.512930360996
 20
-122.2530261716573
 10
105.512930360996
 20
-116.3737963583118
  0
HATCH
  5
138
330
70
100
AcDbEntity
  8
Layer 2
 62
   254
420
 15132390
440
 33554687
100
AcDbHatch
 10
0.0
 20
0.0
 30
0.0
210
0.0
220
0.0
230
1.0
  2
SOLID
 70
     1
 71
     1
 91
        1
 92
        1
 93
        4
 72
     1
 10
127.3836652666396
 20
-116.3737963583118
 11
127.3836652666396
 21
-122.2530261716573
 72
     1
 10
127.3836652666396
 20
-122.2530261716573
 11
105.512930360996
 21
-122.2530261716573
 72
     1
 10
105.512930360996
 20
-122.2530261716573
 11
105.512930360996
 21
-116.3737963583118
 72
     1
 10
105.512930360996
 20
-116.3737963583118
 11
127.3836652666396
 21
-116.3737963583118
 97
        1
330
137
 75
     2
 76
     1
 98
        1
 10
0.0
 20
0.0
450
        0
451
        0
460
0.0
461
0.0
452
        0
462
0.0
453
        0
470

  0
ENDSEC
  0
SECTION
  2
OBJECTS
  0
DICTIONARY
  5
C
330
0
100
AcDbDictionary
281
     1
  3
ACAD_COLOR
350
63
  3
ACAD_DETAILVIEWSTYLE
350
6A
  3
ACAD_GROUP
350
D
  3
ACAD_LAYOUT
350
62
  3
ACAD_MATERIAL
350
10
  3
ACAD_MLEADERSTYLE
350
66
  3
ACAD_MLINESTYLE
350
5F
  3
ACAD_PLOTSETTINGS
350
61
  3
ACAD_PLOTSTYLENAME
350
E
  3
ACAD_SCALELIST
350
42
  3
ACAD_SECTIONVIEWSTYLE
350
68
  3
ACAD_TABLESTYLE
350
64
  3
ACAD_VISUALSTYLE
350
29
  3
ACDB_RECOMPOSE_DATA
350
141
  3
AcDbVariableDictionary
350
139
  0
DICTIONARY
  5
63
102
{ACAD_REACTORS
330
C
102
}
330
C
100
AcDbDictionary
281
     1
  0
DICTIONARY
  5
6A
102
{ACAD_REACTORS
330
C
102
}
330
C
100
AcDbDictionary
281
     1
  3
Imperial24
350
6B
  0
DICTIONARY
  5
D
102
{ACAD_REACTORS
330
C
102
}
330
C
100
AcDbDictionary
281
     1
  0
DICTIONARY
  5
62
102
{ACAD_REACTORS
330
C
102
}
330
C
100
AcDbDictionary
281
     1
  3
Layout1
350
6F
  3
Layout2
350
77
  3
Model
350
73
  0
DICTIONARY
  5
10
102
{ACAD_REACTORS
330
C
102
}
330
C
100
AcDbDictionary
281
     1
  3
ByBlock
350
19
  3
ByLayer
350
11
  3
Global
350
21
  0
DICTIONARY
  5
66
102
{ACAD_REACTORS
330
C
102
}
330
C
100
AcDbDictionary
281
     1
  3
Standard
350
67
  0
DICTIONARY
  5
5F
102
{ACAD_REACTORS
330
C
102
}
330
C
100
AcDbDictionary
281
     1
  3
Standard
350
60
  0
DICTIONARY
  5
61
102
{ACAD_REACTORS
330
C
102
}
330
C
100
AcDbDictionary
281
     1
  0
ACDBDICTIONARYWDFLT
  5
E
102
{ACAD_REACTORS
330
C
102
}
330
C
100
AcDbDictionary
281
     1
  3
Normal
350
F
100
AcDbDictionaryWithDefault
340
F
  0
DICTIONARY
  5
42
102
{ACAD_REACTORS
330
C
102
}
330
C
100
AcDbDictionary
281
     1
  3
A0
350
43
  3
A1
350
44
  3
A2
350
45
  3
A3
350
46
  3
A4
350
47
  3
A5
350
48
  3
A6
350
49
  3
A7
350
4A
  3
A8
350
4B
  3
A9
350
4C
  3
B0
350
4D
  3
B1
350
4E
  3
B2
350
4F
  3
B3
350
50
  3
B4
350
51
  3
B5
350
52
  3
B6
350
53
  0
DICTIONARY
  5
68
102
{ACAD_REACTORS
330
C
102
}
330
C
100
AcDbDictionary
281
     1
  3
Imperial24
350
69
  0
DICTIONARY
  5
64
102
{ACAD_REACTORS
330
C
102
}
330
C
100
AcDbDictionary
281
     1
  3
Standard
350
65
  0
DICTIONARY
  5
29
102
{ACAD_REACTORS
330
C
102
}
330
C
100
AcDbDictionary
281
     1
  3
2dWireframe
350
2F
  3
Basic
350
2E
  3
Brighten
350
35
  3
ColorChange
350
39
  3
Conceptual
350
32
  3
Dim
350
34
  3
EdgeColorOff
350
41
  3
Facepattern
350
38
  3
Flat
350
2A
  3
FlatWithEdges
350
2B
  3
Gouraud
350
2C
  3
GouraudWithEdges
350
2D
  3
Hidden
350
31
  3
JitterOff
350
3F
  3
Linepattern
350
37
  3
OverhangOff
350
40
  3
Realistic
350
33
  3
Shaded
350
3E
  3
Shaded with edges
350
3D
  3
Shades of Gray
350
3A
  3
Sketchy
350
3B
  3
Thicken
350
36
  3
Wireframe
350
30
  3
X-Ray
350
3C
  0
XRECORD
  5
141
102
{ACAD_REACTORS
330
C
102
}
330
C
100
AcDbXrecord
280
     1
 90
        1
330
65
  0
DICTIONARY
  5
139
102
{ACAD_REACTORS
330
C
102
}
330
C
100
AcDbDictionary
281
     1
  3
CANNOSCALE
350
13E
  3
CMLEADERSTYLE
350
13B
  3
CTABLESTYLE
350
13A
  3
CVIEWDETAILSTYLE
350
13C
  3
CVIEWSECTIONSTYLE
350
13D
  0
ACDBDETAILVIEWSTYLE
  5
6B
102
{ACAD_REACTORS
330
6A
102
}
330
6A
100
AcDbModelDocViewStyle
 70
     0
  3
Imperial24
290
     1
300
Imperial24
 90
        0
100
AcDbDetailViewStyle
 70
     0
 71
     0
 90
        3
 71
     1
340
55
 62
   256
 40
0.24
340
0
 62
   256
 40
0.24
300

 40
0.36
280
     3
 71
     2
340
5D
 90
       25
 62
   256
 71
     3
340
55
 62
   256
 40
0.24
 90
        1
 40
0.75
 90
        1
300
%<\AcVar ViewType \f "%tc1">% %<\AcVar ViewDetailId>%\PSCALE %<\AcVar ViewScale \f "%sn">%
 71
     4
340
5D
 90
       25
 62
   256
340
5D
 90
       25
 62
   256
280
     0
  0
LAYOUT
  5
6F
102
{ACAD_REACTORS
330
62
102
}
330
62
100
AcDbPlotSettings
  1

  2

  4

  6

 40
0.0
 41
0.0
 42
0.0
 43
0.0
 44
0.0
 45
0.0
 46
0.0
 47
0.0
 48
0.0
 49
0.0
140
0.0
141
0.0
142
1.0
143
1.0
 70
   688
 72
     0
 73
     0
 74
     5
  7

 75
    16
147
1.0
 76
     0
 77
     2
 78
   300
148
0.0
149
0.0
100
AcDbLayout
  1
Layout1
 70
     1
 71
     1
 10
0.0
 20
0.0
 11
12.0
 21
9.0
 12
0.0
 22
0.0
 32
0.0
 14
0.0
 24
0.0
 34
0.0
 15
0.0
 25
0.0
 35
0.0
146
0.0
 13
0.0
 23
0.0
 33
0.0
 16
1.0
 26
0.0
 36
0.0
 17
0.0
 27
1.0
 37
0.0
 76
     0
330
6C
  0
LAYOUT
  5
77
102
{ACAD_REACTORS
330
62
102
}
330
62
100
AcDbPlotSettings
  1

  2

  4

  6

 40
0.0
 41
0.0
 42
0.0
 43
0.0
 44
0.0
 45
0.0
 46
0.0
 47
0.0
 48
0.0
 49
0.0
140
0.0
141
0.0
142
1.0
143
1.0
 70
   688
 72
     0
 73
     0
 74
     5
  7

 75
    16
147
1.0
 76
     0
 77
     2
 78
   300
148
0.0
149
0.0
100
AcDbLayout
  1
Layout2
 70
     1
 71
     2
 10
0.0
 20
0.0
 11
12.0
 21
9.0
 12
0.0
 22
0.0
 32
0.0
 14
0.0
 24
0.0
 34
0.0
 15
0.0
 25
0.0
 35
0.0
146
0.0
 13
0.0
 23
0.0
 33
0.0
 16
1.0
 26
0.0
 36
0.0
 17
0.0
 27
1.0
 37
0.0
 76
     0
330
74
  0
LAYOUT
  5
73
102
{ACAD_REACTORS
330
62
102
}
330
62
100
AcDbPlotSettings
  1

  2

  4

  6

 40
0.0
 41
0.0
 42
0.0
 43
0.0
 44
0.0
 45
0.0
 46
0.0
 47
0.0
 48
0.0
 49
0.0
140
0.0
141
0.0
142
1.0
143
1.0
 70
  1712
 72
     0
 73
     0
 74
     0
  7

 75
     0
147
1.0
 76
     0
 77
     2
 78
   300
148
0.0
149
0.0
100
AcDbLayout
  1
Model
 70
     1
 71
     0
 10
0.0
 20
0.0
 11
12.0
 21
9.0
 12
0.0
 22
0.0
 32
0.0
 14
0.0
 24
0.0
 34
0.0
 15
0.0
 25
0.0
 35
0.0
146
0.0
 13
0.0
 23
0.0
 33
0.0
 16
1.0
 26
0.0
 36
0.0
 17
0.0
 27
1.0
 37
0.0
 76
     0
330
70
  0
MATERIAL
  5
19
102
{ACAD_XDICTIONARY
360
1A
102
}
102
{ACAD_REACTORS
330
10
102
}
330
10
100
AcDbMaterial
  1
ByBlock
 72
     0
 43
0.0208333333333333
 43
0.0
 43
0.0
 43
0.0
 43
0.0
 43
0.0208333333333333
 43
0.0
 43
0.0
 43
0.0
 43
0.0
 43
1.0
 43
0.0
 43
0.0
 43
0.0
 43
0.0
 43
1.0
 77
     0
 47
0.0208333333333333
 47
0.0
 47
0.0
 47
0.0
 47
0.0
 47
0.0208333333333333
 47
0.0
 47
0.0
 47
0.0
 47
0.0
 47
1.0
 47
0.0
 47
0.0
 47
0.0
 47
0.0
 47
1.0
171
     0
 49
0.0208333333333333
 49
0.0
 49
0.0
 49
0.0
 49
0.0
 49
0.0208333333333333
 49
0.0
 49
0.0
 49
0.0
 49
0.0
 49
1.0
 49
0.0
 49
0.0
 49
0.0
 49
0.0
 49
1.0
175
     0
142
0.0208333333333333
142
0.0
142
0.0
142
0.0
142
0.0
142
0.0208333333333333
142
0.0
142
0.0
142
0.0
142
0.0
142
1.0
142
0.0
142
0.0
142
0.0
142
0.0
142
1.0
179
     0
144
0.0208333333333333
144
0.0
144
0.0
144
0.0
144
0.0
144
0.0208333333333333
144
0.0
144
0.0
144
0.0
144
0.0
144
1.0
144
0.0
144
0.0
144
0.0
144
0.0
144
1.0
147
0.0208333333333333
147
0.0
147
0.0
147
0.0
147
0.0
147
0.0208333333333333
147
0.0
147
0.0
147
0.0
147
0.0
147
1.0
147
0.0
147
0.0
147
0.0
147
0.0
147
1.0
  0
MATERIAL
  5
11
102
{ACAD_XDICTIONARY
360
12
102
}
102
{ACAD_REACTORS
330
10
102
}
330
10
100
AcDbMaterial
  1
ByLayer
 72
     0
 43
0.0208333333333333
 43
0.0
 43
0.0
 43
0.0
 43
0.0
 43
0.0208333333333333
 43
0.0
 43
0.0
 43
0.0
 43
0.0
 43
1.0
 43
0.0
 43
0.0
 43
0.0
 43
0.0
 43
1.0
 77
     0
 47
0.0208333333333333
 47
0.0
 47
0.0
 47
0.0
 47
0.0
 47
0.0208333333333333
 47
0.0
 47
0.0
 47
0.0
 47
0.0
 47
1.0
 47
0.0
 47
0.0
 47
0.0
 47
0.0
 47
1.0
171
     0
 49
0.0208333333333333
 49
0.0
 49
0.0
 49
0.0
 49
0.0
 49
0.0208333333333333
 49
0.0
 49
0.0
 49
0.0
 49
0.0
 49
1.0
 49
0.0
 49
0.0
 49
0.0
 49
0.0
 49
1.0
175
     0
142
0.0208333333333333
142
0.0
142
0.0
142
0.0
142
0.0
142
0.0208333333333333
142
0.0
142
0.0
142
0.0
142
0.0
142
1.0
142
0.0
142
0.0
142
0.0
142
0.0
142
1.0
179
     0
144
0.0208333333333333
144
0.0
144
0.0
144
0.0
144
0.0
144
0.0208333333333333
144
0.0
144
0.0
144
0.0
144
0.0
144
1.0
144
0.0
144
0.0
144
0.0
144
0.0
144
1.0
147
0.0208333333333333
147
0.0
147
0.0
147
0.0
147
0.0
147
0.0208333333333333
147
0.0
147
0.0
147
0.0
147
0.0
147
1.0
147
0.0
147
0.0
147
0.0
147
0.0
147
1.0
  0
MATERIAL
  5
21
102
{ACAD_XDICTIONARY
360
22
102
}
102
{ACAD_REACTORS
330
10
102
}
330
10
100
AcDbMaterial
  1
Global
 72
     0
 43
0.0208333333333333
 43
0.0
 43
0.0
 43
0.0
 43
0.0
 43
0.0208333333333333
 43
0.0
 43
0.0
 43
0.0
 43
0.0
 43
1.0
 43
0.0
 43
0.0
 43
0.0
 43
0.0
 43
1.0
 77
     0
 47
0.0208333333333333
 47
0.0
 47
0.0
 47
0.0
 47
0.0
 47
0.0208333333333333
 47
0.0
 47
0.0
 47
0.0
 47
0.0
 47
1.0
 47
0.0
 47
0.0
 47
0.0
 47
0.0
 47
1.0
171
     0
 49
0.0208333333333333
 49
0.0
 49
0.0
 49
0.0
 49
0.0
 49
0.0208333333333333
 49
0.0
 49
0.0
 49
0.0
 49
0.0
 49
1.0
 49
0.0
 49
0.0
 49
0.0
 49
0.0
 49
1.0
175
     0
142
0.0208333333333333
142
0.0
142
0.0
142
0.0
142
0.0
142
0.0208333333333333
142
0.0
142
0.0
142
0.0
142
0.0
142
1.0
142
0.0
142
0.0
142
0.0
142
0.0
142
1.0
179
     0
144
0.0208333333333333
144
0.0
144
0.0
144
0.0
144
0.0
144
0.0208333333333333
144
0.0
144
0.0
144
0.0
144
0.0
144
1.0
144
0.0
144
0.0
144
0.0
144
0.0
144
1.0
147
0.0208333333333333
147
0.0
147
0.0
147
0.0
147
0.0
147
0.0208333333333333
147
0.0
147
0.0
147
0.0
147
0.0
147
1.0
147
0.0
147
0.0
147
0.0
147
0.0
147
1.0
  0
MLEADERSTYLE
  5
67
102
{ACAD_REACTORS
330
66
102
}
330
66
100
AcDbMLeaderStyle
179
     2
170
     2
171
     1
172
     0
 90
        2
 40
0.0
 41
0.0
173
     1
 91
-1056964608
340
5B
 92
       -2
290
     1
 42
0.09
291
     1
 43
0.36
  3
Standard
 44
0.18
300

342
55
174
     1
178
     6
175
     1
176
     0
 93
-1056964608
 45
0.18
292
     0
297
     0
 46
0.18
 94
-1056964608
 47
1.0
 49
1.0
140
1.0
293
     1
141
0.0
294
     1
177
     0
142
1.0
295
     1
296
     0
143
0.125
271
     0
272
     9
273
     9
298
     1
  0
MLINESTYLE
  5
60
102
{ACAD_REACTORS
330
5F
102
}
330
5F
100
AcDbMlineStyle
  2
STANDARD
 70
     0
  3

 62
   256
 51
90.0
 52
90.0
 71
     2
 49
0.5
 62
   256
  6
BYLAYER
 49
-0.5
 62
   256
  6
BYLAYER
  0
ACDBPLACEHOLDER
  5
F
102
{ACAD_REACTORS
330
E
102
}
330
E
  0
SCALE
  5
43
102
{ACAD_REACTORS
330
42
102
}
330
42
100
AcDbScale
 70
     0
300
1:1
140
1.0
141
1.0
290
     1
  0
SCALE
  5
44
102
{ACAD_REACTORS
330
42
102
}
330
42
100
AcDbScale
 70
     0
300
1/128" = 1'-0"
140
0.0078125
141
12.0
290
     0
  0
SCALE
  5
45
102
{ACAD_REACTORS
330
42
102
}
330
42
100
AcDbScale
 70
     0
300
1/64" = 1'-0"
140
0.015625
141
12.0
290
     0
  0
SCALE
  5
46
102
{ACAD_REACTORS
330
42
102
}
330
42
100
AcDbScale
 70
     0
300
1/32" = 1'-0"
140
0.03125
141
12.0
290
     0
  0
SCALE
  5
47
102
{ACAD_REACTORS
330
42
102
}
330
42
100
AcDbScale
 70
     0
300
1/16" = 1'-0"
140
0.0625
141
12.0
290
     0
  0
SCALE
  5
48
102
{ACAD_REACTORS
330
42
102
}
330
42
100
AcDbScale
 70
     0
300
3/32" = 1'-0"
140
0.09375
141
12.0
290
     0
  0
SCALE
  5
49
102
{ACAD_REACTORS
330
42
102
}
330
42
100
AcDbScale
 70
     0
300
1/8" = 1'-0"
140
0.125
141
12.0
290
     0
  0
SCALE
  5
4A
102
{ACAD_REACTORS
330
42
102
}
330
42
100
AcDbScale
 70
     0
300
3/16" = 1'-0"
140
0.1875
141
12.0
290
     0
  0
SCALE
  5
4B
102
{ACAD_REACTORS
330
42
102
}
330
42
100
AcDbScale
 70
     0
300
1/4" = 1'-0"
140
0.25
141
12.0
290
     0
  0
SCALE
  5
4C
102
{ACAD_REACTORS
330
42
102
}
330
42
100
AcDbScale
 70
     0
300
3/8" = 1'-0"
140
0.375
141
12.0
290
     0
  0
SCALE
  5
4D
102
{ACAD_REACTORS
330
42
102
}
330
42
100
AcDbScale
 70
     0
300
1/2" = 1'-0"
140
0.5
141
12.0
290
     0
  0
SCALE
  5
4E
102
{ACAD_REACTORS
330
42
102
}
330
42
100
AcDbScale
 70
     0
300
3/4" = 1'-0"
140
0.75
141
12.0
290
     0
  0
SCALE
  5
4F
102
{ACAD_REACTORS
330
42
102
}
330
42
100
AcDbScale
 70
     0
300
1" = 1'-0"
140
1.0
141
12.0
290
     0
  0
SCALE
  5
50
102
{ACAD_REACTORS
330
42
102
}
330
42
100
AcDbScale
 70
     0
300
1-1/2" = 1'-0"
140
1.5
141
12.0
290
     0
  0
SCALE
  5
51
102
{ACAD_REACTORS
330
42
102
}
330
42
100
AcDbScale
 70
     0
300
3" = 1'-0"
140
3.0
141
12.0
290
     0
  0
SCALE
  5
52
102
{ACAD_REACTORS
330
42
102
}
330
42
100
AcDbScale
 70
     0
300
6" = 1'-0"
140
6.0
141
12.0
290
     0
  0
SCALE
  5
53
102
{ACAD_REACTORS
330
42
102
}
330
42
100
AcDbScale
 70
     0
300
1'-0" = 1'-0"
140
12.0
141
12.0
290
     0
  0
ACDBSECTIONVIEWSTYLE
  5
69
102
{ACAD_REACTORS
330
68
102
}
330
68
100
AcDbModelDocViewStyle
 70
     0
  3
Imperial24
290
     1
300
Imperial24
 90
        0
100
AcDbSectionViewStyle
 70
     0
 71
     0
 90
       78
 71
     1
340
55
 62
   256
 40
0.24
340
0
340
0
 62
   256
 40
0.24
300
I, O, Q, S, X, Z
 40
0.48
 90
        3
 40
0.18
 90
        1
 71
     2
340
5D
 90
       25
 62
   256
340
5D
 90
       50
 62
   256
 40
0.24
 40
0.0
 40
0.24
 71
     3
340
55
 62
   256
 40
0.24
 90
        1
 40
0.75
 90
        1
300
%<\AcVar ViewType \f "%tc1">% %<\AcVar ViewSectionStartId>%-%<\AcVar ViewSectionEndId>%\PSCALE %<\AcVar ViewScale \f "%sn">%
 71
     4
 62
   256
 62
   257
300
ANSI31
 40
1.0
 90
        0
290
     0
290
     0
 90
        6
 40
0.0
 40
1.570796326794896
 40
0.2617993877991494
 40
1.308996938995747
 40
-0.2617993877991494
 40
1.832595714594046
  0
TABLESTYLE
  5
65
102
{ACAD_XDICTIONARY
360
13F
102
}
102
{ACAD_REACTORS
330
64
102
}
330
64
100
AcDbTableStyle
280
     0
  3
Standard
 70
     0
 71
     0
 40
0.06
 41
0.06
280
     0
281
     0
  7
Standard
140
0.18
170
     2
 62
     0
 63
     7
283
     0
 90
      512
 91
        0
  1

274
    -2
284
     1
 64
     0
275
    -2
285
     1
 65
     0
276
    -2
286
     1
 66
     0
277
    -2
287
     1
 67
     0
278
    -2
288
     1
 68
     0
279
    -2
289
     1
 69
     0
  7
Standard
140
0.25
170
     5
 62
     0
 63
     7
283
     0
 90
      512
 91
        0
  1

274
    -2
284
     1
 64
     0
275
    -2
285
     1
 65
     0
276
    -2
286
     1
 66
     0
277
    -2
287
     1
 67
     0
278
    -2
288
     1
 68
     0
279
    -2
289
     1
 69
     0
  7
Standard
140
0.18
170
     5
 62
     0
 63
     7
283
     0
 90
      512
 91
        0
  1

274
    -2
284
     1
 64
     0
275
    -2
285
     1
 65
     0
276
    -2
286
     1
 66
     0
277
    -2
287
     1
 67
     0
278
    -2
288
     1
 68
     0
279
    -2
289
     1
 69
     0
  0
VISUALSTYLE
  5
2F
102
{ACAD_REACTORS
330
29
102
}
330
29
100
AcDbVisualStyle
  2
2dWireframe
 70
     4
177
     3
291
     0
 70
    58
 90
        0
176
     1
 90
        2
176
     1
 90
        0
176
     1
 90
        0
176
     1
 40
0.6
176
     1
 40
30.0
176
     1
 62
     7
420
 16777215
176
     1
 90
        1
176
     1
 90
        4
176
     1
 62
     7
176
     1
 62
   257
176
     1
 90
        1
176
     1
 90
        1
176
     1
 40
1.0
176
     1
 90
        0
176
     1
 62
   257
176
     1
 40
1.0
176
     1
 90
        1
176
     1
 90
        6
176
     1
 90
        2
176
     1
 62
     7
176
     1
 90
        5
176
     1
 90
        0
176
     1
 90
        0
176
     1
290
     0
176
     1
 90
        1
176
     1
 40
0.0
176
     1
 90
        0
176
     1
290
     1
176
     1
290
     1
176
     1
290
     0
176
     1
290
     0
176
     1
290
     0
176
     1
290
     0
176
     1
290
     0
176
     1
290
     0
176
     1
290
     0
176
     1
 90
       50
176
     1
 40
0.0
176
     1
 40
1.0
176
     1
 90
        0
176
     1
 62
    18
420
        0
176
     1
 90
       50
176
     1
 90
        3
176
     1
 62
     5
420
      255
176
     1
290
     0
176
     1
 90
       50
176
     1
 90
       50
176
     1
 90
       50
176
     1
290
     0
176
     1
 90
       50
176
     1
 62
   256
176
     0
 40
1.0
176
     0
 90
        2
176
     1
  1
strokes_ogs.tif
176
     1
290
     0
176
     1
 40
1.0
176
     1
 40
1.0
176
     1
  0
VISUALSTYLE
  5
2E
102
{ACAD_REACTORS
330
29
102
}
330
29
100
AcDbVisualStyle
  2
Basic
 70
     7
177
     3
291
     1
 70
    58
 90
        1
176
     1
 90
        0
176
     1
 90
        1
176
     1
 90
        0
176
     1
 40
0.6
176
     1
 40
30.0
176
     1
 62
     7
420
 16777215
176
     1
 90
        0
176
     1
 90
        4
176
     1
 62
     7
176
     1
 62
   257
176
     1
 90
        1
176
     1
 90
        1
176
     1
 40
1.0
176
     1
 90
        8
176
     1
 62
     7
176
     1
 40
1.0
176
     1
 90
        1
176
     1
 90
        6
176
     1
 90
        2
176
     1
 62
     7
176
     1
 90
        5
176
     1
 90
        0
176
     1
 90
        0
176
     1
290
     0
176
     1
 90
        1
176
     1
 40
0.0
176
     1
 90
        0
176
     1
290
     0
176
     1
290
     1
176
     1
290
     1
176
     1
290
     0
176
     1
290
     0
176
     1
290
     0
176
     1
290
     0
176
     1
290
     0
176
     1
290
     0
176
     1
 90
       50
176
     1
 40
0.0
176
     1
 40
1.0
176
     1
 90
        0
176
     1
 62
    18
420
        0
176
     1
 90
       50
176
     1
 90
        3
176
     1
 62
     5
420
      255
176
     1
290
     0
176
     1
 90
       50
176
     1
 90
       50
176
     1
 90
       50
176
     1
290
     0
176
     1
 90
       50
176
     1
 62
   256
176
     0
 40
1.0
176
     0
 90
        2
176
     1
  1
strokes_ogs.tif
176
     1
290
     0
176
     1
 40
1.0
176
     1
 40
1.0
176
     1
  0
VISUALSTYLE
  5
35
102
{ACAD_REACTORS
330
29
102
}
330
29
100
AcDbVisualStyle
  2
Brighten
 70
    12
177
     3
291
     1
 70
    58
 90
        2
176
     1
 90
        2
176
     1
 90
        0
176
     1
 90
        0
176
     1
 40
0.6
176
     1
 40
30.0
176
     1
 62
     7
420
 16777215
176
     1
 90
        1
176
     1
 90
        4
176
     1
 62
     7
176
     1
 62
   257
176
     1
 90
        1
176
     1
 90
        1
176
     1
 40
1.0
176
     1
 90
        8
176
     1
 62
     7
176
     1
 40
1.0
176
     1
 90
        1
176
     1
 90
        6
176
     1
 90
        2
176
     1
 62
     7
176
     1
 90
        5
176
     1
 90
        0
176
     1
 90
        0
176
     1
290
     0
176
     1
 90
        1
176
     1
 40
50.0
176
     1
 90
        0
176
     1
290
     0
176
     1
290
     1
176
     1
290
     1
176
     1
290
     0
176
     1
290
     0
176
     1
290
     0
176
     1
290
     0
176
     1
290
     0
176
     1
290
     0
176
     1
 90
       50
176
     1
 40
0.0
176
     1
 40
1.0
176
     1
 90
        0
176
     1
 62
    18
420
        0
176
     1
 90
       50
176
     1
 90
        3
176
     1
 62
     5
420
      255
176
     1
290
     0
176
     1
 90
       50
176
     1
 90
       50
176
     1
 90
       50
176
     1
290
     0
176
     1
 90
       50
176
     1
 62
   256
176
     0
 40
1.0
176
     0
 90
        2
176
     1
  1
strokes_ogs.tif
176
     1
290
     0
176
     1
 40
1.0
176
     1
 40
1.0
176
     1
  0
VISUALSTYLE
  5
39
102
{ACAD_REACTORS
330
29
102
}
330
29
100
AcDbVisualStyle
  2
ColorChange
 70
    16
177
     3
291
     1
 70
    58
 90
        2
176
     1
 90
        2
176
     1
 90
        3
176
     1
 90
        0
176
     1
 40
0.6
176
     1
 40
30.0
176
     1
 62
     8
420
  8421504
176
     1
 90
        1
176
     1
 90
        4
176
     1
 62
     7
176
     1
 62
   257
176
     1
 90
        1
176
     1
 90
        1
176
     1
 40
1.0
176
     1
 90
        8
176
     1
 62
     8
420
  8421504
176
     1
 40
1.0
176
     1
 90
        1
176
     1
 90
        6
176
     1
 90
        2
176
     1
 62
     7
176
     1
 90
        5
176
     1
 90
        0
176
     1
 90
        0
176
     1
290
     0
176
     1
 90
        1
176
     1
 40
0.0
176
     1
 90
        0
176
     1
290
     0
176
     1
290
     1
176
     1
290
     1
176
     1
290
     0
176
     1
290
     0
176
     1
290
     0
176
     1
290
     0
176
     1
290
     0
176
     1
290
     0
176
     1
 90
       50
176
     1
 40
0.0
176
     1
 40
1.0
176
     1
 90
        0
176
     1
 62
    18
420
        0
176
     1
 90
       50
176
     1
 90
        3
176
     1
 62
     5
420
      255
176
     1
290
     0
176
     1
 90
       50
176
     1
 90
       50
176
     1
 90
       50
176
     1
290
     0
176
     1
 90
       50
176
     1
 62
   256
176
     0
 40
1.0
176
     0
 90
        2
176
     1
  1
strokes_ogs.tif
176
     1
290
     0
176
     1
 40
1.0
176
     1
 40
1.0
176
     1
  0
VISUALSTYLE
  5
32
102
{ACAD_REACTORS
330
29
102
}
330
29
100
AcDbVisualStyle
  2
Conceptual
 70
     9
177
     3
291
     0
 70
    58
 90
        3
176
     1
 90
        2
176
     1
 90
        0
176
     1
 90
        0
176
     1
 40
0.6
176
     1
 40
30.0
176
     1
 62
     7
420
 16777215
176
     1
 90
        2
176
     1
 90
        2
176
     1
 62
     7
176
     1
 62
   257
176
     1
 90
        1
176
     1
 90
        1
176
     1
 40
179.0
176
     1
 90
        8
176
     1
 62
     7
176
     1
 40
1.0
176
     1
 90
        1
176
     1
 90
        6
176
     1
 90
        2
176
     1
 62
     7
176
     1
 90
        3
176
     1
 90
        0
176
     1
 90
        0
176
     1
290
     0
176
     1
 90
        1
176
     1
 40
0.0
176
     1
 90
        0
176
     1
290
     0
176
     1
290
     1
176
     1
290
     1
176
     1
290
     0
176
     1
290
     0
176
     1
290
     0
176
     1
290
     0
176
     1
290
     0
176
     1
290
     0
176
     1
 90
       50
176
     1
 40
0.0
176
     1
 40
1.0
176
     1
 90
        0
176
     1
 62
    18
420
        0
176
     1
 90
       50
176
     1
 90
        3
176
     1
 62
     5
420
      255
176
     1
290
     0
176
     1
 90
       50
176
     1
 90
       50
176
     1
 90
       50
176
     1
290
     0
176
     1
 90
       50
176
     1
 62
   256
176
     0
 40
1.0
176
     0
 90
        2
176
     1
  1
strokes_ogs.tif
176
     1
290
     0
176
     1
 40
1.0
176
     1
 40
1.0
176
     1
  0
VISUALSTYLE
  5
34
102
{ACAD_REACTORS
330
29
102
}
330
29
100
AcDbVisualStyle
  2
Dim
 70
    11
177
     3
291
     1
 70
    58
 90
        2
176
     1
 90
        2
176
     1
 90
        0
176
     1
 90
        0
176
     1
 40
0.6
176
     1
 40
30.0
176
     1
 62
     7
420
 16777215
176
     1
 90
        1
176
     1
 90
        4
176
     1
 62
     7
176
     1
 62
   257
176
     1
 90
        1
176
     1
 90
        1
176
     1
 40
1.0
176
     1
 90
        8
176
     1
 62
     7
176
     1
 40
1.0
176
     1
 90
        1
176
     1
 90
        6
176
     1
 90
        2
176
     1
 62
     7
176
     1
 90
        5
176
     1
 90
        0
176
     1
 90
        0
176
     1
290
     0
176
     1
 90
        1
176
     1
 40
-50.0
176
     1
 90
        0
176
     1
290
     0
176
     1
290
     1
176
     1
290
     1
176
     1
290
     0
176
     1
290
     0
176
     1
290
     0
176
     1
290
     0
176
     1
290
     0
176
     1
290
     0
176
     1
 90
       50
176
     1
 40
0.0
176
     1
 40
1.0
176
     1
 90
        0
176
     1
 62
    18
420
        0
176
     1
 90
       50
176
     1
 90
        3
176
     1
 62
     5
420
      255
176
     1
290
     0
176
     1
 90
       50
176
     1
 90
       50
176
     1
 90
       50
176
     1
290
     0
176
     1
 90
       50
176
     1
 62
   256
176
     0
 40
1.0
176
     0
 90
        2
176
     1
  1
strokes_ogs.tif
176
     1
290
     0
176
     1
 40
1.0
176
     1
 40
1.0
176
     1
  0
VISUALSTYLE
  5
41
102
{ACAD_REACTORS
330
29
102
}
330
29
100
AcDbVisualStyle
  2
EdgeColorOff
 70
    22
177
     3
291
     1
 70
    58
 90
        2
176
     0
 90
        2
176
     0
 90
        0
176
     0
 90
        0
176
     0
 40
0.6
176
     0
 40
30.0
176
     0
 62
     7
420
 16777215
176
     0
 90
        1
176
     0
 90
        4
176
     0
 62
     7
176
     0
 62
   257
176
     0
 90
        1
176
     0
 90
        1
176
     0
 40
1.0
176
     0
 90
        8
176
     2
 62
     7
176
     0
 40
1.0
176
     0
 90
        1
176
     0
 90
        6
176
     0
 90
        2
176
     0
 62
     7
176
     0
 90
        5
176
     0
 90
        0
176
     0
 90
        0
176
     0
290
     0
176
     0
 90
        1
176
     0
 40
0.0
176
     0
 90
        0
176
     0
290
     0
176
     0
290
     1
176
     0
290
     1
176
     0
290
     0
176
     0
290
     0
176
     0
290
     0
176
     0
290
     0
176
     0
290
     0
176
     0
290
     0
176
     0
 90
       50
176
     0
 40
0.0
176
     0
 40
1.0
176
     0
 90
        0
176
     0
 62
    18
420
        0
176
     0
 90
       50
176
     0
 90
        3
176
     0
 62
     5
420
      255
176
     0
290
     0
176
     0
 90
       50
176
     0
 90
       50
176
     0
 90
       50
176
     0
290
     0
176
     0
 90
       50
176
     0
 62
   256
176
     0
 40
1.0
176
     0
 90
        2
176
     0
  1
strokes_ogs.tif
176
     0
290
     0
176
     0
 40
1.0
176
     0
 40
1.0
176
     0
  0
VISUALSTYLE
  5
38
102
{ACAD_REACTORS
330
29
102
}
330
29
100
AcDbVisualStyle
  2
Facepattern
 70
    15
177
     3
291
     1
 70
    58
 90
        2
176
     1
 90
        2
176
     1
 90
        0
176
     1
 90
        0
176
     1
 40
0.6
176
     1
 40
30.0
176
     1
 62
     7
420
 16777215
176
     1
 90
        1
176
     1
 90
        4
176
     1
 62
     7
176
     1
 62
   257
176
     1
 90
        1
176
     1
 90
        1
176
     1
 40
1.0
176
     1
 90
        8
176
     1
 62
     7
176
     1
 40
1.0
176
     1
 90
        1
176
     1
 90
        6
176
     1
 90
        2
176
     1
 62
     7
176
     1
 90
        5
176
     1
 90
        0
176
     1
 90
        0
176
     1
290
     0
176
     1
 90
        1
176
     1
 40
0.0
176
     1
 90
        0
176
     1
290
     0
176
     1
290
     1
176
     1
290
     1
176
     1
290
     0
176
     1
290
     0
176
     1
290
     0
176
     1
290
     0
176
     1
290
     0
176
     1
290
     0
176
     1
 90
       50
176
     1
 40
0.0
176
     1
 40
1.0
176
     1
 90
        0
176
     1
 62
    18
420
        0
176
     1
 90
       50
176
     1
 90
        3
176
     1
 62
     5
420
      255
176
     1
290
     0
176
     1
 90
       50
176
     1
 90
       50
176
     1
 90
       50
176
     1
290
     0
176
     1
 90
       50
176
     1
 62
   256
176
     0
 40
1.0
176
     0
 90
        2
176
     1
  1
strokes_ogs.tif
176
     1
290
     0
176
     1
 40
1.0
176
     1
 40
1.0
176
     1
  0
VISUALSTYLE
  5
2A
102
{ACAD_REACTORS
330
29
102
}
330
29
100
AcDbVisualStyle
  2
Flat
 70
     0
177
     3
291
     1
 70
    58
 90
        2
176
     1
 90
        1
176
     1
 90
        1
176
     1
 90
        2
176
     1
 40
0.6
176
     1
 40
30.0
176
     1
 62
     7
420
 16777215
176
     1
 90
        0
176
     1
 90
        0
176
     1
 62
     7
176
     1
 62
   257
176
     1
 90
        1
176
     1
 90
        1
176
     1
 40
1.0
176
     1
 90
        8
176
     1
 62
     7
176
     1
 40
1.0
176
     1
 90
        1
176
     1
 90
        6
176
     1
 90
        2
176
     1
 62
     7
176
     1
 90
        5
176
     1
 90
        0
176
     1
 90
        0
176
     1
290
     0
176
     1
 90
       13
176
     1
 40
0.0
176
     1
 90
        0
176
     1
290
     0
176
     1
290
     1
176
     1
290
     1
176
     1
290
     0
176
     1
290
     0
176
     1
290
     0
176
     1
290
     0
176
     1
290
     0
176
     1
290
     0
176
     1
 90
       50
176
     1
 40
0.0
176
     1
 40
1.0
176
     1
 90
        0
176
     1
 62
    18
420
        0
176
     1
 90
       50
176
     1
 90
        3
176
     1
 62
     5
420
      255
176
     1
290
     0
176
     1
 90
       50
176
     1
 90
       50
176
     1
 90
       50
176
     1
290
     0
176
     1
 90
       50
176
     1
 62
   256
176
     0
 40
1.0
176
     0
 90
        2
176
     1
  1
strokes_ogs.tif
176
     1
290
     0
176
     1
 40
1.0
176
     1
 40
1.0
176
     1
  0
VISUALSTYLE
  5
2B
102
{ACAD_REACTORS
330
29
102
}
330
29
100
AcDbVisualStyle
  2
FlatWithEdges
 70
     1
177
     3
291
     1
 70
    58
 90
        2
176
     1
 90
        1
176
     1
 90
        1
176
     1
 90
        2
176
     1
 40
0.6
176
     1
 40
30.0
176
     1
 62
     7
420
 16777215
176
     1
 90
        1
176
     1
 90
        0
176
     1
 62
     7
176
     1
 62
   257
176
     1
 90
        1
176
     1
 90
        1
176
     1
 40
1.0
176
     1
 90
        0
176
     1
 62
   257
176
     1
 40
1.0
176
     1
 90
        1
176
     1
 90
        6
176
     1
 90
        2
176
     1
 62
     7
176
     1
 90
        5
176
     1
 90
        0
176
     1
 90
        0
176
     1
290
     0
176
     1
 90
       13
176
     1
 40
0.0
176
     1
 90
        0
176
     1
290
     0
176
     1
290
     1
176
     1
290
     1
176
     1
290
     0
176
     1
290
     0
176
     1
290
     0
176
     1
290
     0
176
     1
290
     0
176
     1
290
     0
176
     1
 90
       50
176
     1
 40
0.0
176
     1
 40
1.0
176
     1
 90
        0
176
     1
 62
    18
420
        0
176
     1
 90
       50
176
     1
 90
        3
176
     1
 62
     5
420
      255
176
     1
290
     0
176
     1
 90
       50
176
     1
 90
       50
176
     1
 90
       50
176
     1
290
     0
176
     1
 90
       50
176
     1
 62
   256
176
     0
 40
1.0
176
     0
 90
        2
176
     1
  1
strokes_ogs.tif
176
     1
290
     0
176
     1
 40
1.0
176
     1
 40
1.0
176
     1
  0
VISUALSTYLE
  5
2C
102
{ACAD_REACTORS
330
29
102
}
330
29
100
AcDbVisualStyle
  2
Gouraud
 70
     2
177
     3
291
     1
 70
    58
 90
        2
176
     1
 90
        2
176
     1
 90
        1
176
     1
 90
        2
176
     1
 40
0.6
176
     1
 40
30.0
176
     1
 62
     7
420
 16777215
176
     1
 90
        0
176
     1
 90
        0
176
     1
 62
     7
176
     1
 62
   257
176
     1
 90
        1
176
     1
 90
        1
176
     1
 40
1.0
176
     1
 90
        0
176
     1
 62
     7
176
     1
 40
1.0
176
     1
 90
        1
176
     1
 90
        6
176
     1
 90
        2
176
     1
 62
     7
176
     1
 90
        5
176
     1
 90
        0
176
     1
 90
        0
176
     1
290
     0
176
     1
 90
       13
176
     1
 40
0.0
176
     1
 90
        0
176
     1
290
     0
176
     1
290
     1
176
     1
290
     1
176
     1
290
     0
176
     1
290
     0
176
     1
290
     0
176
     1
290
     0
176
     1
290
     0
176
     1
290
     0
176
     1
 90
       50
176
     1
 40
0.0
176
     1
 40
1.0
176
     1
 90
        0
176
     1
 62
    18
420
        0
176
     1
 90
       50
176
     1
 90
        3
176
     1
 62
     5
420
      255
176
     1
290
     0
176
     1
 90
       50
176
     1
 90
       50
176
     1
 90
       50
176
     1
290
     0
176
     1
 90
       50
176
     1
 62
   256
176
     0
 40
1.0
176
     0
 90
        2
176
     1
  1
strokes_ogs.tif
176
     1
290
     0
176
     1
 40
1.0
176
     1
 40
1.0
176
     1
  0
VISUALSTYLE
  5
2D
102
{ACAD_REACTORS
330
29
102
}
330
29
100
AcDbVisualStyle
  2
GouraudWithEdges
 70
     3
177
     3
291
     1
 70
    58
 90
        2
176
     1
 90
        2
176
     1
 90
        1
176
     1
 90
        2
176
     1
 40
0.6
176
     1
 40
30.0
176
     1
 62
     7
420
 16777215
176
     1
 90
        1
176
     1
 90
        0
176
     1
 62
     7
176
     1
 62
   257
176
     1
 90
        1
176
     1
 90
        1
176
     1
 40
1.0
176
     1
 90
        0
176
     1
 62
   257
176
     1
 40
1.0
176
     1
 90
        1
176
     1
 90
        6
176
     1
 90
        2
176
     1
 62
     7
176
     1
 90
        5
176
     1
 90
        0
176
     1
 90
        0
176
     1
290
     0
176
     1
 90
       13
176
     1
 40
0.0
176
     1
 90
        0
176
     1
290
     0
176
     1
290
     1
176
     1
290
     1
176
     1
290
     0
176
     1
290
     0
176
     1
290
     0
176
     1
290
     0
176
     1
290
     0
176
     1
290
     0
176
     1
 90
       50
176
     1
 40
0.0
176
     1
 40
1.0
176
     1
 90
        0
176
     1
 62
    18
420
        0
176
     1
 90
       50
176
     1
 90
        3
176
     1
 62
     5
420
      255
176
     1
290
     0
176
     1
 90
       50
176
     1
 90
       50
176
     1
 90
       50
176
     1
290
     0
176
     1
 90
       50
176
     1
 62
   256
176
     0
 40
1.0
176
     0
 90
        2
176
     1
  1
strokes_ogs.tif
176
     1
290
     0
176
     1
 40
1.0
176
     1
 40
1.0
176
     1
  0
VISUALSTYLE
  5
31
102
{ACAD_REACTORS
330
29
102
}
330
29
100
AcDbVisualStyle
  2
Hidden
 70
     6
177
     3
291
     0
 70
    58
 90
        1
176
     1
 90
        2
176
     1
 90
        2
176
     1
 90
        0
176
     1
 40
0.6
176
     1
 40
30.0
176
     1
 62
     7
420
 16777215
176
     1
 90
        2
176
     1
 90
        2
176
     1
 62
     7
176
     1
 62
   257
176
     1
 90
        2
176
     1
 90
        1
176
     1
 40
40.0
176
     1
 90
        0
176
     1
 62
   257
176
     1
 40
1.0
176
     1
 90
        1
176
     1
 90
        6
176
     1
 90
        2
176
     1
 62
     7
176
     1
 90
        3
176
     1
 90
        0
176
     1
 90
        0
176
     1
290
     0
176
     1
 90
        1
176
     1
 40
0.0
176
     1
 90
        0
176
     1
290
     0
176
     1
290
     1
176
     1
290
     1
176
     1
290
     0
176
     1
290
     0
176
     1
290
     0
176
     1
290
     0
176
     1
290
     0
176
     1
290
     0
176
     1
 90
       50
176
     1
 40
0.0
176
     1
 40
1.0
176
     1
 90
        0
176
     1
 62
    18
420
        0
176
     1
 90
       50
176
     1
 90
        3
176
     1
 62
     5
420
      255
176
     1
290
     0
176
     1
 90
       50
176
     1
 90
       50
176
     1
 90
       50
176
     1
290
     0
176
     1
 90
       50
176
     1
 62
   256
176
     0
 40
1.0
176
     0
 90
        2
176
     1
  1
strokes_ogs.tif
176
     1
290
     0
176
     1
 40
1.0
176
     1
 40
1.0
176
     1
  0
VISUALSTYLE
  5
3F
102
{ACAD_REACTORS
330
29
102
}
330
29
100
AcDbVisualStyle
  2
JitterOff
 70
    20
177
     3
291
     1
 70
    58
 90
        2
176
     0
 90
        2
176
     0
 90
        0
176
     0
 90
        0
176
     0
 40
0.6
176
     0
 40
30.0
176
     0
 62
     7
420
 16777215
176
     0
 90
        1
176
     0
 90
        4
176
     0
 62
     7
176
     0
 62
   257
176
     0
 90
        1
176
     0
 90
        1
176
     0
 40
1.0
176
     0
 90
       10
176
     2
 62
     7
176
     0
 40
1.0
176
     0
 90
        1
176
     0
 90
        6
176
     0
 90
        2
176
     0
 62
     7
176
     0
 90
        5
176
     0
 90
        0
176
     0
 90
        0
176
     0
290
     0
176
     0
 90
        1
176
     0
 40
0.0
176
     0
 90
        0
176
     0
290
     0
176
     0
290
     1
176
     0
290
     1
176
     0
290
     0
176
     0
290
     0
176
     0
290
     0
176
     0
290
     0
176
     0
290
     0
176
     0
290
     0
176
     0
 90
       50
176
     0
 40
0.0
176
     0
 40
1.0
176
     0
 90
        0
176
     0
 62
    18
420
        0
176
     0
 90
       50
176
     0
 90
        3
176
     0
 62
     5
420
      255
176
     0
290
     0
176
     0
 90
       50
176
     0
 90
       50
176
     0
 90
       50
176
     0
290
     0
176
     0
 90
       50
176
     0
 62
   256
176
     0
 40
1.0
176
     0
 90
        2
176
     0
  1
strokes_ogs.tif
176
     0
290
     0
176
     0
 40
1.0
176
     0
 40
1.0
176
     0
  0
VISUALSTYLE
  5
37
102
{ACAD_REACTORS
330
29
102
}
330
29
100
AcDbVisualStyle
  2
Linepattern
 70
    14
177
     3
291
     1
 70
    58
 90
        2
176
     1
 90
        2
176
     1
 90
        0
176
     1
 90
        0
176
     1
 40
0.6
176
     1
 40
30.0
176
     1
 62
     7
420
 16777215
176
     1
 90
        1
176
     1
 90
        4
176
     1
 62
     7
176
     1
 62
   257
176
     1
 90
        7
176
     1
 90
        7
176
     1
 40
1.0
176
     1
 90
        8
176
     1
 62
     7
176
     1
 40
1.0
176
     1
 90
        1
176
     1
 90
        6
176
     1
 90
        2
176
     1
 62
     7
176
     1
 90
        5
176
     1
 90
        0
176
     1
 90
        0
176
     1
290
     0
176
     1
 90
        1
176
     1
 40
0.0
176
     1
 90
        0
176
     1
290
     0
176
     1
290
     1
176
     1
290
     1
176
     1
290
     0
176
     1
290
     0
176
     1
290
     0
176
     1
290
     0
176
     1
290
     0
176
     1
290
     0
176
     1
 90
       50
176
     1
 40
0.0
176
     1
 40
1.0
176
     1
 90
        0
176
     1
 62
    18
420
        0
176
     1
 90
       50
176
     1
 90
        3
176
     1
 62
     5
420
      255
176
     1
290
     0
176
     1
 90
       50
176
     1
 90
       50
176
     1
 90
       50
176
     1
290
     0
176
     1
 90
       50
176
     1
 62
   256
176
     0
 40
1.0
176
     0
 90
        2
176
     1
  1
strokes_ogs.tif
176
     1
290
     0
176
     1
 40
1.0
176
     1
 40
1.0
176
     1
  0
VISUALSTYLE
  5
40
102
{ACAD_REACTORS
330
29
102
}
330
29
100
AcDbVisualStyle
  2
OverhangOff
 70
    21
177
     3
291
     1
 70
    58
 90
        2
176
     0
 90
        2
176
     0
 90
        0
176
     0
 90
        0
176
     0
 40
0.6
176
     0
 40
30.0
176
     0
 62
     7
420
 16777215
176
     0
 90
        1
176
     0
 90
        4
176
     0
 62
     7
176
     0
 62
   257
176
     0
 90
        1
176
     0
 90
        1
176
     0
 40
1.0
176
     0
 90
        9
176
     2
 62
     7
176
     0
 40
1.0
176
     0
 90
        1
176
     0
 90
        6
176
     0
 90
        2
176
     0
 62
     7
176
     0
 90
        5
176
     0
 90
        0
176
     0
 90
        0
176
     0
290
     0
176
     0
 90
        1
176
     0
 40
0.0
176
     0
 90
        0
176
     0
290
     0
176
     0
290
     1
176
     0
290
     1
176
     0
290
     0
176
     0
290
     0
176
     0
290
     0
176
     0
290
     0
176
     0
290
     0
176
     0
290
     0
176
     0
 90
       50
176
     0
 40
0.0
176
     0
 40
1.0
176
     0
 90
        0
176
     0
 62
    18
420
        0
176
     0
 90
       50
176
     0
 90
        3
176
     0
 62
     5
420
      255
176
     0
290
     0
176
     0
 90
       50
176
     0
 90
       50
176
     0
 90
       50
176
     0
290
     0
176
     0
 90
       50
176
     0
 62
   256
176
     0
 40
1.0
176
     0
 90
        2
176
     0
  1
strokes_ogs.tif
176
     0
290
     0
176
     0
 40
1.0
176
     0
 40
1.0
176
     0
  0
VISUALSTYLE
  5
33
102
{ACAD_REACTORS
330
29
102
}
330
29
100
AcDbVisualStyle
  2
Realistic
 70
     8
177
     3
291
     0
 70
    58
 90
        2
176
     1
 90
        3
176
     1
 90
        0
176
     1
 90
        2
176
     1
 40
0.6
176
     1
 40
30.0
176
     1
 62
     7
420
 16777215
176
     1
 90
        0
176
     1
 90
        0
176
     1
 62
     7
176
     1
 62
   257
176
     1
 90
        1
176
     1
 90
        1
176
     1
 40
1.0
176
     1
 90
        8
176
     1
 62
   257
176
     1
 40
1.0
176
     1
 90
        1
176
     1
 90
        6
176
     1
 90
        2
176
     1
 62
     7
176
     1
 90
        3
176
     1
 90
        0
176
     1
 90
        0
176
     1
290
     0
176
     1
 90
       13
176
     1
 40
0.0
176
     1
 90
        0
176
     1
290
     0
176
     1
290
     1
176
     1
290
     1
176
     1
290
     0
176
     1
290
     0
176
     1
290
     0
176
     1
290
     0
176
     1
290
     0
176
     1
290
     0
176
     1
 90
       50
176
     1
 40
0.0
176
     1
 40
1.0
176
     1
 90
        0
176
     1
 62
    18
420
        0
176
     1
 90
       50
176
     1
 90
        3
176
     1
 62
     5
420
      255
176
     1
290
     0
176
     1
 90
       50
176
     1
 90
       50
176
     1
 90
       50
176
     1
290
     0
176
     1
 90
       50
176
     1
 62
   256
176
     0
 40
1.0
176
     0
 90
        2
176
     1
  1
strokes_ogs.tif
176
     1
290
     0
176
     1
 40
1.0
176
     1
 40
1.0
176
     1
  0
VISUALSTYLE
  5
3E
102
{ACAD_REACTORS
330
29
102
}
330
29
100
AcDbVisualStyle
  2
Shaded
 70
    27
177
     3
291
     0
 70
    58
 90
        2
176
     1
 90
        2
176
     1
 90
        1
176
     1
 90
        2
176
     1
 40
0.6
176
     1
 40
30.0
176
     1
 62
     7
420
 16777215
176
     1
 90
        0
176
     1
 90
        4
176
     1
 62
     7
176
     1
 62
   257
176
     1
 90
        1
176
     1
 90
        1
176
     1
 40
1.0
176
     1
 90
        8
176
     1
 62
   257
176
     1
 40
1.0
176
     1
 90
        1
176
     1
 90
        6
176
     1
 90
        2
176
     1
 62
     8
420
  7895160
176
     1
 90
        3
176
     1
 90
        0
176
     1
 90
        0
176
     1
290
     0
176
     1
 90
        5
176
     1
 40
0.0
176
     1
 90
        0
176
     1
290
     0
176
     1
290
     1
176
     1
290
     1
176
     1
290
     0
176
     1
290
     0
176
     1
290
     0
176
     1
290
     0
176
     1
290
     0
176
     1
290
     0
176
     1
 90
       50
176
     1
 40
0.0
176
     1
 40
1.0
176
     1
 90
        0
176
     1
 62
    18
420
        0
176
     1
 90
       50
176
     1
 90
        3
176
     1
 62
     5
420
      255
176
     1
290
     0
176
     1
 90
       50
176
     1
 90
       50
176
     1
 90
       50
176
     1
290
     0
176
     1
 90
       50
176
     1
 62
   256
176
     0
 40
1.0
176
     0
 90
        2
176
     1
  1
strokes_ogs.tif
176
     1
290
     0
176
     1
 40
1.0
176
     1
 40
1.0
176
     1
  0
VISUALSTYLE
  5
3D
102
{ACAD_REACTORS
330
29
102
}
330
29
100
AcDbVisualStyle
  2
Shaded with edges
 70
    26
177
     3
291
     0
 70
    58
 90
        2
176
     1
 90
        2
176
     1
 90
        1
176
     1
 90
        2
176
     1
 40
0.6
176
     1
 40
30.0
176
     1
 62
     7
420
 16777215
176
     1
 90
        1
176
     1
 90
        2
176
     1
 62
     7
176
     1
 62
   257
176
     1
 90
        2
176
     1
 90
        1
176
     1
 40
1.0
176
     1
 90
        8
176
     1
 62
   257
176
     1
 40
1.0
176
     1
 90
        1
176
     1
 90
        6
176
     1
 90
        2
176
     1
 62
     7
176
     1
 90
        3
176
     1
 90
        0
176
     1
 90
        0
176
     1
290
     0
176
     1
 90
        5
176
     1
 40
0.0
176
     1
 90
        0
176
     1
290
     0
176
     1
290
     1
176
     1
290
     1
176
     1
290
     0
176
     1
290
     0
176
     1
290
     0
176
     1
290
     0
176
     1
290
     0
176
     1
290
     0
176
     1
 90
       50
176
     1
 40
0.0
176
     1
 40
1.0
176
     1
 90
        0
176
     1
 62
    18
420
        0
176
     1
 90
       50
176
     1
 90
        3
176
     1
 62
     5
420
      255
176
     1
290
     0
176
     1
 90
       50
176
     1
 90
       50
176
     1
 90
       50
176
     1
290
     0
176
     1
 90
       50
176
     1
 62
   256
176
     0
 40
1.0
176
     0
 90
        2
176
     1
  1
strokes_ogs.tif
176
     1
290
     0
176
     1
 40
1.0
176
     1
 40
1.0
176
     1
  0
VISUALSTYLE
  5
3A
102
{ACAD_REACTORS
330
29
102
}
330
29
100
AcDbVisualStyle
  2
Shades of Gray
 70
    23
177
     3
291
     0
 70
    58
 90
        2
176
     1
 90
        2
176
     1
 90
        3
176
     1
 90
        0
176
     1
 40
0.6
176
     1
 40
30.0
176
     1
 62
     7
420
 16777215
176
     1
 90
        2
176
     1
 90
        2
176
     1
 62
     7
176
     1
 62
     7
176
     1
 90
        1
176
     1
 90
        1
176
     1
 40
40.0
176
     1
 90
        8
176
     1
 62
     7
176
     1
 40
1.0
176
     1
 90
        1
176
     1
 90
        6
176
     1
 90
        2
176
     1
 62
     7
176
     1
 90
        3
176
     1
 90
        0
176
     1
 90
        0
176
     1
290
     0
176
     1
 90
        1
176
     1
 40
0.0
176
     1
 90
        0
176
     1
290
     0
176
     1
290
     1
176
     1
290
     1
176
     1
290
     0
176
     1
290
     0
176
     1
290
     0
176
     1
290
     0
176
     1
290
     0
176
     1
290
     0
176
     1
 90
       50
176
     1
 40
0.0
176
     1
 40
1.0
176
     1
 90
        0
176
     1
 62
    18
420
        0
176
     1
 90
       50
176
     1
 90
        3
176
     1
 62
     5
420
      255
176
     1
290
     0
176
     1
 90
       50
176
     1
 90
       50
176
     1
 90
       50
176
     1
290
     0
176
     1
 90
       50
176
     1
 62
   256
176
     0
 40
1.0
176
     0
 90
        2
176
     1
  1
strokes_ogs.tif
176
     1
290
     0
176
     1
 40
1.0
176
     1
 40
1.0
176
     1
  0
VISUALSTYLE
  5
3B
102
{ACAD_REACTORS
330
29
102
}
330
29
100
AcDbVisualStyle
  2
Sketchy
 70
    24
177
     3
291
     0
 70
    58
 90
        1
176
     1
 90
        2
176
     1
 90
        2
176
     1
 90
        0
176
     1
 40
0.6
176
     1
 40
30.0
176
     1
 62
     7
420
 16777215
176
     1
 90
        2
176
     1
 90
        2
176
     1
 62
     7
176
     1
 62
     7
176
     1
 90
        1
176
     1
 90
        1
176
     1
 40
40.0
176
     1
 90
       11
176
     1
 62
     7
176
     1
 40
1.0
176
     1
 90
        1
176
     1
 90
        6
176
     1
 90
        2
176
     1
 62
     7
176
     1
 90
        6
176
     1
 90
        0
176
     1
 90
        0
176
     1
290
     0
176
     1
 90
        1
176
     1
 40
0.0
176
     1
 90
        0
176
     1
290
     0
176
     1
290
     1
176
     1
290
     1
176
     1
290
     0
176
     1
290
     0
176
     1
290
     0
176
     1
290
     0
176
     1
290
     0
176
     1
290
     0
176
     1
 90
       50
176
     1
 40
0.0
176
     1
 40
1.0
176
     1
 90
        0
176
     1
 62
    18
420
        0
176
     1
 90
       50
176
     1
 90
        3
176
     1
 62
     5
420
      255
176
     1
290
     0
176
     1
 90
       50
176
     1
 90
       50
176
     1
 90
       50
176
     1
290
     0
176
     1
 90
       50
176
     1
 62
   256
176
     0
 40
1.0
176
     0
 90
        2
176
     1
  1
strokes_ogs.tif
176
     1
290
     0
176
     1
 40
1.0
176
     1
 40
1.0
176
     1
  0
VISUALSTYLE
  5
36
102
{ACAD_REACTORS
330
29
102
}
330
29
100
AcDbVisualStyle
  2
Thicken
 70
    13
177
     3
291
     1
 70
    58
 90
        2
176
     1
 90
        2
176
     1
 90
        0
176
     1
 90
        0
176
     1
 40
0.6
176
     1
 40
30.0
176
     1
 62
     7
420
 16777215
176
     1
 90
        1
176
     1
 90
        4
176
     1
 62
     7
176
     1
 62
   257
176
     1
 90
        1
176
     1
 90
        1
176
     1
 40
1.0
176
     1
 90
       12
176
     1
 62
     7
176
     1
 40
1.0
176
     1
 90
        1
176
     1
 90
        6
176
     1
 90
        2
176
     1
 62
     7
176
     1
 90
        5
176
     1
 90
        0
176
     1
 90
        0
176
     1
290
     0
176
     1
 90
        1
176
     1
 40
0.0
176
     1
 90
        0
176
     1
290
     0
176
     1
290
     1
176
     1
290
     1
176
     1
290
     0
176
     1
290
     0
176
     1
290
     0
176
     1
290
     0
176
     1
290
     0
176
     1
290
     0
176
     1
 90
       50
176
     1
 40
0.0
176
     1
 40
1.0
176
     1
 90
        0
176
     1
 62
    18
420
        0
176
     1
 90
       50
176
     1
 90
        3
176
     1
 62
     5
420
      255
176
     1
290
     0
176
     1
 90
       50
176
     1
 90
       50
176
     1
 90
       50
176
     1
290
     0
176
     1
 90
       50
176
     1
 62
   256
176
     0
 40
1.0
176
     0
 90
        2
176
     1
  1
strokes_ogs.tif
176
     1
290
     0
176
     1
 40
1.0
176
     1
 40
1.0
176
     1
  0
VISUALSTYLE
  5
30
102
{ACAD_REACTORS
330
29
102
}
330
29
100
AcDbVisualStyle
  2
Wireframe
 70
     5
177
     3
291
     0
 70
    58
 90
        0
176
     1
 90
        2
176
     1
 90
        0
176
     1
 90
        0
176
     1
 40
0.6
176
     1
 40
30.0
176
     1
 62
     7
420
 16777215
176
     1
 90
        1
176
     1
 90
        4
176
     1
 62
     7
176
     1
 62
   257
176
     1
 90
        1
176
     1
 90
        1
176
     1
 40
1.0
176
     1
 90
        0
176
     1
 62
   257
176
     1
 40
1.0
176
     1
 90
        1
176
     1
 90
        6
176
     1
 90
        2
176
     1
 62
     7
176
     1
 90
        3
176
     1
 90
        0
176
     1
 90
        0
176
     1
290
     0
176
     1
 90
        1
176
     1
 40
0.0
176
     1
 90
        0
176
     1
290
     0
176
     1
290
     1
176
     1
290
     1
176
     1
290
     0
176
     1
290
     0
176
     1
290
     0
176
     1
290
     0
176
     1
290
     0
176
     1
290
     0
176
     1
 90
       50
176
     1
 40
0.0
176
     1
 40
1.0
176
     1
 90
        0
176
     1
 62
    18
420
        0
176
     1
 90
       50
176
     1
 90
        3
176
     1
 62
     5
420
      255
176
     1
290
     0
176
     1
 90
       50
176
     1
 90
       50
176
     1
 90
       50
176
     1
290
     0
176
     1
 90
       50
176
     1
 62
   256
176
     0
 40
1.0
176
     0
 90
        2
176
     1
  1
strokes_ogs.tif
176
     1
290
     0
176
     1
 40
1.0
176
     1
 40
1.0
176
     1
  0
VISUALSTYLE
  5
3C
102
{ACAD_REACTORS
330
29
102
}
330
29
100
AcDbVisualStyle
  2
X-Ray
 70
    25
177
     3
291
     0
 70
    58
 90
        2
176
     1
 90
        2
176
     1
 90
        1
176
     1
 90
        1
176
     1
 40
0.5
176
     1
 40
30.0
176
     1
 62
     7
420
 16777215
176
     1
 90
        1
176
     1
 90
        0
176
     1
 62
     7
176
     1
 62
   257
176
     1
 90
        1
176
     1
 90
        1
176
     1
 40
1.0
176
     1
 90
        8
176
     1
 62
     7
176
     1
 40
1.0
176
     1
 90
        1
176
     1
 90
        6
176
     1
 90
        2
176
     1
 62
     7
176
     1
 90
        3
176
     1
 90
        0
176
     1
 90
        0
176
     1
290
     0
176
     1
 90
       13
176
     1
 40
0.0
176
     1
 90
        0
176
     1
290
     0
176
     1
290
     1
176
     1
290
     1
176
     1
290
     0
176
     1
290
     0
176
     1
290
     0
176
     1
290
     0
176
     1
290
     0
176
     1
290
     0
176
     1
 90
       50
176
     1
 40
0.0
176
     1
 40
1.0
176
     1
 90
        0
176
     1
 62
    18
420
        0
176
     1
 90
       50
176
     1
 90
        3
176
     1
 62
     5
420
      255
176
     1
290
     0
176
     1
 90
       50
176
     1
 90
       50
176
     1
 90
       50
176
     1
290
     0
176
     1
 90
       50
176
     1
 62
   256
176
     0
 40
1.0
176
     0
 90
        2
176
     1
  1
strokes_ogs.tif
176
     1
290
     0
176
     1
 40
1.0
176
     1
 40
1.0
176
     1
  0
DICTIONARYVAR
  5
13E
102
{ACAD_REACTORS
330
139
102
}
330
139
100
DictionaryVariables
280
     0
  1
1:1
  0
DICTIONARYVAR
  5
13B
102
{ACAD_REACTORS
330
139
102
}
330
139
100
DictionaryVariables
280
     0
  1
STANDARD
  0
DICTIONARYVAR
  5
13A
102
{ACAD_REACTORS
330
139
102
}
330
139
100
DictionaryVariables
280
     0
  1
STANDARD
  0
DICTIONARYVAR
  5
13C
102
{ACAD_REACTORS
330
139
102
}
330
139
100
DictionaryVariables
280
     0
  1
Imperial24
  0
DICTIONARYVAR
  5
13D
102
{ACAD_REACTORS
330
139
102
}
330
139
100
DictionaryVariables
280
     0
  1
Imperial24
  0
DICTIONARY
  5
1A
330
19
100
AcDbDictionary
280
     1
281
     1
  3
BUMPTILE
360
1C
  3
DIFFUSETILE
360
1B
  3
OPACITYTILE
360
1F
  3
REFLECTIONTILE
360
1E
  3
REFRACTIONTILE
360
20
  3
SPECULARTILE
360
1D
  0
DICTIONARY
  5
12
330
11
100
AcDbDictionary
280
     1
281
     1
  3
BUMPTILE
360
14
  3
DIFFUSETILE
360
13
  3
OPACITYTILE
360
17
  3
REFLECTIONTILE
360
16
  3
REFRACTIONTILE
360
18
  3
SPECULARTILE
360
15
  0
DICTIONARY
  5
22
330
21
100
AcDbDictionary
280
     1
281
     1
  3
BUMPTILE
360
24
  3
DIFFUSETILE
360
23
  3
OPACITYTILE
360
27
  3
REFLECTIONTILE
360
26
  3
REFRACTIONTILE
360
28
  3
SPECULARTILE
360
25
  0
DICTIONARY
  5
13F
330
65
100
AcDbDictionary
280
     1
281
     1
  3
ACAD_ROUNDTRIP_2008_TABLESTYLE_CELLSTYLEMAP
360
140
  0
XRECORD
  5
1C
102
{ACAD_REACTORS
330
1A
102
}
330
1A
100
AcDbXrecord
280
     1
270
     1
271
     1
  0
XRECORD
  5
1B
102
{ACAD_REACTORS
330
1A
102
}
330
1A
100
AcDbXrecord
280
     1
270
     1
271
     1
  0
XRECORD
  5
1F
102
{ACAD_REACTORS
330
1A
102
}
330
1A
100
AcDbXrecord
280
     1
270
     1
271
     1
  0
XRECORD
  5
1E
102
{ACAD_REACTORS
330
1A
102
}
330
1A
100
AcDbXrecord
280
     1
270
     1
271
     1
  0
XRECORD
  5
20
102
{ACAD_REACTORS
330
1A
102
}
330
1A
100
AcDbXrecord
280
     1
270
     1
271
     1
  0
XRECORD
  5
1D
102
{ACAD_REACTORS
330
1A
102
}
330
1A
100
AcDbXrecord
280
     1
270
     1
271
     1
  0
XRECORD
  5
14
102
{ACAD_REACTORS
330
12
102
}
330
12
100
AcDbXrecord
280
     1
270
     1
271
     1
  0
XRECORD
  5
13
102
{ACAD_REACTORS
330
12
102
}
330
12
100
AcDbXrecord
280
     1
270
     1
271
     1
  0
XRECORD
  5
17
102
{ACAD_REACTORS
330
12
102
}
330
12
100
AcDbXrecord
280
     1
270
     1
271
     1
  0
XRECORD
  5
16
102
{ACAD_REACTORS
330
12
102
}
330
12
100
AcDbXrecord
280
     1
270
     1
271
     1
  0
XRECORD
  5
18
102
{ACAD_REACTORS
330
12
102
}
330
12
100
AcDbXrecord
280
     1
270
     1
271
     1
  0
XRECORD
  5
15
102
{ACAD_REACTORS
330
12
102
}
330
12
100
AcDbXrecord
280
     1
270
     1
271
     1
  0
XRECORD
  5
24
102
{ACAD_REACTORS
330
22
102
}
330
22
100
AcDbXrecord
280
     1
270
     1
271
     1
  0
XRECORD
  5
23
102
{ACAD_REACTORS
330
22
102
}
330
22
100
AcDbXrecord
280
     1
270
     1
271
     1
  0
XRECORD
  5
27
102
{ACAD_REACTORS
330
22
102
}
330
22
100
AcDbXrecord
280
     1
270
     1
271
     1
  0
XRECORD
  5
26
102
{ACAD_REACTORS
330
22
102
}
330
22
100
AcDbXrecord
280
     1
270
     1
271
     1
  0
XRECORD
  5
28
102
{ACAD_REACTORS
330
22
102
}
330
22
100
AcDbXrecord
280
     1
270
     1
271
     1
  0
XRECORD
  5
25
102
{ACAD_REACTORS
330
22
102
}
330
22
100
AcDbXrecord
280
     1
270
     1
271
     1
  0
CELLSTYLEMAP
  5
140
102
{ACAD_REACTORS
330
13F
102
}
330
13F
100
AcDbCellStyleMap
 90
        3
300
CELLSTYLE
  1
TABLEFORMAT_BEGIN
 90
        5
170
     1
 91
        0
 92
    32768
 62
   257
 93
        1
300
CONTENTFORMAT
  1
CONTENTFORMAT_BEGIN
 90
        0
 91
        0
 92
      512
 93
        0
300

 40
0.0
140
1.0
 94
        5
 62
     0
340
55
144
0.25
309
CONTENTFORMAT_END
171
     0
 94
        0
309
TABLEFORMAT_END
  1
CELLSTYLE_BEGIN
 90
        1
 91
        1
300
_TITLE
309
CELLSTYLE_END
300
CELLSTYLE
  1
TABLEFORMAT_BEGIN
 90
        5
170
     1
 91
        0
 92
        0
 62
   257
 93
        1
300
CONTENTFORMAT
  1
CONTENTFORMAT_BEGIN
 90
        0
 91
        0
 92
      512
 93
        0
300

 40
0.0
140
1.0
 94
        5
 62
     0
340
55
144
0.18
309
CONTENTFORMAT_END
171
     0
 94
        0
309
TABLEFORMAT_END
  1
CELLSTYLE_BEGIN
 90
        2
 91
        1
300
_HEADER
309
CELLSTYLE_END
300
CELLSTYLE
  1
TABLEFORMAT_BEGIN
 90
        5
170
     1
 91
        0
 92
        0
 62
   257
 93
        1
300
CONTENTFORMAT
  1
CONTENTFORMAT_BEGIN
 90
        0
 91
        0
 92
      512
 93
        0
300

 40
0.0
140
1.0
 94
        2
 62
     0
340
55
144
0.18
309
CONTENTFORMAT_END
171
     0
 94
        0
309
TABLEFORMAT_END
  1
CELLSTYLE_BEGIN
 90
        3
 91
        2
300
_DATA
309
CELLSTYLE_END
  0
ENDSEC
  0
EOF
