# Supplementary material for: Nuclear speed and cycle length co-vary with local density during syncytial blastoderm formation in a cricket
Source: Nat Commun. 2022 Jul 6;13:3889. doi: 10.1038/s41467-022-31212-8 (PMC9259616; doi:10.1038/s41467-022-31212-8)
Supplement: Supplementary file 7 — Source Data [file 41467_2022_31212_MOESM7_ESM.xlsx]

## Sheet: Figure 1d
pairwise_correlations	pairwise_correlations	pairwise_correlations	pairwise_correlations	pairwise_correlations	pairwise_correlations	pairwise_correlations	pairwise_correlations	pairwise_correlations	pairwise_correlations
0_to_10_um_bin	10_to_20_um_bin	20_to_30_um_bin	30_to_40_um_bin	40_to_50_um_bin	50_to_60_um_bin	60_to_70_um_bin	70_to_80_um_bin	80_to_90_um_bin	0_to_10_um_bin
-0.159328	-0.34324	-0.727113	0.62847	0.98939	0.209425	-0.658728	-0.7807	-0.903878	-0.0982058
0.280319	0.118426	0.716628	0.5418	0.979519	-0.593919	-0.841111	-0.266911	-0.853063	-0.674249
-0.161967	0.104026	0.128682	0.17154	0.716206	-0.208047	-0.445144	-0.439213	-0.214643	-0.725399
0.482751	0.606291	0.968313	-0.00989071	0.48325	-0.707469	-0.808331	-0.0778876	0.0962884	0.0720268
0.182652	0.974154	-0.449878	0.155085	0.383662	-0.576496	0.0847499	-0.544989	-0.584017	-0.173717
-0.755911	0.315398	0.309756	0.294136	-0.754096	-0.718987	-0.482707	0.172511	-0.81542	-0.395515
-0.967328	0.497494	0.962474	0.153809	0.287532	-0.882486	-0.228904	-0.536895	-0.920614	0.147172
-0.780064	-0.294289	-0.294289	0.461785	0.314721	-0.617276	-0.406119	-0.169117	0.169669	0.171549
0.271261	0.912743	0.991781	0.0237013	-0.123762	-0.759681	-0.839533	0.014497	0.173224	-0.250108
-0.538532	0.351045	0.351045	-0.060517	0.60705	-0.775592	-0.686803	-0.409643	-0.0855713	0.0994964
-0.0674659	0.915515	-0.0631109	0.0861171	0.0403532	-0.772353	-0.986927	-0.0169753	0.00162016	-0.388456
-0.135769	0.679778	0.832909	0.19054	0.512298	-0.636794	-0.617531	-0.947857	-0.704588	-0.274202
0.169229	0.766821	0.679778	0.236821	0.0231615	-0.121688	-0.995525	-0.266911	0.0568858	-0.0781025
-0.227694	0.436383	-0.0334599	0.714293	-0.177067	-0.737983	0.0243587	-0.998219	-0.120143	-0.0488878
-0.371269	0.442253	0.917031	0.904287	-0.58088	0.987504	0.0946625	-0.439213	0.717309	0.727849
0.0316518	0.224812	0.436383	0.95024	-0.182079	0.96405	0.11525	-0.544989	-0.744824	0.709294
0.0773246	0.233031	0.0223741	0.981971	-0.714203	0.982822	0.496218	-0.97539	-0.349419	0.261933
0.0156441	0.187064	0.911112	-0.879524	0.0592717	0.975128	0.918661	0.172511	-0.414803	0.874073
-0.206986	0.313224	0.224812	0.925739	-0.93841	0.897287	-0.961349	-0.771611	-0.342289	0.731151
-0.299494	0.586803	-0.568299	-0.595247	-0.978557	0.646208	-0.677745	-0.358458	0.198255	0.348501
0.36539	0.714551	-0.157999	0.931176	0.75769	0.351242	-0.765929	-0.0692577	-0.122903	0.696611
0.430347	0.731898	0.797496	-0.490193	0.390102	-0.119407	0.0912798	-0.248879	-0.533008	-0.172398
-0.589495	0.100969	0.187064	0.91138	0.36454	0.565137	-0.991763	-0.365268	-0.106181	0.975111
0.965069	0.703221	-0.678111	-0.722828	0.969563	-0.701037	-0.00683401	-0.449802	-0.281285	0.786018
-0.80001	-0.34324	0.0665742	0.951849	-0.289468	0.874505	0.816297	-0.010241	-0.0705165	-0.440032
0.910985	0.497494	0.862	-0.750443	0.501571	-0.325466	0.745613	0.0486834	-0.432799	0.588265
-0.471315	0.323506	0.313224	-0.782052	0.577261	-0.828377	0.85417	-0.980557	-0.762289	-0.909559
0.762268	-0.375655	-0.294061	-0.435219	0.162575	0.143537	0.690394	-0.916265	-0.383446	0.347704
-0.0784375	0.352677	-0.262767	-0.468239	0.335569	-0.933812	0.573834	-0.753582	-0.672253	0.808371
0.231691	0.593175	0.822255	-0.230636	-0.112203	0.264117	0.477189	-0.388638	-0.101742	-0.626463
-0.221629	0.55025	0.586803	-0.443334	0.591014	0.0536042	0.382038	-0.631086	-0.209349	-0.222721
0.913885	-0.662721	0.431067	-0.20703	-0.924532	-0.290099	0.6364	-0.549231	-0.0521628	0.0582218
0.998553	-0.199183	-0.1786	-0.537621	0.103861	-0.915839	0.820652	-0.220416	-0.400428	-0.335795
-0.381006	0.702013	0.731483	-0.415661	0.645954	-0.911409	0.940275	-0.345194	0.362964	-0.596465
-0.50058	0.197942	0.714551	-0.118272	-0.729377	0.220052	0.992576	-0.2227	0.330747	0.153907
-0.769307	-0.582097	0.535458	-0.212671	-0.0130737	0.629281	0.766313	0.149648	0.196335	0.329737
0.680747	-0.536144	-0.0329293	-0.0324018	0.717329	0.442418	0.893859	0.586694	0.0818034	-0.467794
-0.652789	0.979769	0.46999	0.247007	-0.764676	0.740592	0.697991	-0.0876092	0.383902	0.315704
0.536088	-0.143797	0.731898	0.447322	-0.472094	-0.800923	0.703376	0.280286	0.571267	-0.236489
0.719112	-0.529714	0.486129	0.289352	-0.00181662	0.851777	0.590021	-0.57315	0.663162	-0.864127
0.507102	-0.458185	-0.225853	0.107006	0.640755	-0.968381	0.266213	0.140336	0.434951	-0.434133
-0.0321043	0.890317	-0.0236361	0.435711	-0.248292	0.813987	0.459551	-0.501302	0.431702	0.644339
-0.834749	-0.509327	0.703221	-0.251343	-0.247576	0.933457	0.757153	0.457238	0.556814	-0.4463
0.842704	-0.780848	0.330409	0.426765	0.0178621	-0.999868	-0.822065	-0.130274	0.333804	-0.62849
-0.376619	-0.296496	-0.727113	-0.128819	0.327038	-0.281556	-0.795238	0.446868	0.365056	-0.395791
-0.666402	-0.697792	0.311642	0.372355	0.197707	-0.0117246	-0.932078	-0.492394	0.602331	-0.0463088
0.412049	-0.117428	-0.285237	-0.278833	0.693448	0.299855	-0.77638	-0.844443	0.359562	-0.136504
-0.198334	-0.710375	0.331653	0.667176	-0.0205303	0.873131	-0.955889	0.451384	0.302084	0.380601
-0.198747	0.557952	-0.468588	-0.362997	-0.456618	0.491844	-0.640514	-0.861029	0.481892	-0.673476
-0.245464	-0.523874	0.128682	0.740242	-0.0471807	0.997333	-0.359744	0.427651	0.688939	0.272899
0.335496	0.952118	-0.746358	0.076979	0.293913	-0.103174	-0.365268	-0.345383	0.845549	-0.617327
-0.801986	0.883549	0.0825505	0.882572	0.887957	0.752786	-0.4586	0.360874	0.651845	-0.256034
0.151901	-0.80916	0.775271	0.440764	-0.150182	0.930626	-0.0169753	0.113063	-0.820633	-0.924714
0.0740677	0.88205	-0.233452	0.879993	-0.661795	-0.600103	-0.449802	-0.27638	0.933587	-0.916179
0.71884	-0.417304	0.309756	0.195816	0.370385	0.224288	-0.379091	-0.0524619	0.0924524	-0.270115
-0.886273	0.775339	-0.844883	0.49469	0.91683	0.248058	-0.010241	-0.396707	-0.872148	-0.89148
0.315692	0.789705	-0.115401	0.101354	-0.452373	-0.481764	-0.167584	0.330394	-0.585487	-0.263776
-0.232816	-0.175308	-0.108744	0.285672	-0.555792	-0.16283	0.0486834	0.270281	0.0694639	-0.714407
0.966999	0.03534	-0.0631109	0.255811	0.205496	0.0706963	0.169669	0.582485	-0.65178	-0.145837
-0.361504	0.525399	-0.903033	0.352265	0.500526	0.481023	-0.933714	0.43956	-0.926574	-0.105135
-0.0657755	0.720313	0.447322	0.526086	0.0878556	0.42987	-0.963948	0.174912	0.53022	-0.432779
0.254592	0.164743	-0.0959492	0.383182	-0.43228	0.616699	-0.744709	0.587455	-0.752368	0.877658
0.239104	0.689546	-0.0334599	0.775271	0.638841	0.905213	-0.932078	0.903324	-0.1612	0.485172
0.151396	0.312314	-0.953787	-0.194815	-0.975584	0.914715	-0.955889	0.238206	-0.666492	0.570186
0.046252	0.369065	0.107006	0.665193	-0.478177	0.740086	-0.359744	0.0877604	-0.545352	-0.0514352
-0.949434	0.445732	-0.842673	0.113854	-0.474268	0.753475	-0.418707	0.705912	0.817842	0.404446
-0.450999	0.375336	0.0223741	0.241095	-0.131692	0.777465	-0.324353	-0.0513908	-0.739971	-0.0118287
-0.648353	0.269055	-0.251343	0.100969	-0.4299	0.476012	-0.507816	0.493226	-0.256834	0.383651
0.845361	0.248115	-0.81886	0.164743	0.0729302	0.794649	-0.663853	0.0620549	-0.79836	0.015679
-0.970989	-0.0701128	-0.157999	-0.592229	0.38283	-0.883307	-0.759072	-0.100835	0.371654	-0.0987527
-0.265786	-0.0430397	-0.128819	0.430035	-0.598611	0.985912	-0.496153	0.381141	0.480319	-0.439689
-0.50515	-0.178894	-0.55068	0.312314	0.562972	-0.87804	-0.734519	-0.00241008	-0.262176	-0.338014
-0.560113	-0.176248	0.0665742	0.75925	0.249268	0.98717	-0.70041	0.491693	-0.884072	-0.973189
0.91465	-0.638031	-0.278833	0.445732	-0.535673	0.869543	-0.539554	0.947074	0.15477	-0.471165
0.0577595	-0.704761	-0.652117	-0.399939	0.357735	0.764756	-0.447121	0.0354533	0.428559	-0.302222
-0.558728	-0.130376	-0.262767	0.266293	0.330505	-0.437704	-0.507926	0.695667	0.504625	-0.794403
-0.562287	0.0386493	-0.362997	0.269055	-0.302687	-0.335774	-0.38696	-0.105997	0.56848	-0.294151
	-0.167311	-0.874399	-0.881158	-0.0656734	-0.117068	-0.527045	0.709017	-0.914124	-0.522976
	0.89945	-0.1786	0.0824808	0.538156	-0.329858	-0.32696	0.0446319	0.350568	-0.106126
	0.967295	0.076979	0.342569	-0.0484537	-0.174585	-0.956927	0.416578	0.491891	-0.297955
	0.121058	-0.0329293	0.256024	0.0379903	-0.818116	-0.879987	0.591081	0.59761	-0.613497
	0.535083	0.440764	-0.920371	0.282436	-0.185859	-0.791253	-0.738795	0.408834	-0.673721
	0.635526	0.287532	-0.391859	0.114082	-0.65729	-0.919116	0.802749	-0.94203	-0.0987555
	-0.531791	-0.225853	-0.164282	0.721123	-0.288095	-0.628432	-0.374199	0.135165	-0.67221
	0.906783	0.195816	0.637685	0.000645756	-0.397687	-0.901745	0.248564	0.8815	-0.277408
	0.477527	0.101354	-0.88164	-0.0779767	-0.552706	-0.886775	0.616943	0.174455	-0.265132
	-0.0882176	0.255811	0.326745	0.652457	-0.581543	-0.920974	0.769889	-0.921961	-0.555448
	0.883408	0.526086	0.445714	-0.00969708	-0.766279	0.556094	-0.773816	0.390834	-0.610779
	0.46438	-0.18212	0.732021	0.210541	-0.763677	-0.38432	0.574211	0.75949	-0.443451
	0.372631	0.860837	-0.652688	-0.0115146	-0.539554	0.106152	0.779391	0.300512	-0.860865
	0.484886	0.385581	0.739728	0.453764	-0.853706	-0.0573401	-0.276284	-0.196769	-0.98944
	0.352677	0.331653	-0.148505	0.165852	-0.79465	0.672402	-0.670462	-0.980414	-0.514113
	0.577753	0.466423	0.586787	0.372403	-0.447121	-0.219376	-0.0653441	0.298752	-0.886474
	0.30788	-0.449878	0.562904	0.382348	-0.38696	-0.228124	0.543325	0.342634	-0.114836
	-0.199183	0.5843	0.716357	0.437105	-0.32696	0.143609	0.157202	-0.928506	0.00492092
	0.244239	0.0825505	-0.671788	0.182964	-0.944165	-0.398089	0.0754616	-0.515704	-0.837868
	-0.536144	0.665193	-0.0133347	0.160807	-0.876662	-0.67541	-0.0527287	-0.878939	-0.820935
	0.122795	0.75841	-0.179494	0.52876	-0.652658	0.776555	0.708269	-0.132347	-0.132273
	-0.458185	0.602514	-0.0162436	0.592965	-0.716312	0.22941	0.426422	-0.79	-0.988219
	0.381896	-0.115401	-0.745949	0.321452	-0.185859	0.169495	0.152065	-0.735628	0.0270031
	-0.161967	0.386659	-0.711747	-0.123729	-0.831452	-0.320676	0.767212	0.00159575	-0.0454436
	0.466455	-0.0204873	-0.523121	0.317311	-0.288095	0.328297	0.341486	-0.685111	-0.164879
	0.158662	0.196698	-0.64452	0.581518	-0.552706	0.764437	0.47296	-0.909054	-0.655773
	0.482751	0.530289	0.89945	0.607746	-0.715965	0.874716	0.355146	0.296268	0.779216
	0.519972	0.566317	-0.403371	0.10353	-0.763677	-0.00272799	0.558084	-0.754666	0.889922
	0.213687	0.243455	0.094637	0.634743	-0.506817	0.447122	0.454453	0.206525	0.583107
	0.182652	0.333946	-0.890099	0.181128	-0.79465	-0.0730077	0.448196	0.0219408	0.541056
	0.129946	0.742728	0.121058	0.40115	-0.679798	-0.872391	-0.0638964	-0.540107	0.325071
	-0.755911	0.296968	0.417544	-0.105867	-0.620311	0.480059	0.252988	-0.434273	-0.497016
	-0.00397167	0.765475	-0.113442	0.766165	-0.653668	0.571972	0.417881	-0.60623	0.34515
	-0.967328	0.246986	-0.993957	0.278251	-0.933812	-0.0274743	-0.168712	0.173224	0.755157
	-0.252439	0.555505	-0.531791	0.658104	-0.800366	-0.420445	0.0634571	0.0568858	-0.517289
	-0.740758	0.485416	0.280709	-0.416011	-0.993818	0.255523	-0.380642	0.100694	0.377227
	0.270971	0.517651	-0.587207	0.713561	0.92947	0.843988	0.228644	-0.349419	0.728846
	0.318529	0.7033	-0.975119	0.912398	0.148705	0.869676	0.310238	-0.868198	0.574233
	0.63151	0.622585	-0.0882176	0.948213	0.988713	0.18498	-0.103562	0.471615	0.797875
	0.531243	0.857157	-0.134411	0.920536	-0.409699	0.0740511	0.194325	0.223863	0.931826
	0.548833	0.313401	-0.5776	0.984313	-0.548679	-0.729407	0.53027	-0.657155	0.483969
	0.754535	0.608712	-0.446362	0.922544	0.305424	0.481051	-0.634135	-0.766491	0.841574
	0.445484	0.881939	-0.944636	0.0930621	-0.72849	0.702981	-0.717329	0.864837	0.744217
	0.261721	0.875347	0.372631	0.717293	-0.187961	0.75615	-0.872275	0.233707	0.823117
	0.139	0.870468	-0.71749	-0.226281	-0.894363	0.13072	-0.463456	0.443562	0.305208
	-0.0492837	0.977693	-0.59667	0.689285	-0.215527	-0.878996	-0.77607	-0.0144883	0.74652
	0.210541	0.827108	0.577753	0.922427	-0.898821	0.796486	-0.398939	0.766282	0.953049
	0.0151939	0.905663	-0.897772	-0.0248233	-0.581543	0.728689	-0.900909	0.201976	-0.961952
	0.370274	0.559294	-0.525378	0.53716	-0.828487	0.584179	-0.727197	0.649306	-0.39605
	0.372403	0.848673	0.244239	0.252687	-0.497905	0.234788	0.359443	0.372208	0.0911118
	0.494519	0.84519	0.659809	0.126951	0.887957	-0.928396	-0.798167	0.79561	-0.460908
	0.56159	-0.000813964	-0.426286	-0.689246	0.91683	0.578869	-0.838733	0.264768	-0.362399
	0.52876	0.843436	0.122795	0.278956	0.500526	0.846075	0.0352651	-0.0219658	-0.514113
	0.84043	-0.18212	0.986132	-0.817077	-0.43228	0.637658	-0.709179	-0.441028	0.368126
	0.651327	0.883549	0.215616	0.262709	-0.975584	-0.895717	-0.837934	-0.639773	-0.114836
	0.581518	-0.819831	0.381896	-0.780842	0.891702	0.475881	-0.900617	-0.771071	-0.944291
	0.756671	0.88205	0.985386	0.126519	0.99773	0.877156	-0.357924	-0.899263	-0.820935
	0.812582	-0.648128	0.466455	-0.827244	0.973627	0.774046	-0.625017	-0.744932	-0.854634
	0.181128	0.272791	0.91566	-0.138042	-0.972771	0.403899	-0.432077	-0.896123	-0.988219
	0.970248	0.775339	0.519972	-0.947933	-0.52282	0.750532	-0.441258	-0.518738	-0.245582
	0.435629	-0.813534	0.233839	0.0243036	0.92947	0.715006	-0.810889	-0.0764822	-0.866066
	0.278251	-0.0682789	-0.95934	0.196861	-0.931604	0.754781	0.844587	-0.273937	-0.143695
	0.977773	0.789705	0.191607	0.587218	0.0304005	0.477797	-0.953472	0.890883	-0.809634
	0.713561	-0.874243	0.648152	0.288705	0.988713	0.602204	0.5608	0.110922	-0.16822
	0.987292	0.597675	0.870119	0.151862	-0.908789	0.692018	-0.00474052	-0.438889	-0.824208
	0.948213	0.395427	-0.600685	0.825445	-0.879593	0.638745	0.598548	-0.452783	-0.204701
	0.89056	-0.574104	0.584059	0.739811	0.891702	0.71151	0.713152	-0.615003	-0.640693
	0.984313	0.990108	0.287096	0.422367	-0.132847	0.343151	0.722921	-0.377579	0.91534
	0.932963	0.0704828	-0.170116	0.305424	0.882678	-0.0292601	0.956948	-0.313749	0.120737
	0.922544	-0.573583	0.651522	0.275284	-0.706096	0.262273	0.552378	-0.611982	0.0961153
	0.999279	0.926164	0.0185911	-0.187961	0.99773	0.250045	0.953634	0.0906766	-0.515796
	0.921578	0.280319	0.800532	0.796953	0.739862	-0.516605	0.796709	0.221256	0.432395
	0.677925	0.168864	-0.546101	-0.215527	0.997666	0.358588	0.447537	-0.799345	-0.177529
	0.00835472	-0.714332	0.725418	0.909412	-0.623827	0.167585	0.757525	0.168783	0.0938791
	0.420192	0.845483	0.63151	-0.0473893	0.973627	-0.882308	0.26042	-0.227554	0.820859
	0.485955	0.55025	0.268747	0.883123	-0.505345	0.735729	0.723813	-0.695613	0.766282
	0.756304	0.575275	-0.690657	0.507198	0.654676	0.553237	0.0111518	-0.973617	0.999491
	0.0273111	0.896405	0.717742	0.818286	0.97011	-0.0774973	-0.0381782	-0.975759	0.649306
	0.126312	0.197942	0.548833	0.483209	0.295763	-0.361293	0.994945	0.505763	0.843801
	-0.706304	0.727438	0.441223	0.681356	0.901093	0.594725	0.879975	-0.538602	0.79561
	-0.591489	-0.972699	-0.695396	-0.813188	0.918251	0.26575	0.648369	0.689845	0.553508
	-0.682209	0.903903	0.76984	0.349017	0.246185	-0.165649	0.615519	-0.591809	0.990813
	-0.794553	-0.143797	0.445484	0.226288	0.181895	-0.53145	0.990813	-0.648699	0.814495
	-0.635677	0.685092	0.668902	-0.843533	0.467915	0.407402	0.809294	0.910296	0.935135
	-0.619249	-0.280066	0.865267	0.144301	0.589918	0.266874	-0.592549	-0.59149	0.832523
	0.311876	0.859374	-0.443428	0.0241877	0.440096	0.266588	0.935135	0.0996105	0.955634
	-0.554196	-0.509327	-0.00523388	-0.505078	0.31408	-0.315577	0.755157	-0.829894	0.60157
	-0.287485	0.362089	0.139	0.368673	-0.219889	0.372129	-0.721362	-0.19377	0.0721984
	-0.645012	0.614536	0.859966	0.669411	0.35621	0.737844	0.60157	0.930619	0.925446
	0.774127	0.919978	0.410771	0.73986	-0.417614	0.104879	0.728846	0.975033	0.448223
	-0.143462	-0.296496	0.314498	0.629281	-0.892093	0.684778	-0.894943	0.940322	0.416996
	0.229036	0.262312	0.699925	-0.279474	0.125418	0.420466	0.448223	0.994945	0.951552
	-0.0151992	0.633627	0.617335	0.317143	-0.701309	0.25287	-0.825878	0.715899	0.655981
	0.747012	0.964305	0.714691	0.965757	0.0459369	0.284529	0.797875	0.879975	0.787038
	-0.955824	0.774826	0.362089	0.442418	-0.654747	-0.0665777	0.186552	0.272405	0.021358
	0.668162	-0.117428	0.262312	0.125922	-0.201499	-0.133661	-0.906602	0.648369	0.146593
	0.164433	0.0365935	0.0365935	-0.295469	-0.487219	0.355702	0.483969	0.502872	-0.529165
	0.11057	0.297545	0.302065	0.958978	-0.105026	-0.299698	-0.238461	0.182549	-0.238813
	0.930876	0.976498	-0.729732	0.0912798	-0.732074	-0.798864	-0.93353	0.615519	-0.373422
	-0.874311	0.355147	0.80442	-0.396506	-0.668958	0.290589	0.841574	0.612671	0.952611
	0.775925	0.557952	-0.979914	-0.334806	0.40786	-0.820015	-0.365933	0.03586	0.139406
	0.563863	0.302065	0.688368	0.810984	0.171674	-0.396125	0.556461	0.598512	0.402135
	-0.356658	-0.338308	-0.58637	-0.00683401	-0.985725	0.2211	-0.0144898	0.809294	0.725478
	0.899487	-0.424634	0.318902	-0.196448	-0.980195	-0.732836	0.518314	-0.395669	-0.324891
	-0.650456	0.767054	0.86175	-0.144778	0.0943237	-0.385794	-0.192509	0.389816	-0.410233
	-0.333596	0.952118	0.368829	0.671723	-0.818283	0.0761476	0.0996105	-0.00394341	-0.274765
	0.402468	-0.729732	0.942002	-0.381392	-0.733697	-0.398344	-0.208611	0.37959	-0.193532
	-0.110173	-0.985785	-0.371557	-0.0117246	-0.594974	-0.568582	-0.0855713	0.30401	-0.200323
	0.910247	0.0388268	0.896123	-0.781373	-0.197501	-0.0959564	-0.331914	0.292676	0.0549901
	0.494997	-0.843635	-0.943749	0.151862	-0.403228	-0.533249	-0.120143	0.923473	-0.49393
	0.296217	0.80442	0.477119	0.873131	-0.694464	-0.156044	-0.337872	0.625506	0.00194848
	0.728894	-0.890625	0.865267	-0.422246	-0.636008	0.439773	0.00130418	0.480277	-0.80039
	-0.589495	0.688368	-0.178443	0.739811	-0.610334	-0.843544	-0.414803	0.603418	-0.971373
	0.91693	0.597675	0.410771	0.997333	-0.555584	-0.210608	0.437471	0.383363	-0.609835
	0.69908	0.318902	0.0788643	-0.593897	-0.276607	-0.821329	-0.00625259	0.370718	-0.844938
	0.251656	0.395427	-0.609742	0.422367	-0.427702	-0.308708	-0.058259	-0.972441	-0.399107
	-0.80001	0.86175	0.630089	0.752786	-0.529867	0.596899	-0.46967	-0.579869	-0.409692
	0.956343	0.0704828	0.466309	-0.702226	-0.437156	-0.93191	-0.720297	-0.330861	0.19495
	0.473379	0.942002	0.301308	-0.174585	-0.150172	-0.212404	0.975033	-0.578248	0.351838
	0.996395	0.168864	0.899579	0.224288	-0.144912	0.130871	0.855915	-0.848973	-0.226559
	0.536555	0.896123	0.534866	-0.589972	0.00297368	0.437271	0.0839023	-0.439689	-0.748862
	0.90426	0.575275	-0.2536	0.88151	-0.225509	-0.959003	-0.88381	-0.377579	-0.934854
	0.747126	0.727438	0.60909	-0.16283	-0.601988	-0.717607	0.547256	-0.471165	-0.755793
	-0.709961	0.921304	0.404673	-0.418102	0.334233	0.960163	0.940322	0.0906766	-0.915391
	-0.0126994	0.685092	-0.137931	0.981929	-0.779627	-0.795185	0.690227	-0.294151	-0.670275
	0.514469	0.630089	0.445055	-0.764676	-0.708298	0.737443	0.820859	0.168783	-0.75926
	0.43935	0.888407	0.922358	0.42987	0.225007	-0.220195	0.872623	-0.297955	-0.339758
	0.296488	0.256024	0.556923	-0.576386	-0.6988	-0.35921	0.715899	-0.695613	0.223351
	0.362852	0.899579	0.384587	0.955104	0.138469	-0.125136	0.61945	0.23956	-0.731628
	0.785008	0.331942	0.728454	-0.248292	-0.740784	-0.0854244	0.999491	-0.0987555	-0.295346
	0.67137	0.645874	0.88122	0.905213	-0.423143	0.857607	0.88176	-0.592223	-0.436669
	-0.780064	0.637685	-0.189955	0.884881	-0.790475	0.102191	0.272405	0.499393	0.66212
	-0.307361	0.960647	0.991509	0.197707	-0.582412	-0.892593	0.560586	-0.277408	-0.616328
	0.81299	0.187539	0.126473	0.85417	-0.132334	0.541108	0.843801	-0.601979	0.485972
	0.999443	0.78891	0.806985	0.884776	-0.163025	-0.162764	0.882223	-0.159172	0.469869
	-0.538532	0.445714	0.650037	0.293913	-0.14676	0.844741	0.502872	-0.820837	-0.751357
	-0.377498	0.94967	0.457748	0.573834	-0.429821	-0.0123028	0.33839	-0.55502	0.854549
	0.362693	0.226968	0.749915	0.760448	0.52781	-0.966942	0.553508	-0.825481	-0.0136982
	-0.633782	0.819072	0.870119	0.370385	-0.641129	0.873179	0.943227	-0.888966	-0.629843
	-0.339327	-0.148505	-0.898529	0.382038	0.241666	-0.0920557	0.612671	-0.866759	-0.771934
	-0.206564	0.682427	0.651522	0.777053	-0.580836	0.662394	0.285596	0.633047	-0.141851
	0.162511	0.569985	-0.742438	-0.406119	0.365765	-0.57835	0.814495	0.323883	-0.41782
	-0.131994	-0.671788	0.800532	0.205496	0.362171	-0.00862996	0.530024	-0.298324	0.618333
	-0.260162	0.80691	0.725418	0.820652	0.0290721	0.797979	0.34515	-0.827883	0.0229476
	-0.0498249	0.397585	-0.638052	0.843558	0.593435	0.471184	0.0032971	0.865411	0.678658
	-0.142762	0.924716	0.180215	0.893825	0.0469249	-0.179625	0.832523	0.585946	-0.757783
	0.672766	0.048813	0.717742	-0.686803	0.158671	-0.244095	0.849062	-0.241306	0.327193
	-0.306977	0.776486	-0.73128	-0.325466	0.702333	0.825488	0.5299	-0.0692737	-0.821124
	-0.628201	0.457748	-0.215115	0.992576	0.288186	0.545515	0.377227	0.0744643	0.224112
	-0.0602446	-0.0595527	0.76984	0.742027	0.595701	-0.0781874	-0.0108683	0.621597	-0.82835
	0.0878652	-0.652993	-0.995642	0.972878	0.693833	0.665357	-0.932421	0.186084	0.470959
	0.361084	-0.59737	-0.168558	-0.7807	0.294002	0.258224	0.649924	0.659999	0.417134
	-0.716487	-0.162402	0.721123	0.893859	0.415912	0.399695	0.766212	0.424152	0.771427
	-0.511506	0.901746	0.27851	0.834983	-0.122449	-0.607088	0.53081	0.429122	-0.488344
	-0.489264	0.25906	0.285323	0.930703	-0.25302	0.421993	0.574233	0.755297	0.563219
	-0.397132	0.952465	0.652457	0.703376	-0.192373	-0.885593	-0.0985863	-0.679439	0.932471
	0.953466	0.761154	-0.792409	0.805154	-0.48268	-0.897856	-0.9086	0.978743	-0.811245
	-0.426109	0.27851	-0.422376	0.87068	0.979419	-0.988641	0.888047	0.810678	0.713004
	-0.474393	0.655358	0.761355	0.266213	0.737525	-0.991524	0.715029	0.979902	-0.79642
	0.391218	-0.422376	0.327038	0.705343	0.85043	-0.972771	0.931826	-0.937352	0.839381
	0.196815	0.245499	0.453764	-0.853026	0.908701	0.602739	-0.801696	-0.630372	0.881735
	0.0245407	-0.404683	-0.997603	0.757153	0.942509	-0.12752	0.796618	0.518535	0.698063
	0.987998	0.960647	0.763536	0.930626	0.444816	0.772293	-0.858644	-0.291979	-0.982206
	-0.439207	0.233839	-0.0471807	-0.59667	0.610574	0.504088	0.913819	-0.822697	0.842647
	-0.32598	0.94967	0.182964	0.248058	0.706366	0.0553837	0.789717	0.768762	0.808461
	0.0690868	-0.424634	0.756695	-0.525378	0.863939	-0.353144	0.0552229	0.180706	-0.066439
	0.117871	0.682427	-0.119407	0.0706963	0.285624	0.661346	0.825349	-0.600129	-0.0886368
	0.918939	-0.985785	-0.447662	-0.426286	0.744083	0.0832074	-0.957903	0.997935	-0.69539
	-0.359326	0.80691	-0.123729	0.616699	-0.857678	-0.585008	0.995874	-0.667742	0.405832
	-0.236961	0.924716	0.570122	0.215616	0.692134	-0.601624	0.798687	-0.621397	-0.337855
	0.529812	0.349083	0.565137	0.914715	0.607656	-0.0433741	-0.419316	0.148173	0.73113
	0.486517	0.776486	-0.077513	0.693448	0.293822	-0.105644	0.685641	0.488768	0.438473
	0.796291	0.452789	0.220052	0.740086	-0.918174	-0.504533	-0.272196	-0.0475853	0.0950709
	-0.525208	0.63918	0.126519	0.753475	0.799742	-0.463107	-0.868198	0.78953	0.211882
	-0.107536	0.260937	0.586787	0.777465	0.704798	0.896768	-0.058259	0.844883	0.996602
	0.452942	-0.0824664	0.874505	-0.737983	0.742686	0.143596	0.860205	0.96755	-0.257494
	0.811346	0.969563	-0.19974	0.476012	0.340919	0.623682	0.61061	-0.946797	0.787343
	-0.496062	0.967295	-0.138042	-0.986927	-0.901	0.987042	0.471615	0.121442	0.763563
	0.00775089	-0.561714	-0.0133347	0.794649	0.712833	0.811459	0.802038	-0.182567	0.0363105
	0.0806078	0.501571	0.143537	-0.995525	0.791812	0.33645	0.584699	0.677341	-0.200418
	0.318307	0.39703	-0.093553	0.985912	-0.68253	0.828789	0.864837	-0.214825	0.606416
	-0.14275	0.635526	0.0243036	0.98717	0.651365	0.972297	0.468855	-0.57746	0.608686
	-0.74921	0.175232	0.503498	0.869543	0.421385	0.424513	0.728527	0.238782	-0.23828
	-0.0536709	0.162575	0.196861	0.764756	-0.793163	0.884859	0.664866	0.299403	-0.0337787
	0.334597	0.429412	0.587218	-0.822065	0.949373	0.771088	0.519481	0.512537	0.65995
	-0.568976	0.477527	0.442789	-0.885593	0.759572	0.998388	0.533737	-0.657155	-0.841352
	-0.443984	0.307586	0.0304005	-0.988641	-0.894318	-0.0285054	0.225198	0.0839023	-0.15234
	-0.331645	0.335569	0.0970245	0.926289	0.896974	0.791703	0.305417	0.55301	0.738096
	-0.445077	0.0764244	0.973357	0.911084	0.787509	0.990286	0.00165568	0.993784	0.974842
	0.511499	0.46438	0.12281	-0.594329	0.920891	0.124782	0.00795281	0.443562	0.528721
	-0.85676	0.591014	0.094637	0.0219618	0.671586	0.56183	0.279604	0.114325	0.997734
	-0.641756	0.0592949	0.955913	0.384661	-0.697276	0.962005	0.321044	0.999143	-0.70025
	-0.125578	0.901746	0.381893	0.155955	0.750341	0.150418	-0.858357	0.35789	0.91943
	0.462921	0.608712	-0.113442	0.942353	0.937688	0.5547	-0.996702	0.924336	0.645052
	0.138136	0.645954	0.545678	0.87753	0.199767	-0.270911	0.218907	0.218043	0.629141
	-0.76814	0.0717808	-0.587207	-0.125347	-0.539257	-0.764295	0.167919	0.977623	-0.609231
	0.312542	0.952465	0.382278	0.956893	0.98902	0.754032	0.958473	0.171563	0.783961
	0.526151	0.881939	-0.5776	-0.10791	-0.375447	-0.471748	0.100694	0.91989	0.973765
	0.601226	0.717329	0.882316	0.695862	-0.854054	-0.390465	0.00130418	-0.108812	0.820904
	0.535021	-0.320055	-0.676443	0.459594	0.714024	0.489419	0.655881	0.893814	-0.0667838
	0.645974	0.875347	0.622143	-0.206741	-0.468421	0.347972	-0.0514352	0.0505498	-0.530831
	-0.383662	0.640755	-0.71749	-0.335403	-0.426169	-0.188876	-0.00625259	0.672257	0.514437
	-0.71631	-0.148743	0.978008	0.316818	0.528356	0.451891	-0.661517	0.0348336	0.120275
	0.416727	0.870468	-0.437121	-0.349294	-0.725126	-0.380671	-0.105816	-0.788956	0.668952
	0.61974	-0.0436676	-0.208047	-0.371997	0.262273	0.0735748	-0.0118287	-0.791034	0.31214
	0.283396	-0.404683	-0.897772	0.0857222	0.785106	0.630401	-0.720297	0.0868498	0.28294
	-0.887195	0.827108	0.716426	0.32976	0.82604	0.254446	-0.758183	-0.548979	-0.879743
	-0.55911	-0.307414	-0.524126	0.938376	0.252942	0.469495	0.189409	-0.264779	0.307681
	0.330798	-0.2536	-0.718987	0.144271	0.253521	0.30831	0.015679	0.0893044	0.687201
	0.563233	0.559294	0.852496	0.0112849	0.394848	0.757858	-0.452783	-0.581274	-0.506724
	0.704742	-0.137931	-0.507909	0.699087	0.0942745	-0.80632	-0.827849	0.22621	0.566954
	-0.219748	0.732021	-0.759681	0.352497	-0.0180978	0.902126	0.156519	-0.28252	-0.246846
	0.86376	0.584059	0.489305	-0.176996	0.655748	-0.906941	-0.795427	0.179013	-0.273039
	0.178121	0.170331	0.877109	0.412479	-0.900636	0.698143	0.0736516	-0.512104	0.264212
	0.107569	0.842197	-0.304284	-0.0511111	0.57795	-0.936929	-0.824751	-0.79623	0.203979
	0.110065	0.38283	-0.841111	0.207282	0.0893044	-0.167668	0.140519	-0.158103	-0.433055
	-0.43522	-0.349305	0.345496	0.670022	-0.760291	0.798325	-0.577293	-0.954278	0.494379
	-0.706478	0.921292	0.823228	0.427892	0.764109	-0.90906	-0.0931881	-0.783722	-0.206557
	0.934696	0.249268	-0.808331	0.0161572	0.22621	-0.213111	-0.732808	0.0511176	-0.747994
	-0.807158	0.968324	0.408144	0.611587	-0.907823	0.999491	0.539873	-0.737435	-0.937484
	0.374431	0.330505	0.658072	0.718942	0.677007	-0.752835	0.0763432	0.518339	-0.97908
	-0.752261	0.867459	-0.482707	0.427238	0.799789	-0.230626	0.516912	-0.547239	-0.992401
	-0.438539	0.886114	0.598711	0.535379	0.197783	0.98832	0.689342	0.56597	-0.377394
	-0.723761	0.538156	0.94751	-0.852437	-0.512104	-0.536281	-0.0497189	-0.126993	-0.963989
	-0.482327	0.683811	0.587533	0.548058	-0.676991	-0.594298	0.492773	0.628931	-0.882887
	-0.104737	0.81034	0.475464	-0.901278	0.414191	0.742131	0.981896	0.433815	-0.661857
	-0.188497	0.282436	0.923616	0.716187	0.646526	-0.951392	-0.441061	0.506578	-0.0939498
	-0.514637	0.373772	0.224465	0.364265	-0.954278	0.849062	0.906915	-0.220763	-0.835067
	-0.97285	0.907341	-0.0384322	0.149642	-0.0832641	0.507286	0.673937	-0.558543	-0.864194
	-0.00719041	0.000645756	0.766165	-0.252987	0.0922868	-0.907272	-0.752411	-0.447298	-0.449082
	-0.466183	-0.00969708	0.850828	0.34857	0.856981	0.766212	0.92025	-0.489754	-0.285339
	0.393856	0.456144	-0.0709914	0.308555	-0.971373	0.398552	0.126122	0.240746	-0.34959
	-0.377177	0.165852	-0.530943	-0.184206	0.197618	0.715029	-0.806982	-0.492103	-0.221538
	-0.433512	0.834347	0.740592	-0.614085	-0.117877	0.0440251	0.913786	0.155023	0.757009
	0.98299	-0.110406	0.829132	0.553802	0.861743	-0.0109895	0.30512	-0.877018	0.893104
	-0.319932	0.160807	-0.253586	-0.33198	-0.844938	0.913819	0.610155	-0.916819	0.884579
	-0.316665	0.922596	-0.866525	-0.25619	0.411354	0.424152	0.933452	-0.323407	0.0970726
	-0.919515	0.0966422	0.851777	0.734658	0.956863	-0.409692	-0.145837	-0.904615	0.152816
	-0.485956	0.317311	0.967794	-0.717391	0.841803	-0.21912	0.900665	-0.85451	-0.063042
	0.110041	0.266153	-0.420119	0.0680887	0.808121	0.995874	-0.432779	-0.175913	-0.104615
	-0.784205	0.634743	0.813987	0.944692	0.478092	0.978743	0.968491	-0.693587	-0.36719
	0.273454	0.266953	0.901468	-0.398678	-0.54532	0.19495	-0.066601	-0.741615	-0.229358
	-0.773932	0.969846	-0.625315	-0.019993	0.944363	-0.389155	-0.242568	-0.576	-0.441052
	-0.553165	0.882316	-0.584246	0.898611	-0.345256	0.967864	0.730337	-0.782716	-0.109448
	0.516245	0.54645	0.379259	-0.130207	-0.501953	0.518535	0.659039	-0.676075	-0.110182
	-0.938971	0.949315	0.604185	0.992226	0.183899	0.568002	0.0729984	-0.875502	0.00444861
	-0.71615	0.978008	-0.068735	-0.114235	0.578249	-0.715949	0.16635	-0.183068	-0.230182
	0.630823	0.784418	0.423536	0.45223	0.587046	0.76923	-0.0998062	0.944363	-0.341728
	-0.907123	0.920504	-0.446362	-0.0514828	0.0339964	0.768762	0.393574	-0.312397	0.567907
	-0.663457	0.716426	-0.707469	0.523289	0.849226	0.377112	-0.651013	0.317854	-0.475351
	0.777799	0.776446	-0.882486	-0.450763	0.290514	-0.549725	0.0345714	0.183899	-0.446817
	-0.736158	0.92653	-0.775592	0.604865	0.436372	-0.307681	0.712372	0.772861	0.575746
	0.353769	0.852496	-0.772353	-0.64667	0.41002	0.999724	0.302626	0.415686	-0.812399
	-0.7881	0.699495	-0.636794	0.933432	0.927257	0.796941	-0.272254	0.694189	0.0104578
	-0.344802	0.847936	-0.121688	-0.679446	0.723138	0.832279	0.0603665	0.747686	-0.800479
	0.967629	0.877109	0.742027	0.988211	-0.251654	0.449736	0.562114	0.0941764	0.0680361
	-0.614803	0.464922	0.686531	-0.223713	0.673532	0.98242	-0.0830661	0.925659	-0.431866
	0.229666	0.803481	0.834983	-0.247097	-0.441539	0.63361	-0.303678	0.503288	-0.0872112
	-0.955701	0.823228	0.772998	-0.405801	0.231551	0.855532	0.98832	0.265911	-0.49171
	-0.573766	0.440373	0.805154	-0.150589	-0.95969	0.84441	0.779898	0.81268	-0.45942
	0.845723	0.768412	0.892187	-0.205716	0.817033	0.775817	-0.683901	-0.184341	-0.487244
	-0.526654	0.658072	0.705343	0.164446	-0.453677	0.655748	-0.230819	0.361826	-0.854707
	-0.223266	0.23146	0.883447	-0.296587	0.610876	-0.822667	-0.719381	-0.230633	-0.366405
	-0.893728	0.77824	0.123071	0.0401524	-0.986979	0.714795	0.742131	0.469236	-0.600019
	-0.503471	0.587533	0.959212	0.340814	0.999832	0.57795	0.411877	0.262623	-0.730088
	0.94688	0.41651	-0.853026	0.146411	0.966641	-0.965336	-0.430001	0.211562	-0.0023508
	-0.344163	0.860231	-0.993818	-0.265212	-0.527961	0.691699	0.304749	-0.872381	-0.210089
	-0.808669	0.843558	-0.508198	0.363242	0.543229	0.764109	0.228434	0.86369	-0.659782
	-0.691124	0.823489	0.621636	0.138151	-0.941992	-0.951443	0.507286	0.182443	0.0316271
	0.815693	0.556552	0.0403545	0.342202	0.914228	0.723389	0.415057	0.192659	-0.647896
	-0.290052	-0.0881131	0.742524	-0.410374	0.942823	-0.929492	-0.590002	0.827085	0.23485
	-0.76252	-0.823059	0.992537	-0.318865	-0.848088	0.799789	-0.196225	0.0943379	-0.943504
	-0.670927	-0.852437	0.283251	-0.1354	0.302626	-0.896977	0.154026	0.239329	0.831503
	0.55996	-0.901278	0.569903	0.130049	0.683512	0.61305	0.808361	0.731841	-0.913047
	0.749921	-0.701309	0.889405	-0.577538	-0.68068	-0.940242	0.398552	-0.737706	0.413195
	0.234818	-0.406134	0.51947	-0.135213	0.562114	0.415057	0.0710044	0.569953	0.146099
	-0.933474	0.326687	0.983153	0.112491	-0.946832	0.649612	-0.393769	-0.63113	0.732255
	-0.124799	0.319582	-0.807158	0.318324	0.663732	-0.83286	-0.611895	-0.178931	-0.576341
	0.331172	-0.626279	0.71618	-0.280258	-0.76243	0.621597	-0.00617599	0.642996	0.388351
	0.521016	-0.103583	-0.752261	0.155101	0.779898	0.572978	0.700798	-0.823219	0.753263
	0.88471	-0.652523	-0.0608964	-0.534109	-0.28252	-0.982533	0.0440251	0.849392	-0.439754
	-0.88112	0.450874	-0.38951	0.747758	-0.843293	0.659999	0.456152	0.0446468	0.643245
	0.403637	-0.99916	-0.723761	-0.313128	0.949205	0.635114	-0.434198	0.572299	0.98452
	-0.272367	0.477415	0.173583	-0.328175	0.411877	0.811202	-0.0365664	-0.968975	0.485289
	-0.532076	-0.885247	-0.282297	0.517992	-0.49393	0.755297	0.396865	0.32138	0.0170711
	0.468083	0.508308	-0.104737	-0.49436	-0.728696	-0.421274	0.764655	-0.689473	0.862047
	-0.704638	-0.987818	0.628171	0.365855	0.867617	0.979902	0.483662	0.671836	-0.132989
	-0.804974	0.938943	-0.296721	0.102559	-0.80039	0.214525	0.114279	0.82387	0.769828
	-0.862372	0.741459	-0.00719041	0.826084	-0.386802	-0.343653	0.404402	-0.351353	-0.88046
	0.587342	-0.94803	0.288816	-0.573263	0.822816	0.943827	0.713217	0.525979	0.691756
	-0.607441	0.975526	0.339398	0.898133	-0.609835	0.317854	0.792801	0.791413	0.847593
	-0.781263	0.362997	-0.377177	0.173347	-0.476319	-0.639078	-0.742289	-0.940662	0.844893
	-0.546547	-0.706478	0.691073	0.592187	0.574613	0.249043	0.692542	0.0957894	-0.555373
	0.962238	0.537671	0.558737	-0.735656	-0.399107	0.973231	0.572125	0.688821	0.717326
	-0.50638	-0.142973	-0.319932	0.838139	-0.590131	0.944929	-0.987971	-0.767434	-0.504985
	0.184765	0.00640335	0.654373	0.465824	0.874073	0.652208	0.966094	0.728122	0.615204
	0.971996	-0.315392	0.631055	0.0564004	-0.26917	0.0940788	-0.743961	0.811576	0.468983
	-0.335528	-0.829888	-0.316665	0.179469	0.696611	-0.23843	0.108236	-0.755941	0.459642
	0.758422	-0.723486	0.66434	-0.570857	0.757525	-0.184479	0.312398	0.709868	0.745683
	0.777992	-0.630236	-0.356785	-0.3751	0.459594	-0.760535	0.376388	0.916822	0.911134
	0.969076	-0.624271	0.419544	0.545479	-0.484292	0.0383582	0.962706	-0.481366	-0.589331
	0.545557	0.0398586	-0.159993	-0.38843	-0.608858	-0.0282918	-0.706414	0.146208	0.517689
	0.435127	-0.172472	0.733031	-0.304348	-0.856142	-0.556133	-0.489126	0.832812	0.598709
	0.18642	0.00958122	0.0840851	-0.67245	-0.666468	-0.649753	0.419826	-0.580689	-0.856424
	0.250704	0.324082	-0.547301	0.699447	-0.607696	-0.663152	-0.612802	0.630631	0.667255
	-0.223271	-0.237618	0.221416	-0.343074	-0.556692	0.0804729	0.96825	-0.645913	-0.293449
	-0.0793372	0.284689	-0.676477	0.306236	-0.394028	-0.213368	-0.86121	0.68716	0.323895
	0.129007	0.720252	-0.0997691	-0.474963	-0.659447	-0.682358	-0.712071	-0.180438	0.526256
	0.0153995	-0.408318	0.26009	-0.0455681	-0.73206	-0.933875	0.0395573	-0.163227	0.608314
	0.529388	0.0582018	-0.192971	0.621914	-0.820588	-0.666566	0.31802	0.90629	0.275351
	-0.126427	-0.0136695	0.340311	-0.727648	-0.680434	0.992537	0.77717	-0.470521	-0.361638
	0.249329	-0.530878	-0.85906	0.296691	-0.71329	0.699625	0.959537	0.937738	-0.257569
	0.201118	0.558689	0.705768	0.869545	-0.125725	-0.470924	0.95184	0.857676	0.805973
	-0.633782	-0.450783	0.25216	-0.26767	0.340919	0.889405	0.750793	-0.680155	-0.186501
	-0.0402199	-0.595924	0.0543152	0.730104	-0.516249	0.722384	0.486403	0.776771	0.40368
	0.222358	0.50028	0.190224	0.662056	0.421385	-0.831521	0.637373	-0.767758	0.0577328
	-0.260162	-0.635562	-0.970225	-0.882681	-0.551627	0.909703	0.633443	0.736267	-0.112871
	0.0742604	-0.635002	0.676479	-0.472764	0.787509	-0.744773	0.72311	0.724222	0.432531
	0.0880382	0.288622	-0.00713973	0.934024	-0.324635	0.753798	-0.0368433	-0.473872	-0.61732
	0.370885	0.741996	0.689993	-0.929248	0.937688	0.603662	-0.944996	0.849672	-0.539659
	0.309276	-0.501828	-0.626279	0.504042	0.223888	-0.552551	0.16649	-0.663965	0.444299
	-0.628201	0.677392	-0.652523	-0.590447	0.98902	-0.0110816	0.286195	0.646272	0.667959
	0.355788	0.501461	-0.885247	0.892961	-0.467408	0.993121	0.163609	0.398189	-0.290767
	0.0975186	-0.165065	-0.706304	0.963259	0.714024	0.24985	0.00571608	0.921731	0.0949101
	0.413907	-0.471315	0.867643	-0.948525	-0.923597	0.642087	-0.955071	-0.929066	-0.518771
	0.656276	0.656132	0.0806539	0.359665	0.528356	0.978896	0.0721179	-0.973258	0.379563
	-0.511506	-0.145623	0.63599	0.918871	-0.85116	0.472337	-0.373395	-0.840409	0.292629
	0.641715	0.006392	0.318077	-0.885678	-0.641882	0.456164	-0.894546	-0.555092	-0.457021
	0.828759	-0.0784375	0.892115	0.472823	-0.484292	0.920545	-0.242451	-0.735145	0.837773
	-0.426109	0.239802	0.526185	0.889423	-0.608858	0.0232156	-0.861452	0.896085	0.225217
	0.956582	0.0184119	0.957292	0.621447	-0.0867367	0.824535	0.149473	-0.789149	0.592653
	0.496722	0.231691	0.297419	0.734597	-0.798167	-0.754666	-0.805791	-0.873944	0.409965
	-0.439207	-0.291595	0.535845	0.647677	-0.666468	-0.270115	0.496633	0.453351	0.635328
	0.877183	0.626624	0.897512	-0.797277	0.0918469	-0.263776	-0.687978	0.538826	0.39111
	-0.359326	-0.304874	-0.374855	0.618674	-0.709179	0.993841	-0.185063	0.273564	0.831982
	0.55982	0.943238	0.815033	0.908101	-0.556692	-0.0906224	0.144859	-0.795224	-0.593374
	-0.525208	-0.67278	0.92247	-0.213276	0.0887003	-0.458618	-0.0283453	0.343276	-0.928407
	-0.496062	0.519164	-0.0936168	-0.452096	0.702981	0.928212	-0.546822	0.858985	-0.941718
	0.711826	-0.580242	0.869071	0.847106	-0.357924	0.0285261	-0.139507	0.814492	-0.247174
	-0.126141	-0.591489	0.758634	-0.369774	-0.659447	-0.438491	0.789914	-0.0217726	0.864945
	0.270417	0.872956	0.891611	-0.143157	0.505447	0.840529	0.932005	-0.257536	0.121472
	0.00567105	0.360945	-0.275243	0.520823	-0.441258	-0.626298	-0.512837	0.036075	-0.381274
	0.452278	-0.495094	0.72771	-0.60955	-0.820588	0.30831	-0.571387	0.668677	-0.224836
	-0.0919752	-0.794553	0.612833	-0.174393	0.109865	-0.251654	-0.996111	0.863768	0.858273
	0.303458	0.9528	0.225812	0.52068	0.846075	0.909564	-0.134831	0.931033	0.119371
	0.260103	0.527057	0.823959	-0.159646	-0.515704	0.852491	-0.866264	0.677143	-0.606418
	-0.125226	-0.213358	-0.22285	0.358588	-0.760535	0.757858	-0.38345	-0.645969	-0.355262
	-0.955824	-0.229623	0.564838	0.735729	0.56168	0.231551	0.526936	-0.797159	0.636421
	-0.188497	-0.619249	0.766855	0.927257	-0.0843737	0.0507476	0.625908	0.518416	-0.221379
	-0.0812535	0.577052	-0.0865212	0.594725	-0.132347	-0.485956	-0.231709	0.862284	-0.766034
	0.334187	0.0758709	0.898792	0.449736	-0.0282918	-0.197339	-0.852827	0.967921	-0.365039
	-0.874311	-0.201978	-0.33925	0.407402	0.406995	0.902126	0.562449	0.398961	0.080112
	-0.466183	-0.645012	-0.0983864	0.63361	0.0725821	0.610876	0.75753	-0.0827056	0.233766
	-0.00782535	0.614022	0.798794	0.477171	-0.735628	0.273454	-0.0109143	-0.735061	-0.889423
	0.259112	-0.387132	-0.60704	0.372129	-0.556133	0.0170899	-0.296104	-0.503773	-0.114439
	-0.650456	-0.0151992	0.954738	0.84441	0.81305	0.698143	0.975688	0.230226	0.312694
	-0.433512	0.974223	-0.472704	0.00607218	-0.330933	0.543229	0.0445974	-0.94104	0.316412
	0.0885517	0.660686	0.911902	0.163609	-0.884994	0.236213	-0.399652	0.960909	0.458491
	-0.989513	-0.381206	0.166407	-0.318674	0.477797	0.662488	-0.552583	-0.324995	-0.623046
	0.94098	0.11057	-0.955444	0.787109	0.894026	0.798325	0.845041	0.204555	-0.242266
	0.873796	0.870544	-0.0497853	0.684778	-0.909054	-0.0271526	0.725478	-0.475431	-0.375982
	-0.973439	0.51931	-0.454758	0.775817	-0.98094	-0.0208208	0.531587	0.392412	0.185962
	0.725101	-0.106844	0.00309796	0.613658	-0.649753	0.810215	-0.0301474	-0.075454	0.500755
	0.48745	-0.356658	-0.616012	-0.373395	0.939014	0.999491	-0.00910678	-0.561873	-0.113532
	0.482764	0.997209	-0.116061	-0.910624	-0.828647	0.119052	-0.519753	-0.389856	-0.273474
	0.949019	0.516903	0.575068	0.861783	-0.651424	-0.604356	0.29317	-0.651105	0.0974589
	0.486942	-0.246767	0.552615	0.705912	0.692018	0.795912	-0.100182	0.908083	-0.169322
	0.868028	-0.110173	0.562594	0.580303	0.810048	-0.175413	0.314428	-0.237438	0.16791
	0.813577	0.898828	-0.43008	-0.548979	-0.994845	0.811798	-0.284887	0.319854	0.0637293
	-0.0319245	0.747255	0.0463622	0.828417	-0.663152	-0.481707	0.546874	-0.114008	0.11179
	0.789285	0.296217	0.850737	0.493226	0.996454	0.853436	-0.702791	0.49872	-0.173177
	-0.605981	0.524453	-0.0856761	0.13578	-0.482073	-0.19388	-0.694472	-0.0366959	-0.587091
	0.898406	0.251656	0.196915	-0.689747	-0.613927	0.347028	-0.142876	-0.553395	0.557531
	0.895785	0.469791	-0.272652	0.875812	0.71151	-0.119321	-0.3851	-0.147739	-0.741794
	-0.769028	0.473379	0.412263	0.381141	0.798942	0.199767	0.693163	-0.586799	-0.165961
	0.661103	0.536555	0.630047	-0.204773	-0.914672	-0.375447	-0.306407	-0.883499	-0.788869
	0.757145	0.79625	0.68529	-0.88447	0.0804729	-0.468421	-0.301304	0.991036	0.41397
	0.753257	0.747126	0.326133	0.571768	0.991007	-0.725126	0.0253559	-0.542909	-0.996419
	0.606571	0.813577	-0.0476479	0.947074	0.402918	0.886589	-0.558126	0.220105	-0.193705
	-0.481436	0.875367	-0.145132	-0.857376	-0.58883	0.221441	-0.286032	0.076381	0.857429
	-0.842294	0.753257	0.717157	0.486444	0.330394	0.673488	-0.549211	0.935603	0.148487
	-0.893565	-0.495976	0.626481	0.663162	0.682894	0.454646	-0.527953	-0.478388	0.0816996
	-0.7045	0.487	0.403299	0.902006	-0.396379	-0.308926	0.71248	0.00391175	0.583923
	-0.767345	0.59685	-0.0352087	-0.596162	-0.213368	0.29163	-0.107961	-0.246458	0.0638292
	-0.584464	-0.492393	0.127751	-0.67686	0.897094	0.0598625	-0.268003	0.116172	-0.930648
	-0.580351	-0.608824	0.542693	0.413118	-0.670275	0.00306859	0.391616	-0.794931	0.653186
	-0.611612	-0.350322	0.54457	0.431702	0.6174	0.139558	-0.546439	0.978158	0.691858
	-0.903441	-0.49631	-0.584034	0.822712	-0.682358	-0.441368	-0.38369	0.415017	-0.332006
	-0.297284	-0.603024	-0.212818	-0.827049	0.935717	-0.402997	-0.220948	-0.0478439	0.451401
	-0.325823	0.139552	0.492732	0.403737	-0.339758	-0.0877932	-0.446983	-0.615876	-0.595702
	-0.418288	-0.131583	-0.427382	0.333804	0.263788	0.0301666	-0.53859	-0.0912439	0.875436
	-0.536912	-0.614159	-0.0763706	0.952139	-0.858357	-0.0947142	0.665523	-0.0938198	-0.926128
	-0.53104	-0.749825	0.0749917	-0.656369	-0.600129	0.337108	-0.23692	-0.449268	0.389804
	-0.12393	0.0212168	0.456042	-0.209349	0.920042	-0.61018	0.712829	0.961714	-0.592206
	0.199592	0.268087	-0.410142	0.910789	-0.649044	0.84207	-0.900129	0.123272	0.574975
	0.0309991	-0.929749	-0.278372	0.709294	-0.731628	-0.441782	0.307011	-0.030626	-0.604395
	-0.14275	0.016405	0.701523	0.976154	0.413959	-0.166282	0.528596	-0.219593	0.564855
	-0.568976	-0.453573	-0.541302	-0.188004	0.403235	-0.696319	-0.317815	-0.509601	-0.969722
	-0.738911	-0.955766	-0.452931	0.171549	-0.705221	-0.608398	0.695723	-0.501013	-0.197523
	-0.749825	0.545756	-0.474967	0.731151	-0.707761	-0.370838	0.827476	0.78473	0.287501
	-0.929749	0.00532142	0.831376	0.796709	0.405719	-0.0219729	0.34553	-0.27115	-0.544424
	-0.424961	-0.344302	-0.368505	0.0577904	-0.577567	0.233274	-0.485234	-0.0208622	0.739961
	0.093291	-0.815146	0.93451	0.965187	0.0102719	-0.72045	0.651505	-0.692191	0.149049
	-0.217797	-0.98711	-0.887317	0.501407	0.349365	-0.258746	0.371145	-0.440443	-0.326579
	0.0372996	0.148658	0.610253	0.816968	-0.416606	0.191452	0.565978	0.666239	-0.514831
	0.17034	-0.337274	-0.174933	0.26042	0.567264	-0.803366	0.777717	-0.551076	0.139175
	-0.350036	-0.858201	0.579823	-0.747802	0.0544342	0.412483	0.590691	-0.0814369	-0.402181
	0.398134	-0.950208	0.0427779	0.551849	0.548989	0.978899	0.197624	-0.258705	-0.514506
	-0.47363	-0.101789	-0.0167474	0.34159	-0.11729	-0.209075	0.359575	0.179611	-0.679415
	-0.267086	-0.164511	0.256802	0.0111518	0.660745	0.441538	0.804654	-0.425664	0.529324
	0.287757	-0.746919	-0.68733	-0.671096	-0.0256914	0.83004	0.518219	0.563059	-0.576727
	0.829005	-0.765354	0.586625	0.293276	0.516245	-0.114074	0.345366	-0.607401	-0.60829
	-0.167695	-0.375555	-0.936602	-0.134823	0.384156	0.952139	-0.0467987	-0.292777	0.553639
	0.296643	0.191494	0.547522	-0.479854	0.688609	-0.099667	0.74335	0.709485	-0.38886
	-0.578117	-0.871925	-0.12582	-0.476149	0.415665	0.700528	0.713646	0.632456	-0.328946
	-0.648564	-0.0291296	-0.932896	0.790292	0.630823	-0.927374	0.521254	0.950127	0.345347
	0.206906	-0.343346	-0.239775	0.250045	0.283861	-0.74883	0.0585534	0.794202	-0.0773814
	0.809847	-0.99916	-0.847802	-0.813243	0.664109	0.976154	0.719995	0.674551	0.0909584
	-0.061744	0.857349	-0.512783	0.442055	0.392573	0.528821	0.582114	0.934165	-0.201822
	0.248636	0.626624	-0.697894	0.167585	0.777799	0.899485	0.444047	0.615516	0.215033
	-0.535879	-0.987818	-0.713429	-0.0164996	0.277118	-0.859457	0.935636	0.498466	0.702412
	0.0391127	0.943238	-0.508581	0.474595	0.728383	-0.835462	-0.0379001	0.420809	0.366716
	0.872921	-0.94803	-0.371303	0.553237	0.407578	0.965187	0.765293	0.0687493	-0.364893
	0.216752	0.519164	-0.696014	0.0201832	0.967629	0.97017	-0.351554	0.11803	-0.364967
	-0.878201	0.872956	-0.133678	0.951781	0.152742	-0.636293	-0.246111	-0.711908	-0.349111
	-0.157366	0.9528	-0.678833	0.26575	0.934061	0.551849	0.72109	0.0461265	-0.627971
	0.47365	0.867643	0.43444	-0.732269	0.570711	-0.227785	-0.00747435	0.0543185	0.0867487
	0.964242	-0.860534	-0.738785	0.89799	0.845723	0.293276	0.594029	-0.646538	-0.944358
	0.21689	-0.0403483	-0.307681	0.266874	0.351629	-0.496181	0.208639	0.943963	0.103165
	-0.86726	0.0806539	-0.671092	0.943126	0.763411	-0.914622	0.431782	-0.199067	-0.15799
	-0.573885	-0.830819	0.525319	0.238206	0.251995	0.534767	-0.692101	-0.941159	-0.136053
	0.417059	0.050377	-0.553536	0.00571608	0.94688	0.252118	-0.0114711	0.838404	0.0456763
	0.108244	0.63599	0.421052	-0.742544	0.198901	-0.290568	0.478849	-0.196416	-0.321204
	0.00456811	-0.651925	0.436372	0.0877604	-0.317495	0.805614	-0.864935	-0.698929	-0.597702
	-0.480552	0.318077	-0.612898	0.0868498	0.0289805	0.140494	0.440233	-0.70421	-0.824192
	-0.118782	-0.935754	0.0953991	-0.872301	-0.294842	-0.972441	-0.841188	0.606065	-0.744674
	0.415663	0.526185	0.110717	-0.936551	-0.105807	0.218423	0.634038	0.00239774	-0.374048
	-0.223226	-0.964498	-0.00489602	-0.0513908	-0.573357	0.0391886	0.436454	-0.452032	-0.299847
	0.480453	0.535845	-0.712924	0.737525	0.380138	-0.871544	-0.354827	-0.698179	-0.838351
	0.173029	-0.979047	0.328245	-0.264779	-0.960434	-0.723638	-0.662804	-0.0275017	-0.849568
	-0.0144361	0.45223	0.161128	-0.918681	0.378613	0.356148	0.638626	0.188373	-0.0435089
	0.506386	0.94098	0.809214	-0.0972546	-0.159322	0.835436	-0.101011	-0.37905	-0.744518
	-0.28255	-0.631294	-0.568941	-0.787547	0.291311	0.709174	-0.824418	0.632466	-0.634482
	-0.635202	0.805886	0.19229	-0.902541	-0.867478	-0.507384	0.692884	-0.0409843	-0.0542087
	0.023194	-0.766861	0.275071	-0.57315	0.205565	-0.692088	-0.921609	0.877385	-0.727374
	0.12503	-0.176996	0.285181	0.0620549	-0.353144	0.556451	0.516757	-0.0287398	0.0273805
	-0.976466	0.523289	0.883901	0.811459	-0.601624	0.392378	-0.150175	-0.280328	-0.591729
	-0.519981	0.725101	-0.11628	-0.581274	-0.463107	-0.576368	0.176999	-0.536453	-0.578837
	-0.504208	-0.451749	0.773595	0.104068	0.623682	0.952611	0.421262	0.28304	-0.35463
	0.0522733	0.303215	0.6911	-0.190703	0.828789	0.450462	0.900763	0.686811	-0.0352792
	-0.728602	-0.0511111	0.670686	-0.992223	0.884859	-0.964623	0.752802	-0.246111	0.28635
	-0.526673	0.604865	0.484672	-0.501302	0.799742	-0.164615	-0.578958	-0.307865	-0.904601
	0.218198	0.482764	0.724647	0.383902	0.712833	0.639172	0.393331	-0.415369	0.215422
	0.315757	-0.0969355	0.689076	0.972297	0.949373	-0.0331645	0.386219	0.676277	0.11354
	0.0954066	0.624403	-0.358304	0.4458	-0.547552	0.0835642	-0.841744	-0.00747435	0.976958
	0.731752	0.427892	0.0740511	-0.330249	0.920891	0.737077	0.546963	-0.519697	0.665574
	0.583657	0.933432	0.551444	0.982742	-0.703447	0.193047	0.14634	0.183088	-0.393727
	0.669239	0.766099	0.979419	-0.968749	-0.482073	-0.77191	-0.734674	0.900793	0.969989
	-0.50058	0.503129	0.78779	-0.281285	0.342356	0.399225	0.218036	0.208639	0.973052
	0.860919	0.925482	-0.363325	0.571267	0.020543	0.673757	0.14579	-0.0144634	0.682672
	-0.478926	0.718942	-0.337321	0.998388	0.402918	0.823642	-0.188921	0.723613	-0.353062
	-0.828698	0.988211	-0.842704	0.563353	0.138003	0.0794875	-0.140805	0.38087	0.985745
	0.680747	0.840554	0.280286	-0.997534	0.22549	-0.772509	-0.0720501	0.64277	0.959356
	0.86376	0.231751	0.314237	-0.432799	0.897094	-0.0125765	0.193582	-0.0114711	0.189312
	-0.672854	0.962422	0.942509	0.434951	-0.1326	0.812335	-0.29489	0.416841	-0.301782
	0.536088	0.923376	0.655021	0.990286	-0.0840363	0.996594	-0.444995	0.717023	0.929616
	0.645974	0.980841	-0.672334	0.912921	0.935717	0.852617	-0.0908755	0.442804	0.24727
	-0.564781	0.882133	0.678304	0.978899	-0.297735	-0.785723	-0.207601	0.528556	0.391608
	0.283396	0.493662	0.140336	-0.709853	-0.608526	0.243983	-0.162849	-0.478481	0.859849
	-0.200712	0.959662	0.363802	0.846156	0.920042	0.827924	-0.229936	0.396909	0.492767
	0.704742	0.556094	0.863939	-0.813435	-0.876357	0.665129	-0.0252902	0.455707	0.00444679
	-0.0986741	-0.553725	0.406304	-0.383446	-0.44389	0.84287	0.857419	-0.272814	0.985088
	-0.976026	-0.580836	-0.813937	0.556814	0.52781	-0.184062	0.490001	0.986514	0.880836
	0.00168189	0.106152	0.866748	0.962005	0.513507	0.34997	-0.60411	0.544341	0.487252
	-0.580422	-0.143915	-0.130274	0.94523	-0.431888	0.631427	-0.0235262	0.230965	-0.250196
	-0.831204	0.0290721	0.771088	0.83004	0.828013	-0.48435	0.437439	-0.907747	0.991159
	0.178121	-0.219376	0.844156	-0.618296	0.128635	0.486435	0.956351	0.87041	0.327995
	-0.128694	0.244237	-0.492394	0.535019	0.293885	0.332942	0.410888	-0.773596	0.173626
	-0.536912	0.158671	0.791703	-0.101742	-0.700276	0.959399	-0.00497292	0.459942	-0.164427
	0.99058	0.143609	0.980337	0.727849	-0.317085	-0.637486	0.071229	0.784399	0.372544
	-0.12393	0.595701	0.988625	0.956948	0.484418	-0.0693622	0.0898224	-0.60351	-0.258318
	0.901513	0.22941	-0.762289	0.798682	-0.505953	0.590929	-0.651751	0.914095	-0.0958917
	0.793521	0.294002	0.56183	0.700528	0.271995	-0.500348	0.731841	-0.456981	0.217061
	0.385548	-0.00272799	0.928957	-0.124949	-0.324129	0.139986	0.85508	0.656272	-0.0946007
	0.199592	-0.122449	0.897374	0.824175	0.00301272	0.789491	0.819998	0.785201	0.382238
	0.0309991	-0.0274743	-0.672253	0.147172	-0.763465	0.488009	0.115714	-0.643272	0.847868
	0.274108	-0.192373	0.5547	0.953634	-0.275191	-0.19958	0.0105091	-0.0134706	0.77955
	0.876505	0.734658	0.908907	0.368437	-0.264581	-0.565129	-0.851957	0.758569	-0.0949376
	0.472244	-0.457845	0.852294	0.899485	-0.592556	-0.975401	0.642996	0.91344	0.0711765
	0.524696	-0.897682	0.754032	0.22506	0.0663709	0.16349	0.800415	0.626463	-0.194348
	0.213663	0.944692	0.634946	0.989666	0.320846	0.592092	0.841272	0.0330123	-0.549508
	-0.185203	-0.741086	0.913442	0.0994964	0.945333	-0.163886	0.613123	0.789364	-0.699437
	0.575413	-0.61665	-0.759424	0.125071	0.759607	-0.821247	-0.130463	0.830093	-0.217181
	-0.480892	0.892115	-0.38432	0.97017	0.916956	-0.985778	-0.655203	0.703115	-0.716962
	-0.292744	-0.529449	0.362171	0.76524	0.920413	-0.927043	0.32138	0.111803	-0.710665
	0.820691	-0.45054	-0.527812	0.846979	0.998027	-0.311218	0.789438	0.86574	-0.818483
	-0.132775	0.957292	-0.0573401	-0.450868	-0.371303	-0.89243	0.394951	0.479297	-0.54932
	-0.283476	-0.524372	0.0469249	-0.594329	0.909641	-0.41528	-0.158642	0.752002	-0.724437
	0.451933	-0.345623	-0.0154755	-0.12752	0.723941	-0.596086	-0.469458	0.91885	-0.47181
	0.455515	0.897512	-0.282928	0.0219618	-0.133678	-0.800342	-0.460091	0.621378	-0.0606475
	0.503779	0.934061	-0.228124	0.504088	0.463834	-0.307268	0.0957894	0.780272	-0.616959
	0.535339	-0.0870594	0.288186	0.875798	0.466715	-0.443112	-0.292208	0.660474	-0.842281
	0.618145	-0.592809	-0.0114888	0.210095	-0.213276	-0.838494	0.0301542	0.852748	-0.310674
	0.298763	-0.363922	-0.398089	0.155955	0.30887	-0.622751	-0.0508043	0.51654	-0.971484
	0.861838	0.92247	0.693833	0.0832074	0.294522	-0.970004	-0.0421389	0.648344	-0.306209
	0.072406	0.763411	-0.143182	0.464299	-0.369774	-0.382811	0.146208	0.253028	-0.611521
	-0.420169	-0.603332	0.59614	0.606698	0.317841	-0.978055	0.167059	0.697872	-0.722839
	-0.479193	-0.102124	0.169495	-0.125347	-0.60955	-0.9787	0.23252	0.277897	-0.69495
	0.0146475	-0.110717	0.415912	-0.105644	0.245225	0.0959774	-0.144785	0.76979	-0.836909
	-0.908962	0.891611	0.228794	-0.101937	-0.678833	0.465839	-0.163227	0.0808581	-0.715247
	-0.524286	0.83213	0.365034	0.70678	0.831266	-0.200382	0.817714	0.62357	0.193682
	-0.387437	-0.779833	0.447122	-0.10791	0.961641	0.191878	0.609173	0.115298	-0.659741
	0.534964	0.0643043	-0.25302	0.85043	0.99147	-0.82903	-0.390506	0.426918	-0.705399
	-0.0806168	0.823959	0.192025	-0.251241	-0.363325	0.780776	-0.713712	0.494243	-0.783067
	0.923111	0.634957	0.0698283	0.217271	-0.0972546	-0.142013	-0.299199	0.960844	-0.329594
	-0.448429	-0.661338	0.586694	-0.206741	-0.672334	-0.0486466	0.919178	0.96273	-0.770986
	0.905871	-0.267563	-0.48268	0.610574	0.104068	-0.57922	-0.800287	0.218423	-0.85123
	-0.516346	0.898792	0.0994739	0.94726	0.159013	0.825961	0.909518	0.0391886	0.108385
	0.78294	0.976411	-0.0876092	0.0907512	-0.813937	-0.505097	0.415709	0.709174	-0.856807
	-0.271182	-0.137451	0.124353	-0.349294	-0.330249	0.472004	0.707311	0.450462	-0.992896
	0.722967	-0.422803	0.541215	0.744083	-0.125237	0.850266	0.789541	0.737077	0.708367
	0.0967701	0.763198	-0.252987	0.914489	0.0880785	0.108665	-0.49337	-0.593171	-0.932098
	-0.456326	0.954738	-0.508544	0.552454	0.455339	0.250217	0.576365	0.823642	-0.974552
	-0.0348297	0.862052	-0.963339	0.32976	0.902006	-0.579322	-0.924159	-0.860229	0.947738
	0.981875	-0.240067	-0.707761	0.293822	0.869417	0.146632	0.258998	0.996594	0.315463
	-0.530711	-0.285834	0.715944	0.267368	0.414249	0.222009	0.293416	-0.833397	0.928731
	-0.325907	0.37256	0.308555	0.784312	-0.946685	-0.478481	-0.852831	0.176258	0.258998
	-0.852243	0.966741	-0.570604	0.0112849	0.532576	0.288729	0.137239	0.665129	0.793066
	-0.503211	-0.292031	0.0645682	-0.432438	0.153964	-0.0274716	0.166627	-0.110955	0.137239
	0.82256	0.0177195	0.0102719	0.803781	0.822712	-0.342357	-0.728756	-0.207903	0.591518
	-0.645647	0.925397	-0.873843	0.637355	0.993094	-0.1546	0.174306	0.332942	0.174306
	0.974893	-0.584905	0.563085	-0.771738	0.281551	0.230965	0.315247	-0.177852	0.635496
	-0.594289	0.190674	0.553802	0.902725	-0.977656	-0.244026	-0.656046	-0.510431	-0.484704
	-0.507425	-0.476994	-0.311992	0.72393	0.49681	0.441614	-0.488319	-0.0845467	0.812578
	0.99564	0.68137	0.384108	-0.803287	-0.183012	-0.544819	0.377797	0.789491	-0.703273
	-0.881761	0.720517	0.567264	0.970151	-0.820182	0.0804761	0.121069	-0.252115	0.959875
	0.157237	0.875367	-0.919923	-0.24367	0.811702	0.772861	-0.343187	-0.621141	0.995099
	0.253234	-0.495094	-0.254902	-0.289063	0.868703	-0.242291	-0.0832573	0.139839	-0.643805
	-0.394599	0.625212	-0.729544	-0.0482959	0.126685	0.694189	0.0469829	-0.675565	-0.635137
	-0.834056	-0.486367	0.491091	0.742449	0.272517	-0.507928	-0.405417	0.592092	-0.588921
	-0.140861	-0.213358	0.0270299	-0.488264	-0.796498	0.925659	0.95194	-0.39229	0.220678
	0.410302	0.700663	0.73633	-0.149837	0.875109	-0.906135	0.00827528	0.0379465	-0.108057
	-0.386902	0.739969	0.660745	0.989781	0.527906	0.120737	0.133603	0.0887476	-0.216417
	-0.675198	0.0758709	-0.905558	-0.321119	-0.371964	0.81268	-0.209762	-0.230095	0.289245
	-0.179713	0.720501	0.0371908	-0.620241	0.672311	-0.851993	0.935923	-0.48967	0.845741
	0.28483	0.529388	0.278665	0.633186	-0.888579	0.432395	0.248216	0.74652	-0.512423
	0.0477215	0.858167	0.985803	-0.0584775	0.798391	0.361826	0.494863	0.667255	0.166623
	0.165548	0.614022	0.688609	-0.853528	0.847137	-0.925881	0.757964	-0.0931828	0.634461
	0.755333	0.63877	-0.606408	0.595305	-0.584243	0.469236	-0.030315	0.526256	-0.254446
	0.666789	0.249329	-0.166282	-0.1378	0.730999	-0.698909	0.929716	-0.729965	-0.563107
	-0.425271	0.0330346	-0.136711	-0.914622	-0.843515	0.86369	-0.915007	-0.471851	0.885391
	0.528675	0.660686	-0.495975	0.526592	-0.0117868	-0.573233	0.967478	-0.588921	-0.487675
	-0.128914	0.606744	0.274883	0.997666	0.905017	0.827085	-0.0353914	-0.378407	-0.834378
	-0.00254381	-0.0402199	0.998955	0.477698	-0.579133	0.554155	0.735491	-0.527695	0.67447
	0.519984	-0.825152	0.664109	-0.991524	0.82741	0.829112	-0.682068	-0.328474	-0.345753
	0.878446	0.249559	-0.511737	0.927025	-0.169803	-0.524264	0.908898	-0.625222	-0.546439
	-0.659872	-0.828101	-0.0219729	0.97011	0.865969	0.952461	-0.138094	-0.996781	-0.905395
	0.66366	0.51931	0.456723	0.697707	-0.861052	-0.874783	0.25632	-0.803386	0.66783
	-0.349886	0.669541	-0.534381	-0.872275	0.0818934	0.760124	-0.514378	-0.362862	-0.141789
	-0.165329	0.0880382	-0.079259	0.990539	-0.893108	-0.579928	0.0646536	0.306562	-0.900129
	0.937421	-0.672527	0.969247	0.918251	-0.784444	0.2278	0.338842	-0.313562	-0.894894
	0.802175	0.695991	0.728383	0.638775	-0.996702	-0.446816	-0.773394	-0.301902	0.286434
	-0.952757	-0.699707	-0.450548	-0.77607	-0.119321	0.90283	-0.763405	-0.252467	-0.207572
	0.573151	0.516903	-0.125237	0.535423	-0.612802	-0.727715	0.483574	0.439385	-0.485234
	0.211815	0.540773	0.609457	0.852491	-0.692237	0.506475	0.632106	0.231582	0.643824
	0.868185	0.0975186	-0.445853	-0.97765	0.875257	0.0257842	-0.799462	0.474772	-0.405221
	0.134489	-0.733303	-0.0175778	0.764437	-0.965686	0.0851354	0.259048	0.444731	-0.351353
	-0.672782	0.869094	0.624632	0.371553	-0.966204	0.377786	0.601204	-0.070055	0.836334
	0.469334	-0.424296	-0.00668293	-0.900909	0.869904	-0.984444	-0.701349	-0.0535684	-0.800426
	-0.509163	0.558689	-0.517273	0.119206	-0.609658	0.918596	-0.698425	0.35867	0.501307
	0.774621	0.747255	0.610968	0.659039	-0.69519	0.305757	-0.0973258	-0.244524	-0.346189
	0.409527	0.382197	-0.0995795	0.241806	0.991321	0.108102	0.818259	-0.292326	0.0955831
	0.603133	0.169229	0.642734	-0.63453	-0.460206	0.804647	-0.985154	0.314458	-0.208623
	-0.79726	-0.361785	0.414249	0.480059	-0.194649	0.83129	-0.854714	0.476422	0.629299
	0.999929	0.50028	0.0413034	-0.0205951	0.909156	-0.215614	0.137338	0.0562342	0.736635
	-0.986904	0.953466	-0.159993	-0.510207	0.989126	0.350638	0.757104	-0.551076	0.604423
	-0.557639	0.384914	-0.914119	-0.0998062	-0.34897	-0.799505	-0.946049	0.172814	0.354463
	0.834965	-0.227694	-0.468756	0.328303	0.443601	0.426606	0.696339	0.621056	0.184407
	-0.539481	0.312843	0.541982	0.788672	-0.483471	-0.0429498	0.87864	0.573012	-0.0959572
	0.302247	0.315544	0.281551	0.458137	0.942139	0.123778	0.75425	-0.425664	0.246374
	0.300813	-0.0500244	-0.217922	-0.211606	-0.847726	0.896085	-0.223701	0.75647	-0.665128
	-0.685478	0.288622	-0.0997691	0.843988	-0.369326	0.996602	-0.183306	0.772002	-0.692101
	0.855242	0.987998	-0.967121	-0.733697	0.8079	0.787343	-0.0455806	0.500506	0.99714
	0.0202165	0.49401	-0.718816	-0.287467	-0.6916	0.0363105	-0.192371	0.821054	-0.465831
	0.852758	0.112392	0.55996	-0.710799	0.552488	0.918771	-0.149174	0.162399	0.953428
	-0.801913	0.116831	0.868703	0.0345714	0.966737	-0.822596	0.158719	0.849771	-0.0689467
	0.0528589	0.677392	-0.0918067	0.233869	-0.585759	-0.200418	0.0437533	0.858708	-0.211843
	-0.285481	0.918939	0.705768	0.96622	0.337805	0.662478	0.235969	0.683955	0.856583
	0.671315	0.199869	-0.425956	0.400125	-0.999324	-0.528572	0.0800753	0.546105	0.104812
	0.831661	0.662904	0.331172	-0.265606	0.894744	0.606416	0.411147	-0.441135	0.142412
	-0.504934	0.656132	0.527906	-0.694464	0.47518	-0.959739	-0.980021	0.784771	0.284962
	0.783219	0.796291	0.676479	-0.523655	-0.935426	0.362647	0.877065	0.834918	0.330622
	-0.309134	0.426571	-0.593299	-0.754246	-0.832926	0.163262	-0.6416	-0.15675	0.15948
	0.4807	0.803143	-0.272367	0.0603665	0.943213	-0.0823366	-0.104216	-0.367448	0.115456
	-0.381239	0.239802	0.847137	-0.115425	-0.143652	0.721814	0.0217526	0.39802	0.431651
	-0.61909	0.811346	-0.843278	0.905249	-0.95514	-0.0337787	-0.170589	0.616189	-0.319568
	-0.807224	0.998022	-0.804974	0.0549697	0.787907	0.202875	-0.712166	-0.931518	0.424287
	0.193564	0.318721	0.905017	-0.558543	0.14315	0.842119	-0.213184	0.175897	0.116324
	0.903759	-0.206986	0.147894	0.210248	-0.972897	0.227807	-0.786314	0.393331	-0.380047
	-0.411369	0.766236	-0.781263	0.453925	-0.297768	-0.585513	0.160864	0.127299	0.787284
	-0.191526	-0.299494	0.865969	0.728689	-0.645079	0.492154	0.196065	0.218036	-0.408109
	-0.835728	0.819669	0.960864	-0.555584	-0.0419728	0.10258	-0.449636	-0.50182	-0.206027
	-0.767809	-0.421031	-0.842075	0.00783705	0.896819	-0.15234	-0.248053	0.258525	0.269583
	0.206601	0.36539	0.00973592	-0.838298	-0.784033	0.476625	0.0621929	0.193582	0.509404
	-0.709987	0.512873	-0.0334007	-0.303678	0.553473	0.588493	-0.551423	-0.282783	-0.30282
	0.141571	0.430347	-0.892093	0.566628	0.521504	-0.17826	-0.103389	-0.00875359	-0.433432
	-0.646729	0.867556	-0.0312923	0.912651	0.881581	-0.354652	-0.94647	-0.162849	-0.422864
	-0.324711	0.452278	-0.654747	0.492419	0.83389	0.974842	-0.818758	0.0243108	-0.355204
	0.489064	0.738645	-0.487219	-0.489754	-0.201268	0.431869	-0.738	0.435152	0.886128
	-0.21685	0.271136	-0.732074	0.133396	-0.101824	-0.0157784	-0.45495	-0.60411	-0.134326
	-0.779972	-0.993923	-0.985725	0.511129	0.128723	0.989499	-0.956092	-0.594522	-0.552819
	0.175335	-0.18522	0.983153	-0.798864	0.213979	-0.620535	-0.878599	0.948064	0.429739
	0.131627	-0.614085	0.327646	0.387938	-0.585443	-0.272997	-0.818692	0.0313649	-0.304638
	0.598297	0.210095	-0.570857	-0.828918	0.00502671	0.997734	-0.622751	-0.00497292	-0.691071
	0.970447	0.570963	0.71618	-0.230819	-0.268635	0.474772	0.757826	-0.443141	0.724014
	-0.368387	-0.25619	0.466552	0.945333	-0.513409	-0.0645131	-0.845335	0.979039	-0.402011
	-0.853734	0.606698	-0.38843	-0.00647147	0.656366	0.943136	-0.508503	0.339059	0.94848
	-0.310764	0.974074	-0.0608964	-0.492103	-0.0592016	-0.504814	-0.685621	-0.524264	-0.363968
	-0.271113	0.182095	0.368775	-0.391065	-0.0854929	-0.641868	-0.625301	-0.594164	-0.593754
	0.922751	-0.764531	-0.343074	0.326102	0.117475	0.951487	0.983735	-0.665412	-0.50897
	-0.070808	0.0680887	0.0734147	0.877156	-0.192592	-0.0535684	-0.736672	0.917998	-0.694683
	-0.875106	0.70678	0.173583	-0.396125	0.577067	0.199918	-0.781836	-0.102661	-0.523392
	-0.168173	0.631219	0.400464	0.287376	-0.698577	0.715499	-0.916496	-0.579928	-0.688433
	-0.319366	0.0767327	-0.727648	-0.741971	0.174772	0.544348	0.985504	-0.587239	0.44355
	0.688148	-0.875554	-0.408097	0.304749	0.0710115	-0.433413	-0.646041	-0.572092	-0.47769
	0.93802	-0.019993	0.628171	0.916956	0.518802	0.940505	-0.596304	-0.743348	0.635226
	0.840661	0.217271	0.0855949	-0.497146	0.231094	-0.292326	0.851239	0.149499	0.757748
	-0.874887	0.861458	0.662056	0.850168	0.332211	0.291079	-0.914365	-0.346567	0.119816
	-0.0665415	0.144171	-0.592995	0.750532	-0.727009	0.382626	0.805973	0.0257842	0.885226
	0.74782	-0.82652	0.288816	-0.385794	0.345789	0.115814	0.432531	-0.150785	0.3785
	0.748518	-0.130207	-0.182121	0.966	0.11524	0.712205	-0.00370545	0.771287	0.552739
	-0.361975	0.0907512	0.934024	-0.972229	0.0321391	-0.227683	-0.214825	-0.999423	0.18615
	0.863662	-0.231259	-0.743252	-0.196225	0.00732417	0.940826	0.83532	-0.332367	-0.13507
	0.246053	0.297419	0.0582018	0.998027	0.214869	-0.273474	0.667959	-0.119117	0.277444
	-0.929974	0.552454	-0.211433	-0.160327	-0.243289	0.317476	0.493762	-0.476558	-0.296332
	-0.355156	0.176509	0.892961	-0.916819	-0.540146	0.01178	0.723346	0.918596	0.607956
	0.724348	-0.83394	-0.854572	0.807303	0.62533	0.462301	0.530594	0.52811	-0.39365
	0.731109	0.815033	0.359665	0.804627	0.528325	0.194613	0.354733	-0.160289	0.269758
	0.415189	0.784312	-0.806676	-0.568582	-0.116175	0.217772	0.206293	-0.354153	-0.00445122
	0.335496	0.30913	0.472823	-0.611895	0.278673	0.384255	-0.286431	-0.414181	-0.512843
	-0.980436	-0.599369	-0.71084	0.723941	0.283861	0.11179	-0.731818	-0.0568768	-0.832272
	0.860345	0.869071	0.630204	0.339619	-0.440758	0.315463	0.079008	0.804647	-0.222321
	-0.0838924	0.642734	0.621447	-0.85451	-0.336422	-0.0132775	-0.0221664	0.164124	0.284611
	0.297547	0.35039	-0.371269	0.682807	0.885248	0.492396	0.51801	-0.539668	-0.192592
	0.289227	-0.340102	-0.465014	-0.156044	0.468846	0.115255	-0.910424	-0.817743	-0.211358
	0.657324	-0.528614	0.528693	-0.0365664	-0.310857	-0.165961	-0.300554	-0.300298	0.16026
	-0.597922	0.72771	0.0751405	0.466715	0.282785	0.0738673	0.220105	0.215691	0.101264
	0.71884	0.541982	0.0316518	0.439227	-0.492092	0.285797	0.431869	0.426606	0.209447
	-0.952519	0.0966565	-0.508252	-0.693587	0.765848	0.103647	0.665867	-0.555489	0.231094
	0.782612	-0.615332	0.498132	0.719238	0.306403	-0.193705	0.546728	-0.0624496	-0.0245503
	-0.036221	0.564838	-0.192066	-0.210608	-0.531121	0.0282186	-0.901567	-0.968855	-0.804208
	0.369231	0.0359307	0.0773246	0.114279	0.321136	-0.0636663	-0.677032	-0.744935	0.745668
	0.326309	-0.478569	-0.601025	0.294522	-0.265941	0.0816996	0.415017	0.629299	-0.0255754
	0.264735	0.198999	0.735546	0.0657303	-0.0176581	-0.161818	0.854302	0.794007	0.214869
	-0.471199	-0.0983864	-0.0319195	-0.755793	-0.322017	0.0343777	0.737751	0.185969	0.266251
	0.966999	0.766397	0.0156441	0.683564	0.170803	-0.971983	-0.928469	-0.252525	-0.854166
	-0.314064	0.393191	-0.198796	-0.308708	0.0423036	-0.329134	-0.918979	-0.912587	-0.803861
	-0.887002	0.632916	0.812513	-0.630372	0.446795	-0.715972	0.123272	-0.61655	0.930821
	-0.112703	-0.472704	-0.127864	0.0301666	-0.523151	-0.697221	0.353848	0.736635	-0.20063
	0.362463	0.846932	0.16143	-0.424734	0.440863	-0.430994	0.682396	0.943887	0.283861
	-0.948338	0.60917	0.415328	0.31689	-0.247328	0.0576619	0.131404	-0.521541	0.15848
	0.10129	0.853137	-0.420434	-0.822697	0.292406	-0.461205	0.655632	0.474199	-0.906484
	-0.0236341	0.764344	-0.186714	0.337108	0.214004	-0.216021	-0.997308	-0.277889	-0.312146
	-0.693692	0.501733	0.480777	-0.667111	0.402791	-0.695776	-0.774274	-0.506799	0.670048
	0.0156871	0.0328976	-0.867225	0.84207	0.289023	-0.386702	0.192508	0.604423	-0.0304596
	0.0157128	-0.268575	-0.902293	-0.439102	0.168776	0.520351	-0.27115	0.980802	0.282785
	-0.736327	0.307244	0.38711	-0.219816	0.587589	0.64969	0.270782	-0.147171	0.0788589
	-0.72324	-0.91259	0.889976	0.346773	-0.478013	-0.417164	0.291811	0.670968	-0.463734
	-0.169758	0.573388	0.604399	0.688652	0.806998	0.757253	-0.94609	-0.380061	-0.683738
	0.0797171	0.760831	0.00881556	-0.0489956	-0.792087	-0.468093	0.103083	0.0547927	-0.298566
	0.125529	0.886562	-0.594446	-0.321137	0.0405301	0.475909	0.248965	0.354463	0.442277
	-0.746269	-0.199818	-0.0891246	-0.747102	-0.439996	0.504185	0.285234	0.105673	-0.0764229
	-0.739847	0.293505	-0.936034	0.83213	0.197927	-0.408291	-0.85547	0.832941	-0.174453
	0.107378	0.249543	-0.026692	0.815693	-0.490385	0.786888	-0.112462	-0.0460122	0.321136
	-0.929974	0.681819	-0.715531	-0.566267	-0.103226	-0.624049	0.703075	0.611906	0.145879
	0.920319	0.943063	-0.0867367	0.647677	-0.527941	-0.161417	-0.863778	0.184407	-0.550674
	0.0835696	0.616062	-0.215696	0.634957	0.510403	0.179413	-0.573017	0.206176	-0.715834
	-0.86887	0.20644	0.03922	0.749921	-0.229877	0.456804	-0.74505	0.182392	-0.396394
	-0.903975	-0.0159784	-0.70042	-0.459658	0.506874	-0.127432	-0.989448	-0.0959572	0.205911
	-0.0080629	0.850709	-0.608398	0.908101	0.472732	-0.5344	0.249973	0.0634277	-0.157634
	0.854694	0.857413	-0.337831	0.976411	-0.445882	0.609982	0.176999	0.127891	-0.0254695
	0.0713449	-0.0602244	-0.833002	0.521016	-0.0489994	-0.751579	0.0976433	0.572279	0.170803
	-0.802073	0.0447611	-0.72045	-0.896386	0.597649	-0.266073	-0.401946	0.95988	-0.0664312
	0.507102	0.0462978	0.354638	0.847106	-0.0990603	0.597145	0.275351	-0.525136	-0.670606
	0.958428	-0.510671	-0.754217	0.862052	0.844311	0.627733	-0.468854	-0.890482	0.295685
	0.123249	0.153609	-0.803366	-0.532076	0.0997941	-0.695491	-0.504005	-0.988661	-0.0508971
	-0.237786	-0.771381	0.907522	-0.761137	0.733422	-0.494158	-0.212484	0.246374	0.292406
	-0.732241	-0.741086	0.532576	0.520823	-0.0272944	0.206365	-0.324034	-0.598315	-0.00537666
	-0.748898	-0.531168	0.0709155	0.966741	0.0720281	-0.9317	0.134593	-0.488501	0.554168
	-0.405578	0.560525	0.49681	-0.862372	0.83532	0.979257	0.0303404	0.257481	-0.303668
	-0.980436	0.210239	-0.190764	0.41289	-0.596163	0.820131	0.866694	-0.378533	-0.253516
	0.853648	-0.551575	0.126685	0.52068	-0.225449	-0.757898	-0.0330249	-0.299721	0.587589
	0.0677035	-0.529449	0.25216	0.925397	0.361039	-0.860068	-0.108057	0.892924	0.419383
	-0.166806	-0.795956	-0.371964	-0.546547	-0.0419462	0.526106	0.139406	-0.963555	-0.828807
	-0.461275	0.506081	-0.00713973	0.251296	0.723346	-0.810866	-0.762739	0.993492	0.812952
	0.305079	-0.524372	-0.584243	0.184765	-0.441203	0.839096	0.0302231	-0.120995	-0.488687
	-0.0687297	0.229666	-0.579133	0.758422	-0.332006	0.781069	0.707877	0.146054	0.16905
	-0.206494	-0.748141	0.582453	0.969076	-0.518893	-0.788972	0.21702	-0.969532	0.979841
	0.676202	-0.124735	-0.861052	0.18642	-0.891295	-0.724567	-0.307974	0.961515	-0.66851
	-0.58758	-0.0870594	0.675022	-0.7078	0.206293	0.786894	0.845741	0.302731	-0.114479
	-0.545094	0.733039	0.805188	0.871869	-0.174754	0.46522	-0.324891	-0.25887	-0.694119
	0.68967	-0.223266	0.681369	0.958341	-0.833373	0.820218	-0.123084	0.288833	0.955706
	-0.226948	-0.603332	-0.0644274	-0.996765	-0.0221664	-0.871385	0.139338	-0.862939	-0.776804
	-0.313276	0.777318	0.447728	-0.689544	0.0839572	-0.792154	-0.0650791	0.328328	-0.0197442
	0.694752	-0.344163	0.311876	-0.0793372	-0.867677	0.895459	0.0198394	-0.160611	0.792449
	-0.391194	-0.899238	-0.860534	-0.571032	0.262558	-0.0379968	0.634461	0.423547	-0.724677
	-0.371933	0.771818	-0.254902	0.706866	0.618333	0.949704	0.067393	-0.750955	0.161252
	-0.595394	-0.779833	0.111025	-0.76781	0.710782	-0.998733	-0.148675	0.600967	-0.703932
	-0.610502	0.765174	0.182095	0.246185	0.687072	-0.766486	-0.0856447	-0.41989	-0.348826
	-0.910094	-0.290052	0.774127	-0.930593	-0.592206	0.874763	-0.0679467	-0.0441524	-0.207739
	-0.355156	-0.680588	-0.830819	0.87753	-0.0237671	0.401688	0.116612	0.503938	-0.125621
	0.464409	0.745193	-0.457845	-0.366876	0.0743269	0.841838	0.885391	0.65373	-0.544544
	0.0835696	-0.661338	0.583962	-0.894937	0.914411	-0.798085	-0.109869	0.463781	-0.94104
	0.385243	0.52601	0.0767327	0.0918469	0.678658	-0.818416	0.819876	-0.990058	0.827749
	-0.449749	0.234818	0.747012	0.589918	0.788366	0.4887	-0.471433	0.491283	-0.611477
	-0.572584	-0.932356	-0.651925	0.079044	0.810991	-0.603361	0.79027	0.718945	-0.121346
	0.394786	0.443493	0.620419	-0.601334	0.56709	-0.682911	0.227364	0.657452	0.551431
	0.0713449	-0.0111502	0.144171	0.0887003	0.219509	0.424029	-0.262151	0.564593	0.66907
	-0.505118	-0.137451	0.930876	0.459594	0.835133	0.729166	0.67447	0.444103	-0.0139507
	0.51006	0.34793	-0.656234	0.0513544	0.327193	-0.711472	-0.304064	0.731867	-0.576484
	-0.0321043	0.88471	0.353769	-0.468362	0.818604	-0.419252	0.811638	0.528939	-0.561873
	0.17817	-0.584355	0.899487	0.505447	0.634543	0.101463	-0.373918	0.649127	0.27407
	0.123249	0.243888	-0.653117	0.316818	0.279938	0.510469	0.858933	0.160428	-0.249097
	0.49049	-0.422066	-0.672676	0.110476	0.224112	-0.37007	0.301895	0.822541	-0.313562
	0.609055	-0.240067	0.910247	-0.297973	0.911988	-0.472454	-0.739976	0.526398	-0.221451
	-0.93939	0.468083	-0.832096	0.109865	-0.494506	0.319937	0.66783	0.329577	0.725659
	-0.0838924	-0.0208771	0.852998	0.0857222	0.28175	0.698966	-0.818551	0.722705	0.285921
	0.570961	0.758166	0.728894	0.330678	0.417134	-0.689071	-0.7833	0.33427	-0.14615
	0.0677035	-0.292031	-0.970039	-0.740009	0.844655	-0.306286	0.198371	0.687291	-0.553395
	0.365671	0.587342	0.605552	-0.0843737	-0.16236	0.807774	0.0687562	0.772387	-0.171793
	0.358704	-0.371882	0.741996	0.144271	0.429291	-0.0263119	-0.564086	0.272846	0.184592
	0.655508	0.713278	-0.818357	0.599745	0.629535	0.516301	0.987645	0.105645	-0.251121
	-0.779126	-0.584905	0.801655	-0.799783	-0.217212	-0.655648	-0.496206	0.749286	-0.301902
	-0.646729	0.962238	0.501461	0.0725821	0.544257	-0.161023	0.286434	0.414565	-0.228562
	-0.036221	-0.725041	-0.545157	0.352497	0.772962	0.40732	-0.853558	0.605628	0.579554
	0.925456	-0.0756882	0.941534	0.535446	-0.706096	-0.383061	-0.877838	0.686203	0.189355
	-0.0687297	0.971996	-0.145623	-0.66939	0.60796	0.444978	0.630109	0.0286837	-0.421148
	0.577048	0.777992	0.913118	-0.330933	-0.692094	0.741306	0.00481311	0.941462	0.00391175
	0.479595	0.545557	-0.709961	0.711108	-0.0747899	-0.926345	0.914934	0.0479808	0.0549298
	0.0525082	-0.206564	-0.0732645	0.0840851	-0.833446	-0.169371	-0.671568	0.80587	0.389829
	-0.821786	-0.531168	-0.037057	0.704085	-0.363968	0.213941	-0.569493	0.091564	0.439385
	-0.361504	-0.142762	0.415676	-0.828647	0.0840069	0.28784	0.643824	0.668366	-0.340611
	-0.364927	0.0878652	0.5848	0.306729	0.248564	0.864993	-0.75696	0.11928	0.658512
	-0.112703	0.391218	-0.966391	0.26009	-0.796141	0.162938	0.923776	0.786963	0.206183
	-0.226948	0.0690868	0.435127	0.463015	0.26554	0.555297	0.316763	-0.977682	0.0225441
	0.324307	0.529812	-0.34988	-0.102804	0.678272	0.449441	-0.165001	-0.203163	-0.0769191
	-0.0729176	0.79625	0.248025	-0.000398174	0.104786	-0.636685	0.836334	0.351291	0.288712
	-0.19142	0.766099	-0.14983	-0.283664	0.779391	-0.39577	0.873815	0.434196	0.444731
	-0.47515	0.840554	-0.795956	-0.300414	0.327129	0.431807	0.828329	-0.816389	0.775722
	-0.805725	0.923376	0.216351	-0.154172	-0.250678	-0.421473	0.0744559	-0.26163	0.702244
	-0.731983	0.882133	-0.286237	0.983463	0.0938139	-0.772541	0.501307	0.339816	-0.286548
	-0.677461	-0.514166	-0.748141	-0.621589	0.136521	0.678272	0.330565	-0.116919	-0.107546
	-0.791342	-0.955444	0.761478	-0.629614	0.148173	0.188457	0.628095	0.0451725	0.35867
	-0.0974083	-0.668461	0.762444	0.15881	-0.700276	-0.345499	0.838201	0.954971	0.814406
	-0.62381	0.487	-0.899238	0.788672	-0.104781	-0.756046	0.0955831	-0.302463	0.581275
	0.19875	0.00973592	-0.193544	0.855184	-0.779504	-0.0682672	-0.0312339	0.631287	-0.154164
	0.907545	0.59685	0.802094	0.526284	0.339127	-0.250678	0.323871	-0.47163	0.476422
	-0.868345	-0.492393	-0.680588	0.96622	0.269583	-0.280064	-0.481043	-0.548395	0.730212
	0.707549	-0.7078	-0.102186	0.985705	-0.0730962	-0.515128	-0.382811	0.656143	0.196929
	0.811158	0.648961	-0.932356	0.788383	0.0336126	0.864032	0.30098	0.885284	0.530864
	-0.74718	-0.364026	0.13445	0.905249	-0.182567	-0.744825	-0.0266275	0.626392	0.621056
	-0.695058	-0.571032	-0.584355	0.99923	-0.763465	0.278648	0.0959774	-0.41094	-0.843056
	-0.62873	0.812849	-0.04873	-0.12582	-0.449636	-0.779504	0.474414	0.714845	-0.550436
	-0.465357	0.604789	-0.0208771	0.644147	-0.129022	-0.973655	0.670181	-0.720478	0.500506
	-0.766335	-0.242085	-0.137954	0.912651	0.058027	0.193584	0.39531	0.830894	-0.998267
	-0.365779	0.979296	-0.371882	0.670705	0.00950633	0.876398	0.441468	-0.919862	-0.880328
	-0.656826	0.914893	-0.239655	-0.239775	0.222589	-0.93285	0.663171	-0.00410213	0.683955
	-0.154299	0.00306245	0.819669	0.479116	-0.314376	-0.860318	-0.0877702	-0.689052	-0.941434
	-0.339898	-0.608824	-0.725041	-0.512783	-0.103389	-0.53444	0.392197	-0.778988	0.834918
	-0.766335	0.837414	0.0127117	0.842429	-0.141644	0.278487	0.553865	-0.928715	-0.62062
	0.388569	0.698114	0.810955	-0.713429	-0.0756364	-0.922648	0.440081	0.217869	-0.831784
	0.941701	-0.749386	0.244275	0.699583	-0.125106	0.889035	0.496174	0.401947	0.616189
	-0.656826	-0.49631	0.596899	-0.898476	0.0902838	0.901877	0.473085	0.848358	-0.69766
	0.599072	0.563276	-0.123077	0.775077	-0.40196	-0.730022	0.620136	0.624188	-0.940096
	0.980849	-0.117802	-0.35749	-0.963211	0.827749	-0.939033	0.842599	0.477695	-0.668611
	-0.339898	0.0603495	-0.62115	0.922049	0.543325	0.870175	0.295417	0.712603	-0.429636
	0.892715	-0.786328	0.0846566	-0.819385	-0.956092	0.968229	-0.180973	0.769828	0.220812
	0.915543	-0.131583	-0.846904	0.103316	0.362911	-0.254007	0.640484	0.326729	0.448465
	0.841904	-0.508823	-0.738795	0.879072	-0.66361	0.95684	0.00103939	0.560294	0.211378
	0.69622	-0.254266	0.810955	-0.1515	-0.505315	-0.69158	0.366753	0.847593	0.480895
	0.327545	-0.948732	-0.980021	0.813891	-0.373158	0.831615	0.541582	0.825107	-0.192396
	0.203254	0.747413	0.931576	-0.170933	0.27407	-0.376372	0.813295	-0.999336	0.833815
	-0.364064	-0.566408	-0.374199	-0.262233	0.793822	0.616883	0.259044	0.611237	0.0529344
	-0.470844	0.268087	0.674313	-0.487627	0.708269	-0.770673	0.773846	0.767254	0.829613
	-0.993815	-0.698156	-0.773816	-0.45729	-0.062391	-0.0226975	0.336489	0.990086	0.658303
	-0.368516	-0.346746	0.823731	-0.857895	-0.845335	-0.748602	-0.182673	0.895275	0.0616277
	-0.196073	-0.888438	0.182892	-0.380694	0.446995	0.0389708	-0.73515	0.966071	0.861717
	-0.725233	0.759679	0.991765	-0.447067	-0.420078	-0.489651	0.859305	0.610792	-0.176946
	-0.992151	-0.331759	-0.466218	0.440554	-0.584279	-0.0590079	-0.533096	0.959563	0.45554
	-0.482495	0.138136	-0.070088	-0.00265621	-0.0162496	-0.462972	-0.0508098	0.758509	-0.5344
	0.320743	-0.695213	0.566866	0.579308	0.184592	-0.00658933	0.877555	0.135331	0.248735
	0.218525	-0.325721	0.587256	-0.430908	0.239227	-0.671285	-0.101916	0.876323	0.738793
	-0.716888	-0.709377	0.634435	0.843808	0.797014	0.658598	0.0406302	0.870086	-0.0434354
	-0.0916844	0.568787	0.176095	-0.49967	0.767212	-0.53912	0.861078	0.719324	-0.3554
	-0.856877	-0.0696586	0.678786	-0.0911553	-0.736672	-0.089233	0.0768676	-0.280555	-0.643915
	-0.984207	0.552615	0.175518	-0.0423027	-0.0839214	-0.676063	0.586136	-0.388127	0.6619
	-0.272883	0.958341	-0.064296	-0.41712	-0.340698	0.669966	-0.458279	-0.959739	-0.494158
	-0.233624	0.504267	0.725249	-0.00621598	0.322077	-0.694346	-0.0353135	0.328341	0.079283
	0.0996594	0.706866	0.802548	0.515277	0.389829	0.197927	-0.411387	0.00986311	0.114268
	-0.930563	-0.917639	0.945608	-0.825152	0.261174	0.516757	0.441929	0.551431	-0.386954
	-0.402187	0.426191	-0.794134	0.538096	0.624878	0.510403	-0.295572	0.202875	-0.643283
	-0.925095	-0.97209	0.782093	-0.587887	-0.78076	0.752802	0.259394	-0.0411074	0.663216
	-0.966801	-0.0722467	0.91563	0.0301106	0.707494	0.597649	-0.323154	-0.841301	-0.860068
	-0.574327	-0.577522	0.788398	0.540522	0.558084	-0.0475853	-0.0919858	0.725659	-0.577781
	-0.130145	-0.62296	0.90281	-0.672527	-0.646041	0.14634	-0.90897	0.247327	-0.922224
	-0.784213	0.565668	0.960864	-0.872691	-0.0903356	0.733422	-0.971549	0.476625	-0.736884
	-0.574984	0.0964282	-0.769028	-0.09628	-0.463734	0.817434	-0.415369	-0.982682	0.511031
	-0.901812	-0.788999	-0.140621	0.582297	0.247124	-0.645969	0.924033	0.579554	-0.724567
	-0.635997	0.231253	-0.140621	-0.733303	0.288712	0.964901	0.780776	0.520877	-0.433634
	0.067242	0.0381575	0.514776	-0.98684	0.16484	-0.0827056	0.183088	0.239449	-0.999611
	-0.569019	-0.56399	-0.816018	0.312843	0.436452	-0.612298	0.341901	-0.0157784	-0.786679
	-0.462026	0.0916738	0.412093	-0.640758	-0.794628	0.902443	0.825961	-0.72643	0.597885
	0.339044	-0.61262	0.820301	0.112392	0.709345	0.204555	0.723613	0.658512	0.488239
	-0.962593	0.775785	-0.953047	0.146875	0.504625	-0.878639	-0.123931	0.827462	-0.188542
	-0.239336	-0.160621	0.250704	0.199869	-0.39229	0.58471	-0.465831	-0.0645131	-0.233448
	-0.401825	-0.238652	0.579812	0.799523	0.0620034	0.319854	0.250217	0.775722	-0.446983
	0.222912	0.318439	-0.813084	0.426571	-0.550674	0.355422	0.717023	0.995157	-0.7833
	-0.218296	-0.759973	-0.0758099	0.998022	-0.107546	-0.855622	-0.114632	0.199918	-0.694321
	0.558551	0.984346	0.129007	0.766236	-0.240066	0.695695	0.187506	0.814406	0.528596
	-0.213487	0.18457	-0.917639	0.660413	0.617066	0.348091	-0.0274716	0.827591	-0.877838
	0.0129214	0.320358	-0.399293	0.457632	-0.662174	-0.347131	0.455707	0.291079	-0.859318
	-0.327802	-0.462833	-0.97209	0.249958	0.941447	0.179051	0.830118	0.730212	0.371145
	0.107165	0.965001	0.416317	0.630078	0.59761	0.0227429	0.376037	0.844361	-0.588942
	0.851611	-0.798393	-0.577522	0.534774	-0.0366384	0.571724	0.99087	0.317476	-0.370081
	0.247463	-0.85906	-0.221201	0.795292	-0.670606	-0.130081	0.436454	-0.06696	0.197624
	-0.155477	-0.653536	-0.585733	0.475888	-0.334039	0.540391	0.87041	0.911841	-0.814807
	0.191371	0.882357	0.0964282	-0.049495	-0.683655	-0.0806499	0.965261	0.838502	0.359593
	0.727565	-0.178658	-0.404294	0.88871	-0.278114	0.166169	0.287335	-0.44215	0.345366
	0.34857	-0.814338	-0.424961	0.195373	0.949443	0.691573	0.919925	0.923683	-0.737506
	0.875964	-0.696643	-0.981614	-0.670462	-0.225495	0.804654	0.914095	0.480873	0.631099
	0.827778	-0.533832	0.0381575	0.337882	-0.962094	0.00506693	0.956876	-0.756005	0.198192
	0.538821	0.845774	0.0711963	0.789244	0.8815	0.861471	0.19001	0.935092	-0.348427
	0.799725	-0.906714	0.0372996	0.654842	-0.514539	0.74335	0.95784	0.0299708	0.751474
	0.961821	-0.411691	-0.160621	-0.926574	-0.522037	-0.702709	0.732255	0.991346	0.62502
	-0.639363	-0.436757	0.0853722	-0.236271	-0.472395	-0.65357	0.660398	-0.0956778	0.804281
	-0.707047	0.989793	-0.267086	0.439065	-0.441151	0.570023	-0.789254	0.961384	-0.617793
	-0.507793	-0.660356	-0.279722	0.409122	-0.0335962	0.937738	0.907672	-0.263551	0.340812
	-0.0389802	-0.188371	-0.648564	0.69534	0.822264	-0.257115	0.753263	0.838161	-0.190749
	-0.432861	-0.935179	-0.893108	0.333316	-0.203012	-0.522711	0.877246	0.806542	0.785699
	-0.332207	-0.63383	-0.571387	-0.545352	-0.95991	0.574594	-0.827319	0.824571	0.162997
	-0.394195	0.0203565	-0.362087	0.265169	0.75949	0.724222	0.308339	0.736705	-0.545432
	0.00470532	-0.68642	-0.294534	0.821584	-0.13515	0.00801194	-0.977112	0.0985404	0.256803
	-0.465222	-0.712239	0.526936	0.758874	-0.320893	-0.0447672	0.98452	-0.576368	-0.573233
	-0.169266	0.730504	-0.708357	0.185837	-0.820547	0.942489	-0.844249	-0.0331645	0.958558
	-0.45839	-0.447666	0.120716	0.371654	-0.254746	0.398189	0.50919	-0.519753	0.079008
	0.0481349	0.867897	0.467239	0.856067	-0.201729	0.510007	-0.888475	-0.694472	-0.181306
	-0.38883	0.223827	-0.406368	-0.208834	0.960445	0.730888	0.862047	-0.558126	-0.726905
	-0.829368	-0.836734	0.467348	-0.677266	0.0818772	0.602138	0.840301	-0.210494	-0.651751
	0.773324	0.916866	0.44984	0.428559	-0.959261	0.101626	-0.953994	-0.0345304	-0.909263
	0.419431	-0.393726	-0.408955	-0.923559	0.43695	-0.32007	0.954237	-0.0331277	0.74401
	-0.795009	0.898631	0.0341239	0.698673	0.100016	0.93261	0.984563	-0.423488	-0.300554
	-0.442717	-0.198858	0.791507	-0.355371	-0.842147	0.146928	0.84928	0.959546	0.904339
	-0.599868	-0.864427	-0.684679	0.491891	0.348851	0.40368	0.964984	-0.897578	-0.20978
	-0.550809	0.372169	0.211442	-0.945315	-0.653957	0.101076	0.643186	0.812905	-0.873871
	-0.331696	-0.162146	0.820134	-0.400021	0.320207	0.962706	0.857664	0.971066	-0.851957
	0.0662571	-0.569374	0.991625	0.982215	-0.315391	-0.539659	-0.97024	-0.386513	-0.909697
	-0.316702	0.697639	-0.459789	0.609105	-0.617276	0.404601	0.679527	0.94311	0.624878
	-0.758683	-0.714815	0.481219	0.380601	0.669399	-0.976962	-0.720782	0.9008	0.25531
	0.253346	0.543553	0.662831	0.77776	-0.260958	0.96825	0.453351	0.55851	-0.677032
	0.473492	-0.708298	0.99876	-0.933191	-0.344242	-0.593171	0.506874	0.592851	0.888157
	0.636124	-0.779348	-0.741037	-0.293942	-0.508212	-0.59768	0.0295679	-0.26602	-0.0160734
	-0.964221	0.365936	0.386922	0.994674	0.987063	-0.89985	-0.246179	0.601195	-0.744988
	-0.812682	-0.6988	0.226973	0.0120002	0.159933	-0.772509	-0.735061	0.266855	0.436452
	-0.544831	-0.759404	-0.707871	0.272899	0.936654	-0.860229	-0.237552	0.40732	0.410683
	-0.300277	-0.558615	-0.409102	0.827867	0.269934	-0.692269	-0.164998	0.856385	-0.918979
	-0.510923	0.462067	-0.098497	-0.919496	-0.354027	-0.9441	-0.475431	0.213941	0.782673
	-0.570536	-0.740784	-0.684913	0.402584	-0.265108	-0.785723	0.0449749	0.988615	-0.135085
	-0.578378	-0.593343	0.364026	0.870983	0.487903	-0.833397	0.581432	0.81213	0.191727
	-0.788117	-0.391235	-0.989782	0.213749	0.443832	-0.631337	-0.181306	0.378553	-0.692521
	0.416234	0.820461	-0.993574	-0.976576	0.520181	-0.795315	-0.114008	0.528963	0.617066
	0.574702	-0.790475	-0.157123	0.790147	0.170856	0.983613	-0.210677	-0.890517	0.373542
	0.892656	-0.650229	-0.660818	0.563039	-0.644547	-0.184062	0.894201	-0.101824	-0.774274
	-0.957795	0.753777	-0.99147	-0.252105	-0.276774	-0.110955	-0.20978	-0.00936244	0.745435
	-0.931989	-0.410374	-0.604858	0.658828	-0.699775	-0.453298	0.076381	0.00502671	-0.587367
	-0.37021	-0.7311	-0.901948	0.467974	-0.311377	-0.409799	-0.27501	-0.294538	0.466712
	0.219407	0.452865	-0.176367	-0.583369	-0.493194	0.684647	0.694078	-0.521331	0.463375
	-0.796542	-0.577538	-0.408725	0.437271	0.255177	-0.637486	-0.0160734	0.47665	0.552488
	-0.589303	0.533322	-0.0978097	0.755505	0.0596696	-0.510431	-0.0478439	-0.81769	-0.333975
	0.200246	-0.957667	0.0304582	-0.421473	0.168185	-0.455641	-0.168063	0.334947	0.337805
	0.00536041	-0.508636	-0.17814	0.778619	-0.746295	0.0717498	-0.279573	-0.695946	-0.23511
	0.996062	-0.534109	0.10556	0.574211	0.271153	0.755688	0.364457	0.611658	-0.801274
	-0.681516	0.541451	0.0735328	-0.756046	-0.810826	-0.966204	-0.135085	-0.332695	0.0268631
	-0.117603	-0.909948	-0.735711	0.964403	-0.260991	-0.621141	-0.630471	0.92186	-0.745396
	-0.0889099	0.255469	0.611181	0.918587	-0.909528	0.369135	-0.030626	-0.373378	-0.631669
	0.567685	-0.49436	-0.427632	0.997935	-0.566767	-0.588942	0.138933	-0.774917	-0.448566
	0.0607683	-0.109474	-0.680961	0.128635	-0.841692	0.885668	-0.113031	0.939459	0.258637
	0.382286	-0.946417	-0.14243	-0.744825	-0.790827	-0.69519	0.131404	-0.938636	0.0423036
	-0.808801	0.0063413	0.538907	0.874859	-0.936708	0.225833	-0.192621	0.952289	0.627396
	-0.52549	-0.42982	-0.761384	0.959523	-0.849594	-0.822316	-0.587367	-0.322017	-0.225495
	-0.332711	0.151989	-0.10149	-0.99059	-0.928172	-0.814807	-0.794971	-0.780968	0.597341
	0.802378	-0.858736	0.204865	0.252167	-0.101011	0.611101	-0.0208622	-0.247328	0.704709
	0.863476	0.870747	-0.53186	0.332909	-0.373921	-0.194649	0.479542	-0.696105	-0.535442
	-0.985278	-0.755454	-0.277872	0.96755	-0.0373927	0.0828662	0.291811	0.168776	0.214004
	0.985527	0.295897	0.310133	-0.324129	-0.687356	-0.917913	-0.34736	0.743182	0.871039
	-0.765393	-0.504068	-0.132627	-0.53444	-0.30667	-0.737506	0.619485	-0.855521	0.699186
	0.0464657	-0.726775	-0.0969101	0.0889297	0.050657	-0.34897	-0.920181	-0.829303	-0.761636
	-0.17112	-0.93285	-0.380893	0.587307	-0.222721	0.410238	0.307681	0.665063	-0.478013
	0.520675	-0.347282	0.219167	-0.874482	-0.366324	-0.654856	0.689113	-0.929532	0.769016
	-0.573648	-0.730022	-0.192579	-0.411719	0.0132557	-0.75725	0.285234	-0.957767	0.497482
	-0.46126	-0.281554	0.00856688	-0.0393406	0.347084	-0.847726	0.449562	-0.551381	-0.762426
	-0.31102	0.275464	-0.485258	-0.551423	-0.446356	0.735441	-0.920615	0.851336	-0.421225
	-0.357288	-0.993923	0.499745	-0.222237	-0.453316	-0.442357	0.264212	-0.72275	0.843853
	-0.343122	-0.653116	-0.343682	0.729436	-0.917756	-0.922188	0.832052	-0.242827	0.281797
	0.824117	0.401326	0.22596	-0.655185	-0.767854	0.15876	0.75647	0.184718	-0.478169
	0.993594	-0.592612	-0.635151	-0.367266	-0.248416	0.437037	0.634627	-0.596046	0.695112
	0.471617	-0.190555	0.239044	-0.544544	0.315454	-0.342897	-0.925779	-0.73768	-0.241131
	0.201105	0.229284	-0.689585	-0.0653441	-0.876499	-0.789137	0.258826	-0.174162	-0.221238
	0.174826	-0.647862	0.503733	-0.45495	-0.68425	-0.215941	0.849771	-0.369938	0.42397
	-0.0721187	-0.955766	0.0716646	0.226779	-0.330174	-0.496207	0.854196	-0.544459	-0.417895
	0.429927	0.220219	0.168426	0.989657	-0.628828	-0.77037	0.182951	0.0601855	-0.12049
	-0.453702	-0.229429	0.799974	-0.863657	0.16026	-0.696916	0.784771	-0.452147	0.394614
	0.783553	-0.98711	0.286506	-0.563649	-0.708515	-0.154439	0.755391	-0.709545	0.0257258
	0.631211	0.207358	0.194325	-0.576484	0.153907	-0.37692	0.351539	0.349834	0.0112872
	-0.291992	-0.523506	0.531859	0.557348	-0.268796	-0.532726	0.39802	-0.515508	0.290946
	-0.667775	-0.564781	-0.526837	0.0487929	0.467225	0.0141132	0.749899	0.382084	-0.0828519
	-0.238524	0.454269	-0.519949	0.494486	-0.708567	-0.0560571	0.728005	0.236968	-0.402732
	-0.410205	-0.950208	-0.457376	0.534767	-0.804208	0.582837	0.433603	0.269138	-0.119773
	-0.72393	-0.200712	-0.315819	0.945642	-0.769174	-0.125021	0.937164	0.592243	-0.27322
	0.9842	0.950789	-0.37826	0.252118	0.315704	-0.942787	-0.699465	-0.0783738	0.986188
	-0.875501	-0.765354	0.753936	0.415686	0.990943	0.877088	0.944829	0.882381	0.658659
	0.874697	-0.0986741	0.674127	-0.0309526	0.301895	0.533763	0.380295	-0.652434	0.781282
	-0.761897	0.951659	0.257995	-0.239611	-0.467701	0.726458	0.111442	-0.485112	0.598119
	-0.31013	0.0901662	-0.0602119	0.703196	-0.803861	0.807495	0.75997	0.15948	-0.161593
	-0.480186	0.0874194	-0.806174	0.747686	-0.978828	0.64663	0.136521	-0.424118	0.350066
	0.320535	0.126788	-0.717616	-0.559796	0.644339	-0.203409	0.412121	-0.319568	-0.508817
	0.969206	-0.273569	-0.719997	0.911399	-0.23692	-0.256725	0.383873	0.420269	-0.510015
	-0.609992	-0.297284	-0.100074	0.175897	-0.175875	0.673967	0.269583	0.839449	-0.158152
	-0.548839	0.214678	-0.686395	0.492266	-0.496206	0.807881	0.437041	-0.928907	-0.545652
	-0.782218	0.0324689	0.896962	-0.0748981	-0.59822	0.357664	-0.51494	-0.547474	0.613764
	-0.638562	-0.325823	0.267599	0.503288	-0.922729	-0.653372	0.058027	-0.502124	0.635248
	-0.706358	0.161765	-0.811633	-0.674337	0.717019	-0.173042	0.608629	-0.870728	0.890164
	0.43765	0.597569	0.525316	0.932776	0.827476	0.312227	-0.907583	-0.145276	-0.851686
	-0.811832	-0.418288	0.772148	0.127299	0.168179	0.823066	-0.0263323	-0.185516	-0.392333
	0.965259	0.198745	-0.935969	0.104597	-0.671568	0.801802	-0.0756364	0.434836	0.11349
	-0.721522	0.99058	-0.916476	-0.277938	-0.39489	0.75353	0.908419	0.872701	-0.783705
	-0.330813	-0.53104	0.567561	-0.184341	-0.9556	-0.418493	0.662683	0.222589	-0.563732
	-0.826019	0.559445	-0.109919	-0.249639	0.79788	-0.135591	-0.938148	-0.737375	0.726956
	-0.663431	0.901513	-0.89087	0.955264	0.777717	-0.358112	0.362911	0.315454	-0.695782
	-0.82782	0.793521	0.981537	-0.50182	-0.165001	0.40919	0.717289	0.508728	-0.595857
	0.51794	0.701523	-0.584867	-0.00936244	-0.722509	0.668458	0.524454	0.818321	0.718509
	-0.867718	0.262843	0.357504	0.805281	0.89531	0.897669	-0.802599	-0.832926	-0.638914
	0.999147	-0.907653	-0.93193	0.485972	0.374892	-0.153505	0.164501	-0.37821	-0.594929
	-0.747895	0.385548	0.672116	0.376461	-0.354153	-0.0731604	0.0706296	0.0902838	-0.341178
	-0.314521	0.250436	0.904492	0.825734	-0.726492	-0.759986	0.446995	-0.799911	0.730263
	0.382247	0.842704	-0.935339	-0.282783	-0.823348	0.810965	0.794058	0.719342	0.289872
	0.824932	0.215389	0.643352	-0.294538	0.895092	-0.962446	0.594053	0.653042	-0.706369
	-0.969649	0.557337	0.205452	0.709796	0.0223718	0.995111	-0.933605	-0.523339	-0.0757102
	0.0280987	-0.313261	-0.940493	0.854549	0.709926	0.186054	0.482348	-0.95514	0.785725
	0.296965	-0.323667	0.899576	-0.0179266	-0.817743	-0.848076	0.0310956	-0.322217	-0.0422931
	-0.0909333	0.68529	0.50889	0.74573	-0.490529	0.518322	0.456804	-0.505315	0.581684
	0.24973	-0.160907	0.726983	-0.521331	-0.306029	-0.974044	0.967639	-0.8058	-0.157117
	-0.731205	-0.623371	0.975656	0.537309	0.689241	0.410293	0.538905	0.885091	-0.096487
	0.46142	-0.359383	-0.993733	-0.0136982	-0.308416	0.687693	-0.754904	-0.628789	-0.322426
	0.300125	0.0536958	-0.352216	0.977947	0.344619	0.0780754	0.349519	-0.279305	0.579866
	-0.00610973	0.997308	0.442873	-0.595702	-0.968855	0.995055	0.627733	-0.584279	-0.900287
	0.36293	-0.7106	-0.00970427	-0.81769	0.327582	0.162604	0.995028	0.969006	0.204996
	-0.691391	0.403299	0.736565	0.524907	-0.123062	0.764769	0.825608	-0.666625	-0.301557
	0.151635	-0.894662	-0.808774	-0.141851	0.836244	-0.857495	-0.0149159	-0.517583	-0.588098
	-0.0499809	-0.32135	0.961157	0.642708	0.0647524	0.0290232	0.104315	0.397355	-0.117261
	-0.0676729	0.0599069	0.657675	0.949586	0.6546	0.435933	0.820131	-0.340698	0.494146
	-0.0748164	0.962306	0.731636	-0.926128	-0.912587	0.141001	0.983732	-0.812338	-0.347864
	-0.502207	-0.99058	0.873836	-0.695946	0.931914	0.797433	0.76654	0.773921	-0.286316
	-0.23634	0.016405	-0.944693	0.66718	0.281797	-0.948542	0.421834	-0.150188	-0.103945
	-0.626477	-0.637156	-0.663482	0.74247	-0.214972	0.412612	-0.101412	0.182681	0.492676
	-0.551916	-0.647452	0.662284	0.932836	-0.506799	-0.992632	0.781069	-0.69492	-0.124024
	-0.59962	0.358875	-0.168602	0.565364	0.567144	-0.230717	0.828451	-0.173995	-0.158194
	-0.0263275	0.00532142	0.827357	-0.332695	0.925757	-0.111372	0.835083	0.158233	-0.366627
	-0.928877	-0.725542	-0.733837	0.200403	-0.241131	0.558827	0.407441	-0.837757	-0.554296
	-0.738909	-0.337274	0.921524	0.801942	0.0992565	0.764372	0.820218	0.20175	-0.260504
	-0.915004	-0.85906	0.677813	0.495953	0.0547927	-0.83291	0.57038	-0.438328	-0.85415
	0.574423	0.251423	0.309648	-0.604395	0.792449	0.599049	0.896107	-0.0245106	-0.268441
	-0.734336	0.218025	-0.838056	-0.373378	-0.417895	0.441029	0.949704	-0.823348	-0.431591
	-0.725257	0.583256	0.872362	0.286165	0.635333	-0.922765	0.9515	-0.018259	0.184336
	0.646504	-0.164511	-0.481427	0.396792	0.356148	-0.625044	0.841838	-0.331556	-0.91443
	-0.274201	-0.696643	-0.725757	0.434345	-0.641468	-0.289545	0.954811	0.443409	-0.77738
	-0.393005	0.631489	0.685852	-0.197523	0.556451	0.20112	0.729166	-0.490529	0.672364
	-0.248253	0.55476	-0.682243	-0.433432	-0.0111242	0.98764	0.948725	-0.40297	0.258133
	-0.900255	0.585061	0.85893	-0.117813	-0.164615	-0.0722674	0.698966	0.327582	0.0507897
	0.917706	0.191494	0.8782	-0.975873	0.321595	0.919807	0.848502	0.931914	0.984739
	0.877898	0.134362	0.65368	0.739961	-0.77191	-0.0357023	0.754328	0.925757	0.926153
	0.819995	0.462159	0.374518	-0.355204	0.0794091	0.496718	0.99808	-0.975277	-0.305764
		-0.0212387	-0.708444	0.296205	0.435975	-0.916211	0.412147	-0.693022	-0.325145
		-0.518277	-0.0118034	0.518587	-0.981553	-0.795324	0.803811	0.776968	0.954777
		0.273108	0.929523	0.691173	-0.55759	-0.284463	0.607639	-0.902426	0.639696
		-0.564838	-0.567999	-0.552819	-0.889859	-0.0618249	-0.719847	-0.965537	-0.349963
		-0.606127	0.6932	0.78985	-0.648352	0.950345	0.338638	0.306562	-0.263879
		0.546824	0.856938	0.273453	-0.726917	0.634256	-0.684679	0.257458	0.689821
		-0.482316	0.472778	0.114591	-0.716441	0.704358	-0.244347	0.753845	-0.166944
		-0.396405	0.71668	-0.691071	0.69889	-0.447245	0.369611	0.0690866	0.873388
		0.372324	0.99044	0.610709	-0.731091	0.484299	-0.459789	-0.435781	0.932492
		-0.531742	-0.882651	0.554185	-0.774393	-0.828375	-0.461309	-0.607203	-0.457457
		-0.607385	0.101671	-0.402011	-0.868031	-0.357906	-0.0854929	-0.0726232	-0.27094
		-0.0108299	0.909755	0.848652	0.731868	-0.420287	0.113354	-0.387847	-0.71007
		-0.706475	-0.478266	0.390862	-0.352243	0.0956664	-0.741037	0.975687	0.812847
		-0.9272	0.547562	0.965105	0.0887476	0.960169	0.608679	-0.272739	-0.313538
		0.989333	-0.463803	-0.290568	-0.0561199	-0.406385	-0.613873	0.0334795	0.935866
		-0.0536709	0.424829	0.191339	-0.750065	0.262637	-0.837181	-0.0677268	0.946577
		-0.653116	0.685094	-0.407746	0.784583	0.384828	0.0710115	0.862669	-0.20898
		-0.0458629	0.406125	0.362184	-0.865184	-0.491571	-0.126473	-0.437042	-0.146597
		0.139552	0.841532	0.230699	0.12713	-0.102725	-0.707871	-0.574109	-0.463894
		-0.414054	-0.925947	0.62139	-0.139643	-0.0926278	0.30722	0.0391417	0.65134
		-0.29501	0.371331	0.565985	0.328654	-0.383044	-0.863706	0.253443	0.904721
		0.394635	0.8742	-0.272867	0.352862	0.149469	0.42297	0.849801	0.774026
		0.0212168	-0.189128	0.256028	-0.0499441	-0.659202	-0.311234	0.345355	0.115972
		0.15747	0.662154	-0.615744	0.361164	0.171447	0.0321391	-0.653721	-0.121446
		0.755633	-0.510649	0.180336	-0.37484	-0.375937	-0.301513	0.0538364	-0.351647
		-0.453573	0.684021	0.262844	0.649046	-0.331442	0.758252	-0.562801	0.58537
		0.360348	-0.950803	-0.284705	-0.295506	-0.300269	-0.684913	0.758822	0.10369
		0.821049	0.879874	0.827695	-0.917608	0.0865335	0.298565	0.668701	0.854252
		-0.344302	0.528703	0.907219	-0.153921	0.140875	-0.844765	-0.692016	-0.397831
		0.314873	-0.63662	0.438005	-0.0981203	-0.3713	0.526741	-0.446703	-0.789832
		-0.81769	0.622704	-0.132022	-0.107672	0.506688	-0.366773	0.338729	-0.786233
		0.935606	-0.952776	0.859966	0.727517	-0.740199	-0.116175	0.518219	0.367749
		0.621521	-0.597096	-0.981656	-0.30744	-0.354643	-0.245859	-0.541871	-0.769135
		0.480453	0.929146	0.986649	0.949577	-0.28996	0.380221	-0.460024	0.677013
		-0.0549893	-0.07583	0.54752	0.995397	0.0559004	-0.989782	-0.504577	-0.115504
		0.0904525	0.328188	0.627113	0.594708	-0.0769603	0.269951	-0.334696	0.713237
		0.827105	-0.305609	0.940286	0.85221	-0.810902	-0.458977	0.713646	-0.418558
		0.506386	0.119156	-0.725307	0.451671	0.827941	0.290792	-0.149866	0.841223
		0.366159	-0.994438	0.654528	-0.139441	-0.447877	-0.637664	-0.695938	0.828052
		-0.457109	0.761465	0.349702	0.420002	0.286651	0.688298	0.719995	0.431834
		0.023194	0.3066	0.18457	0.578625	0.38929	-0.310857	0.702134	0.99163
		0.795795	-0.531609	0.866201	-0.268686	0.0868318	-0.475294	0.935636	-0.401663
		-0.591423	-0.542872	0.784598	-0.488146	0.317209	0.308987	0.683689	0.487309
		-0.519981	-0.99453	-0.284372	0.541391	-0.125805	0.111016	-0.88373	0.888993
		0.84542	0.586665	0.10522	-0.822743	0.879275	-0.658533	0.765293	0.7009
		-0.23709	0.481542	0.975111	0.159225	0.445227	-0.145861	-0.635485	0.827072
		-0.586271	-0.219361	0.598709	0.119878	-0.358871	-0.150456	0.211562	-0.647281
		-0.516317	0.607786	0.588265	-0.715321	0.845011	0.882468	0.943213	0.930053
		-0.169187	-0.663004	0.93261	0.944446	0.734903	-0.531121	-0.629249	0.571527
		0.669555	-0.625185	-0.0206538	-0.999274	0.465839	-0.737845	-0.695776	0.94891
		0.997259	-0.873334	0.75753	-0.0796407	-0.726852	0.563016	-0.898585	0.881195
		-0.425227	-0.309387	0.866694	-0.0564844	0.0530868	-0.8651	0.435152	-0.863349
		0.932435	-0.420299	-0.28039	0.549003	-0.835823	-0.352923	-0.9121	0.878857
		-0.613189	-0.903776	-0.399652	-0.153252	-0.451462	0.080096	-0.322669	0.117907
		0.802973	-0.288197	0.21702	-0.662123	-0.489344	-0.706072	-0.596551	0.715798
		0.0901662	-0.445844	-0.590488	0.4022	-0.463885	-0.842245	-0.445394	0.840066
		-0.744092	0.98637	-0.00910678	0.239996	0.880962	0.739589	0.192659	0.39295
		-0.0549893	0.851207	-0.0650791	0.206692	0.816437	-0.804341	0.787907	-0.595924
		0.126788	0.611957	0.546874	-0.44547	0.0861774	0.730029	0.00187885	0.906708
		-0.666217	-0.292285	-0.0679467	0.375097	-0.572794	-0.789021	-0.417164	0.469845
		0.366159	0.935458	-0.301304	-0.765544	0.915729	-0.511761	-0.30277	0.829952
		0.214678	-0.953047	0.227364	0.432099	0.937706	0.526565	0.0313649	0.942508
		-0.493552	0.990376	-0.268003	-0.188796	-0.50522	-0.728472	-0.354284	0.283742
		0.795795	0.249543	0.565818	-0.0849314	-0.875574	-0.843702	-0.142734	-0.493135
		0.899139	-0.813084	-0.677197	-0.646425	0.542555	0.192512	-0.800645	0.958557
		0.161765	0.975402	0.7018	0.24071	-0.918087	-0.818685	-0.420612	0.324985
		0.84542	0.498994	0.727832	0.0827129	-0.764552	0.676774	0.239329	0.966552
		0.786643	0.20644	-0.219784	0.689079	-0.011838	-0.636475	0.145406	0.85603
		0.198745	0.840846	-0.812338	0.420679	-0.781276	-0.35857	-0.408291	0.962616
		0.279548	-0.763974	0.7803	-0.698438	-0.78326	0.431079	-0.311766	-0.0382574
		0.559445	0.318371	0.906169	0.164981	0.295117	-0.505397	0.339059	0.945818
		0.36365	-0.97742	0.664455	0.111778	-0.453545	-0.13375	-0.171159	-0.733651
		-0.0291296	-0.521977	0.934552	0.594735	-0.401441	-0.929744	-0.283967	0.861877
		0.262843	0.0463622	-0.69492	0.968104	0.136383	-0.784836	-0.683006	0.395631
		0.980881	0.257861	0.348124	0.483416	-0.767903	-0.658873	-0.174375	0.899858
		-0.516317	-0.987439	0.887729	-0.427592	-0.724654	0.425313	-0.178931	0.99688
		0.998553	-0.485406	0.463582	-0.363543	0.230669	-0.696547	-0.102661	0.963721
		-0.721506	0.129219	-0.8651	0.0194335	-0.776421	0.485455	0.0787133	-0.618452
		-0.60564	0.412263	0.993095	0.782684	0.852823	-0.574726	-0.145287	0.443092
		-0.436378	0.788933	-0.837757	0.866395	-0.396394	-0.836162	-0.618562	0.769041
		-0.609496	0.242394	0.375455	0.0240131	0.736615	0.647321	0.572299	0.752281
		-0.639551	-0.981724	-0.789021	0.483628	-0.79356	-0.821961	-0.346567	0.755924
		-0.721222	-0.425019	0.824436	-0.391784	0.991913	0.78684	0.103009	-0.314777
		-0.417811	-0.359383	0.330128	0.811075	-0.20915	-0.799522	-0.380259	-0.748544
		-0.578222	-0.155111	-0.636475	0.141115	0.905412	0.303226	-0.608838	-0.829867
		-0.908962	0.717157	-0.210105	0.692472	-0.671126	-0.616756	0.791413	0.919229
		0.261146	0.429266	0.733368	-0.697502	-0.378303	-0.886572	-0.476558	0.957502
		0.4807	-0.966774	-0.784836	0.176509	0.956084	-0.565311	0.261618	-0.291212
		0.924487	-0.0524622	-0.836162	-0.624546	-0.635479	-0.605547	-0.903248	-0.266349
		0.279548	-0.32135	0.303226	0.874434	-0.92321	0.940879	-0.882742	-0.93813
		0.36365	-0.0938992	0.651845	-0.868245	-0.840043	-0.720171	0.916822	-0.742631
		0.102559	0.542693	-0.223626	-0.72094	0.920967	0.47742	-0.0568768	-0.0179925
		0.99011	0.894749	0.0924524	0.821865	-0.456891	0.825971	0.0408688	0.783313
		-0.519829	-0.747665	0.538415	0.858238	-0.699449	-0.0689467	-0.996832	-0.314981
		0.428467	-0.334746	0.0444627	-0.631067	-0.933032	0.142412	-0.92969	-0.271309
		-0.573263	-0.647452	-0.039759	0.59612	-0.998568	-0.380047	0.146543	-0.924389
		0.477566	0.303803	-0.0417019	0.876482	0.94561	-0.206027	0.595346	-0.499377
		0.527952	0.492732	-0.386997	0.226188	-0.106399	0.279056	-0.0991246	-0.692766
		0.649833	0.843737	-0.847009	-0.363329	-0.0531671	-0.0224402	0.893353	0.205427
		-0.0964284	-0.683357	-0.866877	0.143846	-0.98397	-0.476639	0.978672	0.791464
		-0.9272	-0.426256	0.0431401	-0.180925	0.980122	0.535314	0.572279	0.26843
		-0.740698	-0.24872	0.0545183	-0.319849	-0.327466	0.618145	0.208529	-0.0365301
		-0.922109	-0.725542	-0.829757	-0.136011	0.469507	-0.998036	-0.119362	-0.431804
		0.831216	0.517049	-0.875888	-0.274671	-0.890079	0.630036	-0.214336	-0.577819
		-0.940936	0.0749917	-0.940005	-0.240429	-0.774197	-0.855316	0.305139	0.0727329
		-0.637484	-0.214829	-0.375894	-0.4088	0.645897	0.84928	-0.75725	-0.616503
		0.873517	-0.646609	-0.115001	-0.497251	-0.89397	0.915336	-0.922188	-0.156817
		-0.937538	0.935543	-0.568898	0.821677	-0.30667	0.62555	-0.515613	0.130151
		0.364394	-0.639744	-0.94625	-0.313921	-0.819554	0.643186	-0.0955563	0.240754
		-0.473659	-0.81668	-0.934757	-0.0643684	-0.153173	0.902934	-0.789137	0.587982
		0.716928	0.456042	-0.508633	-0.523339	-0.54127	0.952033	-0.277348	0.239923
		0.0177368	-0.52304	0.0694639	-0.322669	-0.612298	0.857664	-0.77037	0.977923
		0.0998947	-0.993869	-0.722359	0.993076	0.591858	0.76979	0.0397879	0.991887
		0.72457	0.82218	0.170101	0.0754616	0.0217925	0.940075	-0.192659	0.989158
		-0.537723	-0.720148	-0.761626	-0.628789	-0.682735	0.679527	0.712493	0.799739
		0.030081	-0.761351	-0.224186	-0.142734	-0.878639	0.262102	-0.37692	-0.150198
		0.896442	0.517992	-0.1612	0.946155	0.474381	0.62357	0.291367	-0.68816
		0.381472	-0.137076	0.172003	0.426422	0.0393774	0.950088	0.986287	-0.408615
		0.376263	-0.882625	-0.977538	-0.00812225	-0.855622	0.370885	-0.0560571	0.511475
		-0.679737	-0.23357	0.407719	-0.666625	0.811958	0.426918	0.823066	0.800187
		-0.804058	-0.845645	-0.603969	0.80924	-0.231727	0.372788	-0.575436	0.868004
		0.93097	-0.273312	-0.122493	-0.176946	0.0168417	0.84356	0.375268	-0.0156566
		0.179361	-0.476482	-0.256834	0.737057	-0.347131	-0.68746	-0.127887	0.542482
		0.547145	0.333316	-0.989262	0.341486	0.514109	-0.754468	0.913723	0.113249
		0.285665	-0.428268	0.520415	0.799987	0.364656	0.494243	0.590676	0.815737
		-0.341204	-0.7689	-0.0555309	-0.312146	-0.547987	-0.735013	0.799119	0.196827
		0.919844	0.183352	0.335482	0.377305	-0.588448	-0.394477	-0.449413	-0.219204
		-0.0474331	0.416735	-0.262176	0.567216	-0.130081	0.902367	0.494486	0.688611
		0.354193	-0.305287	0.64301	-0.3554	0.392088	-0.127293	-0.886538	0.511787
		-0.350871	-0.731076	0.0264154	0.506243	0.320945	-0.634544	0.909658	0.0313095
		0.865111	0.13877	0.468162	0.15477	-0.324536	-0.645858	-0.484301	-0.177045
		0.325045	0.876688	-0.0638964	0.964235	0.729924	-0.914973	0.793822	0.597727
		-0.593529	0.151928	0.380978	0.825608	0.728122	0.757902	0.990121	0.776827
		-0.741613	-0.243826	-0.168712	-0.298566	0.119434	0.280948	-0.150808	0.0957196
		0.639167	0.910193	-0.190578	0.35087	-0.86998	-0.98475	0.905929	0.637781
		-0.936722	-0.742016	0.0590961	-0.167331	0.630631	0.566866	0.797014	0.782303
		-0.203409	0.752725	-0.380642	-0.386954	0.264266	-0.935426	-0.311492	-0.652565
		-0.660716	0.493854	-0.269233	0.470197	0.306047	0.930562	0.225071	0.912657
		0.723965	0.731837	-0.314658	0.710952	-0.260613	-0.940005	0.958762	0.458987
		0.950184	0.760773	0.0168211	0.350568	0.857676	-0.264726	-0.437343	-0.860271
		0.909998	0.921685	-0.196769	0.989396	0.389584	0.772929	-0.493839	0.968876
		0.807881	0.819548	-0.126292	0.76654	0.0794165	-0.0276657	0.183068	-0.6051
		0.779273	0.858846	-0.325139	-0.787815	-0.0727333	-0.358776	0.887103	0.332669
		-0.584442	0.93776	-0.5222	-0.922224	0.839381	0.634435	-0.248143	-0.933233
		-0.544891	0.762271	-0.897385	0.641249	0.533779	0.907327	-0.384653	-0.613211
		-0.193691	0.700175	-0.55262	0.135165	-0.706197	-0.934757	0.116197	0.532255
		0.2841	0.520837	-0.69922	0.994101	-0.228029	-0.0739449	-0.326952	-0.405962
		0.75353	0.780066	0.0480632	0.835083	0.0738669	-0.414402	0.992897	0.168206
		0.99232	-0.636348	-0.514869	-0.959548	0.842647	0.678786	0.538416	-0.936558
		-0.834962	-0.67883	-0.0303155	-0.966833	-0.80956	0.812961	-0.653957	-0.855899
		0.495177	-0.627037	-0.537266	0.662683	-0.101101	-0.761626	-0.941479	-0.956616
		-0.436068	0.419826	0.547859	-0.707882	0.33419	0.317236	-0.917608	0.48254
		0.0120178	-0.528037	-0.580885	-0.661516	-0.477373	-0.592099	-0.948469	-0.247298
		0.631109	-0.505953	0.516872	-0.966171	-0.641121	0.317592	-0.260958	-0.890167
		0.55666	0.609885	0.936384	0.390834	-0.196109	0.69534	-0.614308	-0.655176
		-0.660539	0.548927	0.0145868	0.820227	0.630568	0.772339	-0.897385	-0.990607
		-0.204787	-0.190291	0.988579	0.959546	-0.449309	-0.603969	-0.878834	0.124453
		0.897669	0.0395573	0.781606	0.131837	-0.720762	0.214948	0.159933	0.656201
		0.703417	-0.592556	0.797101	0.0534983	0.709247	-0.637081	-0.570543	0.89917
		-0.224283	0.204245	0.165868	-0.66037	0.0263715	-0.0885822	-0.69922	-0.343756
		-0.90665	0.401051	0.318217	-0.983699	0.307504	0.758874	-0.795551	0.98916
		0.596299	-0.159456	-0.82466	-0.484858	0.254859	0.889994	0.443832	-0.388009
		0.318815	-0.254007	0.884523	0.660303	0.918587	-0.0555309	-0.514869	0.737162
		0.801571	-0.122625	0.354844	-0.663483	-0.111626	0.348289	-0.368118	-0.430148
		0.359715	0.0849688	-0.456009	0.669332	0.524962	-0.691704	0.547859	0.971751
		-0.219534	-0.283683	-0.925658	-0.753053	0.248625	-0.0013623	0.642014	0.880271
		0.995111	0.753845	0.966679	0.298752	-0.947581	-0.208834	0.516872	-0.502755
		0.361386	-0.596551	-0.388301	0.228218	0.959523	0.805728	0.320188	0.979329
		-0.886222	-0.376372	-0.840027	0.971066	-0.440461	0.708688	0.895092	-0.0482454
		0.658003	-0.328309	0.304198	0.410144	0.830761	0.0264154	-0.811528	0.67028
		-0.389221	-0.433329	0.672697	0.000186123	-0.247904	0.691841	-0.565336	-0.028609
		0.462501	0.088255	-0.24517	-0.905264	-0.460846	-0.176437	0.0302426	0.68864
		0.942886	0.975687	-0.660781	-0.905466	-0.975739	-0.355371	0.689241	0.453839
		0.4683	-0.351681	-0.45169	-0.515613	0.548927	0.400044	-0.755886	0.752635
		-0.0832756	-0.800645	0.647195	0.981926	0.962385	0.980231	-0.867269	0.299908
		0.995055	0.0613774	0.272496	-0.577349	0.587307	0.224398	-0.211941	0.657433
		0.321968	-0.150808	0.42143	0.947523	-0.482432	-0.400021	0.836244	0.858109
		-0.831456	-0.748602	-0.506361	0.28308	0.715854	0.305635	-0.324669	0.607903
		0.748689	-0.240249	-0.891619	0.9008	-0.997729	0.0474498	-0.289159	-0.161128
		-0.592698	-0.101319	-0.408638	0.733861	-0.107557	0.983244	0.467974	-0.720372
		0.613235	-0.0867487	0.465647	0.0860807	0.401051	0.119375	-0.0623582	0.0438413
		0.354257	0.862669	0.486298	-0.834325	0.859009	-0.293942	-0.227291	0.77381
		-0.258075	-0.309006	0.054759	-0.623625	0.729436	0.636414	0.520181	-0.124571
		0.361001	-0.683006	0.973085	-0.277348	-0.941259	0.942145	0.915359	0.953678
		0.797433	0.888389	-0.563485	0.931263	-0.3568	-0.432727	0.949577	0.411873
		-0.819871	0.616754	-0.982917	-0.948469	0.0849688	0.402584	0.748762	0.308429
		0.820554	0.225071	0.00549734	0.678646	0.559643	0.979781	0.995397	0.031781
		0.401241	-0.462972	0.456886	0.592851	0.989657	0.546366	-0.724417	0.645233
		0.16815	-0.481513	-0.712838	0.0410492	-0.712842	0.626872	-0.395139	0.0627136
		0.0745438	-0.0175872	-0.902404	-0.998326	0.507079	-0.730821	0.594708	0.251131
		-0.248285	0.153816	0.440679	-0.528666	-0.380179	0.790147	0.593743	0.847638
		0.733027	0.849801	-0.291522	0.0397879	-0.433329	0.949067	0.980397	-0.177795
		-0.408648	-0.737965	0.02917	0.620301	-0.638842	0.362177	0.855484	-0.596933
		0.919807	-0.618562	-0.706796	-0.801274	0.536844	-0.623995	0.333071	-0.146604
		0.433689	0.820914	0.760316	0.906601	-0.407333	-0.960467	-0.33177	-0.219747
		0.985576	0.293067	-0.846725	0.266855	-0.101319	0.658828	0.386753	-0.350592
		-0.889416	0.183068	-0.545471	0.404474	0.786084	0.997816	0.9824	0.328296
		0.669587	-0.19329	0.100019	-0.863495	-0.653265	-0.646715	0.999565	-0.403352
		-0.283986	0.079754	-0.361432	-0.70501	-0.0175872	0.954228	-0.874367	0.692911
		0.843489	-0.53912	0.0834655	-0.166463	0.775409	-0.64127	-0.34093	-0.414552
		0.0631083	-0.00874551	-0.690223	0.291367	-0.145861	-0.618618	0.818014	-0.489883
		-0.723345	0.0486871	-0.0926178	0.517963	0.0486871	-0.836071	-0.459606	-0.315356
		0.63293	0.0264054	-0.87763	-0.745396	0.425042	0.945142	0.9632	0.33535
		0.634256	0.758822	-0.374367	0.0218804	0.080096	-0.869738	-0.00497106	-0.567052
		0.767865	-0.97439	-0.309194	-0.875822	0.447902	0.998152	-0.627383	-0.596605
		0.915971	-0.608838	-0.359078	0.941899	0.893814	-0.931725	-0.574344	0.665948
		-0.356135	0.728601	-0.704226	-0.395139	0.526565	0.262284	-0.440828	-0.152415
		0.759523	-0.173029	0.534275	-0.877326	0.83462	-0.784772	-0.487394	-0.696976
		-0.473276	0.116197	0.885781	0.905344	0.973065	-0.667889	-0.8177	-0.249603
		-0.212648	-0.32449	-0.0680046	-0.909559	0.431079	-0.142876	0.430437	0.460136
		-0.59397	0.133815	-0.432622	0.625908	0.969942	-0.109869	-0.437652	-0.704149
		-0.13894	-0.694346	0.177685	-0.504005	-0.974176	0.247169	-0.589375	-0.557128
		0.753699	0.777008	-0.281699	0.909535	0.926024	-0.0697457	0.86315	0.592543
		-0.23173	0.447902	0.0670471	-0.702791	0.425313	-0.286032	-0.271707	-0.00578225
		-0.243282	0.117584	-0.445413	0.116612	0.736528	-0.304064	0.899017	-0.178521
		-0.513872	0.338729	0.263591	0.650999	0.647321	-0.39797	-0.340505	-0.574726
		-0.783836	-0.960874	-0.613471	0.101264	0.370769	0.0499447	0.614989	0.450915
		-0.496077	-0.882742	0.972451	0.0519119	0.815406	-0.38369	0.598711	-0.140271
		-0.750391	0.21821	0.355697	0.329737	0.30423	-0.818551	-0.690237	-0.268028
		-0.0951004	0.538416	0.147647	0.0253559	0.876336	-0.672377	0.314626	0.356026
		0.0847695	-0.489134	-0.5644	-0.262151	-0.242827	0.0302219	0.336096	-0.453541
		-0.217344	0.661699	0.0484002	0.328236	0.82284	0.307011	-0.280588	0.213398
		0.460527	0.983327	0.106109	0.745668	0.927059	-0.853558	-0.854919	0.300328
		0.140264	0.83462	0.112556	0.377646	-0.174162	-0.96597	-0.489962	-0.254096
		-0.320512	0.347134	0.976862	-0.236489	0.665017	-0.375919	0.631232	0.271782
		-0.210662	-0.334696	0.386935	-0.778736	0.0601855	0.651505	-0.632743	-0.831312
		-0.380734	-0.946802	0.559909	0.391616	0.957062	-0.75696	0.755768	0.391286
		0.0474079	-0.92969	0.43891	-0.739976	-0.515508	-0.719948	-0.479249	-0.844827
		0.0390889	-0.548005	-0.731965	0.0221867	-0.392333	-0.211188	-0.033174	-0.197091
		0.514711	0.700637	-0.11484	0.930821	0.221441	0.590691	-0.159179	0.36242
		-0.634967	-0.615331	-0.102813	0.75646	0.713157	-0.822316	-0.0911557	0.078953
		-0.248839	0.838724	-0.805041	-0.0465789	-0.256545	-0.164685	-0.211739	-0.742675
		0.343295	0.672577	0.368573	0.712829	-0.600073	-0.0246601	-0.98208	-0.84506
		-0.931699	0.969942	0.9581	-0.594164	-0.847009	0.817937	-0.241496	-0.347372
		0.987352	0.300154	0.922115	-0.45548	0.96669	-0.917913	0.682625	-0.57136
		-0.956541	-0.843056	0.408845	0.670048	-0.460846	0.191758	0.160177	-0.694494
		0.641062	-0.979548	-0.545662	0.558326	0.219739	-0.0650097	-0.933101	-0.763388
		0.607453	-0.689546	0.0819683	-0.0809888	0.454646	0.937974	0.927318	-0.724194
		0.778703	0.681671	0.924905	0.34553	0.387706	-0.654856	0.433726	-0.429352
		0.88172	-0.711923	0.957993	-0.572092	0.929285	0.0397094	-0.123409	-0.578579
		-0.792699	0.738888	-0.244532	-0.278644	-0.829757	-0.426978	0.112223	0.54465
		0.741508	0.677095	0.435132	0.442277	0.954027	0.891801	0.538083	-0.915817
		0.0408086	0.736528	-0.346077	0.410915	-0.107557	-0.442357	-0.525192	0.747967
		-0.741838	0.673814	0.284777	0.0370248	0.407957	0.238693	0.904945	-0.424173
		0.825074	-0.880328	-0.405804	0.671836	0.307327	-0.989085	0.981972	0.808022
		-0.494409	-0.923864	0.906103	0.323276	0.713802	0.880017	-0.353256	-0.483114
		0.59887	-0.284388	0.769889	-0.999423	0.969543	-0.964113	0.941706	-0.718016
		-0.357197	0.740961	0.39706	0.367241	0.982117	0.991592	-0.993336	0.648038
		-0.791547	-0.919798	0.188457	0.205911	-0.3568	-0.727363	0.11859	-0.307248
		-0.785547	0.647692	-0.186239	-0.164778	0.0709688	-0.97879	0.386304	0.912311
		-0.716464	0.916366	0.737443	-0.0752101	0.702511	0.998464	0.832444	-0.617286
		0.513734	0.370769	-0.280064	-0.414181	0.735572	-0.600535	0.881791	-0.922353
		-0.904478	0.897008	0.626527	0.41225	0.65599	0.964036	0.0360212	-0.432688
		-0.826195	-0.941434	0.524962	0.295685	0.995071	-0.717262	0.704266	0.78047
		-0.644116	-0.946608	0.78953	0.597341	-0.380179	-0.836734	-0.92555	-0.662601
		-0.824513	0.320217	-0.317085	0.877046	-0.428295	-0.864427	0.349146	-0.0320136
		-0.841422	0.445883	-0.973655	-0.420849	0.620893	0.120395	0.848929	0.113015
		-0.092718	0.926082	0.809903	-0.300298	0.551974	-0.0665682	0.743157	-0.117421
		-0.469226	0.30423	0.830761	0.246692	-0.407333	0.579487	0.88622	0.826115
		-0.150007	-0.831784	-0.741253	0.784093	-0.479218	0.798459	0.822169	-0.639091
		-0.254163	-0.870686	0.191076	0.554168	-0.516276	-0.232754	0.478516	0.170725
		-0.436988	0.482102	-0.0185975	0.699186	0.439787	0.892409	0.852126	0.188611
		0.152172	0.128774	0.238782	0.776746	0.309708	-0.331791	0.785943	0.683707
		-0.479464	-0.940096	-0.275191	-0.744935	0.36503	0.569599	0.989919	-0.352775
		-0.049132	-0.445412	-0.922648	0.812952	-0.653265	0.816139	0.941507	0.724061
		0.760307	0.597885	0.569541	0.497482	-0.531716	0.530137	0.770288	-0.36893
		0.898589	0.857233	0.715854	0.680689	-0.316671	0.377123	0.145678	0.841748
		0.274108	0.748034	-0.533195	0.785362	-0.0668859	-0.337775	0.845779	0.816547
		-0.263041	-0.941477	-0.264726	-0.61655	-0.993574	0.796271	0.764861	0.452381
		-0.537718	-0.778108	0.219828	0.979841	0.086424	0.766419	0.920365	0.594523
		0.472244	0.488239	0.231442	0.173245	-0.491826	0.105673	0.816187	0.67704
		-0.18902	0.946398	-0.818758	-0.38886	0.0426171	0.206176	0.85854	-0.817489
		-0.413832	-0.668708	0.66937	0.947963	-0.464909	0.0634277	0.777723	-0.664732
		0.831216	-0.903297	0.662683	0.955706	-0.267618	0.127891	0.85007	0.900918
		-0.365004	-0.758208	-0.723029	-0.0773814	0.192949	0.231239	-0.768561	0.738084
		-0.777762	0.463375	0.246107	-0.72275	-0.575447	0.606953	0.772667	0.640088
		0.873517	0.483907	-0.121346	0.870657	0.851966	0.860628	0.192659	0.00774455
		-0.2783	0.191662	-0.818692	-0.201822	-0.220623	0.254799	0.51938	0.866059
		0.1483	0.604789	0.842548	-0.73768	-0.0308456	-0.590564	0.166027	-0.855703
		0.919844	0.955173	0.524454	0.804358	-0.0322215	-0.217975	0.596718	0.226551
		0.494722	0.198446	-0.684432	0.215033	-0.414482	-0.318984	0.651092	-0.9394
		0.688148	0.914893	-0.105946	-0.544459	-0.180995	-0.683655	0.821331	-0.859239
		-0.673596	0.963526	-0.221451	0.988203	-0.113038	-0.996768	-0.556915	0.961741
		0.531699	0.291015	0.938863	0.999565	-0.619223	-0.501394	-0.915755	0.496614
		0.865111	0.698114	0.902227	0.702412	-0.299438	-0.0767255	0.817913	0.674862
		0.266107	0.971932	0.990121	-0.452147	-0.430902	-0.441151	0.836331	-0.196817
		0.74782	0.475843	-0.685621	0.929166	-0.059458	-0.982039	0.938113	0.023897
		-0.911621	0.0603495	0.748181	0.818014	-0.778474	-0.484858	0.839953	-0.712161
		-0.746269	0.963705	0.594053	0.366716	-0.865966	0.321857	0.645996	-0.872669
		-0.595394	-0.29501	-0.454091	0.849726	0.195199	-0.254746	-0.630254	-0.439823
		0.329636	-0.518944	-0.0267225	0.9632	-0.694453	-0.841477	-0.602837	0.993108
		0.0785195	0.197137	-0.228562	0.571628	-0.362108	-0.2781	0.555098	0.902743
		-0.974679	-0.254266	-0.174871	0.254856	0.406626	0.348851	0.93595	-0.122181
		-0.903975	0.961528	0.687021	-0.523014	0.102175	-0.185489	-0.742406	-0.110461
		0.887435	0.15747	0.904339	-0.104415	-0.566349	-0.401564	0.827249	-0.991534
		-0.449749	-0.0772577	-0.781836	-0.868786	-0.499025	0.669399	-0.984588	-0.714797
		0.471954	-0.346746	0.538905	-0.415551	-0.361063	0.319205	0.80744	-0.772667
		-0.295625	0.906589	-0.065875	-0.45086	-0.480979	-0.173766	0.344767	0.763143
		-0.748898	0.360348	-0.340611	-0.985697	-0.241497	0.987063	-0.775903	0.954008
		0.895306	0.00752616	-0.453725	-0.596978	0.0585594	0.579199	0.937701	0.6512
		0.609055	-0.325721	0.781701	-0.109754	-0.249233	0.487903	0.846926	-0.298228
		0.58658	0.798425	0.888157	-0.61964	-0.0643056	0.930478	-0.806713	-0.9805
		0.56948	0.452865	-0.993406	-0.942472	0.458767	0.937313	0.890282	-0.756667
		0.321195	0.314873	0.949433	-0.69662	0.253366	-0.185061	0.397239	-0.988651
		-0.789517	-0.658905	-0.675565	0.147572	0.344014	-0.692237	-0.950833	0.397315
		0.879605	0.765613	0.11774	-0.994326	0.295117	-0.481235	0.965898	-0.30358
		0.655508	0.533322	-0.412229	-0.993042	-0.643873	0.983613	-0.312177	0.91828
		0.408783	-0.645914	-0.41096	0.58743	0.758569	0.421223	0.284489	0.923626
		-0.156404	0.361199	0.782673	-0.852194	0.199601	0.995517	-0.853788	-0.32579
		0.565067	0.787909	-0.991792	-0.982084	0.495691	-0.48435	-0.37317	-0.802938
		0.655431	0.541451	0.910782	0.867815	0.136383	-0.51061	-0.18758	0.589196
		-0.861545	-0.433673	-0.48967	-0.988018	-0.578852	0.684647	-0.561039	0.274708
		0.619212	-0.789549	0.234662	0.887216	0.789364	0.645204	0.330734	-0.779201
		-0.804534	0.845676	-0.191618	0.827216	0.0699321	0.886656	-0.536275	-0.179882
		0.403677	-0.109474	-0.217975	0.654229	0.230669	-0.500348	-0.436981	-0.375425
		-0.609167	0.162314	0.745435	-0.869738	-0.869652	-0.00683089	-0.458736	-0.998668
		0.959793	-0.961996	-0.779751	-0.931725	0.86574	0.755688	0.238994	0.800902
		-0.982772	-0.903441	0.901913	-0.874367	0.599772	0.335897	0.289235	0.865055
		-0.892377	0.935606	0.462609	0.457632	0.852823	0.471036	-0.420485	-0.36982
		0.993479	0.833702	-0.343608	0.255177	-0.884984	-0.975401	-0.093391	-0.40172
		-0.981261	0.595817	-0.501394	0.718351	0.91885	-0.181467	-0.58497	0.0592216
		-0.918405	0.298077	0.781691	0.534774	0.53366	0.885668	-0.724492	0.289987
		0.943581	0.635894	-0.332556	0.0596696	0.991913	0.192152	0.029349	-0.666476
		-0.950861	-0.986329	0.777904	0.520373	0.660474	0.845073	-0.379498	0.381959
		-0.853012	0.627425	0.0812918	-0.049495	0.544153	-0.985778	-0.733852	-0.0114517
		0.950956	-0.0306707	-0.62745	0.168185	0.954237	-0.54204	-0.995792	-0.308855
		-0.826279	0.339993	0.608679	-0.568898	0.51654	0.611101	0.294726	-0.799295
		-0.833487	0.591186	-0.301246	0.349034	0.470311	0.126492	-0.12625	0.755247
		0.839677	0.0986147	0.117813	0.337882	0.648344	0.904875	-0.967756	0.759206
		0.753858	0.539744	0.30722	0.271153	-0.66851	-0.125021	-0.85838	-0.340192
		-0.116216	0.464329	0.422615	0.170101	0.697872	-0.942787	0.518637	-0.130106
		0.934146	0.295517	-0.0632429	0.433182	-0.776804	0.450766	-0.269865	0.408702
		-0.740698	0.45568	0.591462	0.439065	-0.991553	0.463831	-0.94371	-0.814871
		-0.537718	-0.576729	0.298565	-0.260991	-0.94166	-0.367722	-0.804972	0.253222
		-0.922109	0.850737	0.960272	0.407719	0.542724	-0.996035	0.697095	-0.406561
		-0.413832	0.396155	-0.652442	0.960769	0.262339	0.565377	0.613706	-0.626201
		-0.940936	-0.332138	-0.15083	0.664384	-0.144412	-0.380156	-0.240792	0.222528
		-0.777762	0.630047	0.694719	0.560851	-0.419661	-0.488727	-0.847538	-0.623781
		0.340277	-0.206276	0.269951	0.265169	-0.389948	-0.423788	0.743727	0.451847
		-0.937538	0.269809	0.975898	-0.566767	0.00718984	0.415313	0.375443	0.772633
		-0.789154	0.102936	-0.198298	0.520415	-0.268057	0.982215	0.26612	0.386298
		-0.0178372	0.626481	-0.140775	0.692497	-0.612091	0.54826	0.160718	-0.683562
		-0.79378	-0.20554	0.625456	0.878112	0.661084	-0.843208	-0.832178	-0.197569
		-0.402711	-0.0989302	0.111016	0.609544	-0.373813	-0.479924	0.750489	-0.672324
		-0.125031	-0.115456	0.183907	-0.794134	-0.539631	-0.765506	0.0523675	-0.946721
		0.358082	0.54457	0.595603	-0.790827	0.646768	0.994674	0.962953	-0.0986279
		-0.342054	0.0741363	0.890451	0.64301	-0.495277	0.533058	0.952827	0.821721
		-0.804058	-0.203865	-0.352923	0.494107	-0.176367	-0.517078	-0.68719	0.193066
		-0.694175	-0.164302	0.0222248	0.949084	0.0958024	-0.567385	0.753517	-0.775122
		-0.642627	0.342518	0.995633	0.884379	-0.33509	0.870983	0.266775	0.808774
		0.184859	0.545756	-0.511761	-0.923559	-0.188459	0.088406	0.603636	-0.511757
		0.0243774	0.1598	0.401615	-0.849594	0.0304582	-0.814079	-0.014269	0.526968
		-0.632257	-0.28511	0.96068	0.288042	-0.0253457	-0.497967	0.416513	-0.211225
		0.575579	0.57696	-0.35857	0.894899	0.0155845	0.563039	-0.240529	-0.0180703
		0.616961	0.148658	0.998122	0.964227	0.0735328	-0.145188	-0.0473517	-0.889221
		0.660237	0.733426	-0.658873	-0.945315	-0.878665	-0.638628	0.304994	-0.976604
		-0.476759	0.0104329	-0.929532	0.497101	0.0864383	-0.12162	0.336096	-0.0744187
		-0.286341	0.441137	-0.0164943	0.938407	-0.427632	-0.28287	-0.647099	0.916752
		-0.260561	0.472076	0.661878	-0.933191	-0.944243	-0.152683	-0.356844	-0.112885
		0.0578547	0.314505	-0.88417	0.787196	-0.876496	-0.0369178	0.979056	-0.616859
		0.302091	-0.101789	0.090307	0.872653	-0.314906	-0.288957	-0.452678	0.523254
		-0.188799	0.329673	0.307307	-0.025046	-0.761384	-0.107672	-0.923297	0.660592
		-0.270709	0.264903	-0.776736	-0.919496	-0.90406	0.962155	-0.172829	-0.45922
		0.191325	0.458482	-0.732946	0.611218	-0.910566	0.591732	-0.688825	0.0366195
		0.418368	0.748301	0.661927	0.882259	-0.520722	0.147647	0.814635	-0.637211
		-0.216239	0.549302	-0.397644	0.326492	-0.769913	-0.930883	-0.607157	-0.958983
		0.431888	-0.375555	0.490956	-0.976576	-0.682585	0.96307	-0.450827	-0.186932
		0.042802	0.794526	-0.253004	0.896771	-0.56334	0.836545	0.274514	0.809828
		-0.386195	-0.268152	0.600799	0.943638	-0.61456	-0.567885	-0.827673	-0.394187
		-0.496066	0.720344	0.694694	-0.953038	-0.68237	0.610309	0.705276	-0.649731
		-0.181519	0.365443	0.550668	0.493146	-0.594172	0.0383767	-0.0989528	0.244948
		0.0325926	0.778575	0.633874	-0.504672	-0.466061	0.044041	-0.783229	0.160671
		-0.653505	0.857667	0.370759	-0.0826409	-0.128813	-0.0122075	-0.121437	-0.552446
		0.511337	-0.538615	0.406678	-0.423379	0.703081	0.666423	-0.953716	0.0170385
		-0.543314	0.621521	0.478133	0.791634	-0.596498	-0.0160396	-0.941113	0.140406
		-0.188091	0.240728	-0.306859	-0.387322	-0.712712	0.676932	-0.882146	0.284042
		0.0965612	0.104737	0.120238	-0.200406	0.235012	-0.256948	-0.983658	-0.615248
		-0.815723	0.980881	0.16811	-0.101568	-0.636267	0.607544	-0.740099	0.612313
		0.694962	0.014562	-0.461939	0.492988	-0.609425	-0.205504	-0.790133	-0.943797
		0.0449811	0.827105	0.770849	-0.245386	0.270526	0.401477	-0.118555	-0.685
		-0.731034	0.30152	-0.855576	-0.127267	0.249172	0.166533	-0.822792	-0.0738325
		0.00448339	-0.443606	0.625987	-0.660716	-0.829179	-0.643566	-0.974753	-0.713874
		-0.450798	0.968665	0.125326	0.472004	0.689864	0.252822	-0.193726	0.398989
		-0.705388	0.0673195	-0.944243	-0.114904	-0.211088	-0.170476	-0.899815	-0.176737
		-0.409843	0.731752	0.971088	0.95194	-0.248131	0.858692	-0.0478926	-0.375919
		0.687711	0.448424	-0.93407	0.880962	0.253146	0.604979	-0.809887	0.160172
		-0.944938	-0.216729	-0.0115163	-0.110682	-0.577206	0.590129	-0.584591	0.136628
		-0.488891	0.513133	-0.90406	0.146632	0.72963	-0.888149	-0.185426	0.282245
		-0.0608152	-0.387322	0.790361	0.257916	-0.125067	-0.980093	-0.938181	-0.327057
		-0.22816	0.997802	-0.72696	0.935923	-0.74686	0.35267	-0.353816	-0.0450792
		-0.582629	0.669239	-0.075673	0.915729	0.265527	0.659582	-0.629205	0.113907
		-0.246969	-0.976026	-0.769913	-0.340245	-0.299004	0.66361	-0.450076	-0.0780982
		-0.0814984	0.677211	0.66744	-0.342357	-0.426256	-0.525206	-0.105739	-0.25854
		0.237036	-0.200406	-0.673292	0.248237	0.294004	-0.979728	0.0952589	-0.786085
		-0.196366	0.866386	0.117004	0.986514	0.0662721	0.455845	-0.685151	0.396958
		0.099691	0.823279	-0.836071	0.542555	-0.814342	-0.652845	-0.765941	-0.692716
		-0.0712895	-0.101568	0.662665	-0.544819	0.626296	0.797343	-0.162177	-0.65692
		0.391956	0.562268	-0.428402	-0.102461	-0.242927	-0.157585	-0.000100129	0.486216
		-0.195565	0.517539	-0.685931	0.459942	-0.798393	-0.980565	-0.695648	0.890915
		-0.000671931	0.313234	0.156278	-0.011838	0.158979	0.411571	-0.707509	0.47206
		0.179298	0.884836	-0.711761	-0.677517	0.445468	-0.709243	-0.101931	0.233386
		0.0932971	-0.478926	-0.949503	0.656272	-0.836418	0.718918	-0.139079	-0.282719
		-0.458149	-0.580422	-0.0309469	0.446073	-0.174942	0.548908	-0.913352	-0.910777
		0.240065	0.823531	-0.105234	0.522926	-0.814338	0.727478	-0.228661	0.060475
		0.285171	-0.610369	-0.689544	-0.0013623	0.475118	0.699703	-0.352826	0.953244
		0.162913	-0.282401	-0.385145	0.0808684	-0.733442	0.224897	-0.971412	-0.118784
		-0.328111	-0.405801	-0.76781	-0.173995	-0.522181	0.222197	-0.744471	-0.572176
		0.310391	-0.572317	-0.371852	0.597087	-0.906714	-0.739722	-0.0757102	-0.90824
		0.369672	-0.289464	-0.643678	-0.438328	-0.82614	-0.15905	0.240009	-0.352165
		0.163887	-0.205716	0.344459	0.935728	0.916103	0.277798	-0.805758	0.959352
		-0.331829	0.850649	-0.774719	-0.331556	-0.740734	0.794593	-0.096487	0.00277283
		0.596568	-0.494567	-0.64833	0.964592	-0.342897	-0.338448	0.507116	-0.11469
		0.413201	-0.781064	-0.109139	-0.303668	-0.660356	-0.0877517	-0.901188	-0.917155
		-0.269956	0.0401524	-0.0745579	-0.867269	-0.623687	-0.620082	-0.235712	-0.145036
		0.991383	-0.940336	-0.85276	-0.58376	-0.635718	0.264679	0.530322	-0.556448
		-0.432978	0.363242	-0.461176	-0.103562	-0.496207	-0.374118	-0.545222	-0.831267
		-0.25582	-0.941239	0.00728596	0.857215	-0.63383	0.102107	-0.827606	-0.378902
		0.699936	-0.1354	-0.998775	-0.488687	0.900293	0.0271205	-0.124197	0.338687
		-0.222996	0.112491	0.380978	-0.762426	-0.655986	-0.0720277	-0.40805	-0.0621572
		-0.490989	-0.0253457	-0.897133	-0.396432	-0.744785	-0.552183	-0.794403	-0.279729
		-0.0132939	0.861601	0.26512	-0.478169	-0.154439	0.103681	-0.427179	-0.467743
		-0.564257	0.829325	0.25	0.100776	-0.712239	-0.648375	0.0198477	0.772718
		0.176539	0.873969	-0.0978097	0.0917935	-0.350237	0.239749	-0.385619	-0.280376
		0.739816	-0.831475	-0.971651	-0.221238	-0.675359	-0.997268	-0.592132	-0.507259
		-0.411286	0.0264154	0.18507	0.360894	0.0141132	-0.527393	0.196909	-0.346485
		0.449184	0.608604	0.10556	0.650799	-0.540442	0.230733	0.559246	-0.848001
		0.289481	-0.810177	-0.99108	-0.12049	0.859764	0.714375	0.135122	-0.607109
		0.667258	0.620607	0.611181	-0.11199	0.582837	0.624516	0.993733	-0.119858
		-0.577245	-0.0453972	-0.945776	0.482454	-0.597399	-0.722471	0.132997	0.521214
		-0.392695	0.467329	-0.949424	0.0112872	0.727517	-0.638907	0.712358	0.0843541
		-0.346454	-0.740317	0.538907	-0.729055	-0.583362	0.231326	-0.166585	0.423169
		0.790816	0.667192	-0.715976	-0.364298	-0.30744	-0.502321	0.814891	-0.91572
		0.247756	0.223354	-0.132627	-0.0828519	-0.334811	-0.461059	0.470772	-0.0564329
		-0.642228	0.383244	-0.523445	-0.402732	-0.251008	-0.733199	-0.951707	-0.65203
		0.187451	0.63926	-0.996342	0.581086	-0.197374	-0.705126	0.385204	0.804221
		-0.456489	-0.133994	-0.192579	0.879891	-0.564711	-0.0957267	0.582928	-0.952879
		0.909702	-0.250466	0.218348	0.918039	-0.549349	0.915001	-0.0491905	0.811044
		-0.805611	0.199128	-0.918096	-0.610369	0.294313	-0.748562	0.338803	-0.839493
		0.289935	-0.590023	-0.343682	0.871324	0.74141	0.49209	0.776059	0.877803
		-0.403734	0.172918	-0.689585	-0.572317	-0.865461	-0.0698109	0.817838	0.757902
		-0.397778	-0.347073	-0.37826	-0.0231866	0.920416	-0.175925	-0.996348	-0.223866
		0.906135	0.352883	-0.142516	-0.21787	-0.954536	-0.181872	-0.0697286	-0.859826
		-0.671572	-0.818655	0.674127	0.888595	-0.297942	0.137619	-0.465967	-0.251893
		-0.747319	-0.547803	0.0118694	-0.510053	-0.177435	0.996907	0.884624	-0.675279
		-0.756421	-0.357197	-0.708772	-0.494567	0.876688	-0.136845	0.831792	-0.739809
		-0.507783	0.289015	0.22316	-0.210281	0.273855	-0.806931	0.080053	-0.241282
		0.795144	-0.429306	-0.0276657	0.648438	-0.322993	0.0987363	-0.341803	0.900931
		-0.539238	-0.102756	-0.090638	-0.240003	0.910193	-0.275511	0.48468	0.33339
		0.313343	-0.408238	-0.0739449	0.328148	-0.508957	0.262459	0.1189	-0.868182
		-0.538577	0.483582	-0.44423	-0.373655	0.752725	0.97232	0.624107	-0.428243
		0.476448	0.476089	0.564739	-0.747665	0.239227	-0.258634	0.110322	-0.0329731
		-0.610469	0.0721505	0.857607	-0.651435	-0.185919	-0.673496	0.0880681	0.777139
		-0.313377	0.432086	-0.180233	-0.0518919	-0.174871	0.162658	0.578088	0.470998
		-0.431809	0.415779	0.317592	0.405513	-0.516276	-0.000437716	0.632091	-0.80599
		0.782805	-0.411691	-0.302842	-0.429485	-0.381499	-0.138376	0.113656	-0.513566
		-0.84471	0.285855	0.266215	-0.683357	0.261174	0.64105	0.232164	0.884764
		0.0177368	0.534971	0.844741	-0.885771	-0.196588	-0.360694	0.988624	0.44493
		-0.112769	-0.188371	-0.197218	0.175908	-0.453725	0.511517	0.0649099	0.605479
		0.822038	0.225618	-0.0885822	0.260749	-0.316671	-0.604165	-0.853505	-0.274104
		-0.366045	0.461605	0.0775286	-0.214829	-0.0549312	-0.247357	-0.359766	-0.640596
		0.97839	0.0203565	0.40628	-0.633158	0.16484	0.83648	0.692596	-0.434173
		0.859872	-0.0509933	0.662394	0.166495	-0.631807	-0.448713	-0.360887	0.873773
		0.676161	-0.604436	-0.452345	-0.462199	-0.41096	0.950594	0.947643	-0.760676
		-0.470913	0.447642	0.314377	-0.52304	0.0426171	-0.67312	-0.282713	-0.375773
		0.398471	0.730504	0.0878209	0.53489	0.685347	0.492562	0.734444	0.677611
		0.316887	-0.787565	0.471184	0.451796	-0.240066	-0.241005	-0.693485	-0.526177
		-0.285629	0.762655	0.0604822	0.73891	0.192949	0.594492	-0.0329489	-0.778758
		-0.310318	-0.884053	0.305464	0.723716	0.728965	0.897163	-0.655412	-0.410535
		-0.205048	0.916866	0.321289	0.660367	0.0357671	-0.0594796	-0.527588	-0.813211
		-0.796626	0.690781	0.545515	-0.53186	-0.689546	0.461683	-0.572237	-0.262121
		-0.9685	-0.0903886	-0.355428	0.813937	-0.343937	0.395845	-0.699598	-0.11452
		0.72457	0.0847695	0.75854	0.371584	-0.284388	0.619929	0.323606	-0.839336
		0.376263	0.934146	0.258224	-0.0969101	0.320217	0.366752	-0.237808	-0.402844
		-0.161858	-0.827719	-0.806428	0.396962	-0.546139	0.310705	-0.546138	-0.651504
		0.525004	-0.749386	0.857466	0.00856688	0.482102	0.474907	0.288736	0.949919
		0.841061	-0.676011	-0.565336	0.686988	0.34558	0.908436	0.674434	0.874192
		-0.294216	-0.800623	-0.991083	-0.988053	0.857233	0.288579	0.0448379	-0.303379
		0.285665	-0.786328	0.228644	0.22596	0.738378	0.489887	0.891351	-0.563922
		0.359876	-0.0351312	-0.794897	0.92992	0.946398	0.296423	-0.136249	-0.424072
		-0.780589	-0.744659	0.0247386	0.503733	-0.994627	0.489172	0.916858	-0.214017
		0.974969	-0.698667	0.824819	0.909189	0.0905735	-0.301689	0.55084	0.938398
		0.774621	-0.948732	-0.653352	0.799974	-0.333283	0.605419	-0.569913	0.841605
		-0.605383	0.399842	0.521166	0.531859	-0.263445	0.887878	0.620579	-0.808336
		0.354193	0.699006	0.93974	-0.56067	-0.404159	0.394462	0.214032	-0.311311
		-0.359427	-0.876842	-0.668335	-0.521977	-0.512852	-0.770877	-0.726079	-0.782016
		0.834965	-0.857045	0.791077	0.0709688	-0.0399576	0.564015	0.284395	0.759225
		-0.934184	-0.888438	0.826408	0.206917	0.901166	0.861724	0.698107	-0.293817
		0.812142	0.706809	-0.367722	-0.523764	-0.945892	0.0179529	0.304938	0.88294
		0.325045	0.467135	-0.799122	-0.485406	-0.441042	-0.621091	-0.702243	-0.567861
		0.852758	-0.844054	0.359975	-0.428295	0.932304	0.577137	-0.766094	-0.155057
		-0.906314	-0.709377	0.896468	0.355535	-0.986007	-0.67009	0.171678	0.385559
		-0.438388	0.818231	-0.380156	-0.156464	-0.686964	0.859646	0.561453	-0.353653
		-0.287929	0.467642	-0.923549	-0.425019	0.843331	-0.0965523	-0.713791	0.400203
		-0.845454	-0.880805	0.653656	0.663564	-0.953171	0.0150196	-0.502296	-0.447989
		-0.429799	-0.113315	0.82284	0.997308	-0.884688	0.174393	-0.655243	-0.268728
		-0.106233	-0.833215	-0.218223	-0.0524622	-0.732817	-0.380269	0.3314	0.135523
		0.740579	-0.934351	0.510603	0.962306	0.882733	0.224363	-0.952065	0.853056
		-0.556877	0.0379616	-0.488727	-0.334746	-0.953912	-0.203511	0.672552	0.566795
		-0.0922142	-0.586271	-0.252339	0.829005	-0.698268	-0.702729	0.262238	-0.289516
		0.428449	-0.831204	-0.871858	0.809847	-0.870649	-0.277402	-0.767645	-0.578823
		-0.518415	-0.525978	0.754328	0.872921	-0.0910173	0.0299877	-0.0619589	0.0678184
		0.565257	-0.935179	-0.423788	0.964242	-0.332612	-0.276965	-0.130991	0.861502
		-0.0706115	0.360876	0.962155	0.108244	-0.921377	-0.389766	-0.950164	0.463234
		-0.116215	-0.951429	-0.57897	-0.300107	-0.770556	0.625527	0.706437	0.0113975
		-0.831073	0.833702	-0.642095	0.490956	-0.460599	-0.319092	0.390204	0.0977117
		-0.343878	-0.0518057	0.412147	-0.837181	0.0189092	-0.236484	0.966031	-0.546572
		0.926584	0.595817	-0.188542	-0.596498	-0.649208	0.531856	-0.749445	0.111469
		-0.302719	0.0551593	-0.625616	-0.116578	-0.190578	0.240676	-0.672843	-0.974277
		0.460002	0.0264154	-0.233448	0.694694	0.829325	-0.703483	0.277406	0.301786
		-0.754217	0.635894	-0.780392	-0.311234	-0.623283	-0.717387	0.610066	-0.441532
		-0.0337423	0.583903	0.00387643	-0.712712	-0.314658	0.722272	-0.930274	0.0661358
		-0.930994	-0.0453972	0.607639	0.110111	-0.267995	0.118969	0.857363	0.320793
		-0.251119	-0.959526	0.471585	-0.432995	-0.575361	-0.608503	0.676889	-0.0859485
		0.315968	-0.957667	0.958013	-0.146233	-0.680961	0.368298	0.898253	0.427836
		-0.560277	-0.243652	0.494524	0.633874	-0.23357	-0.893394	-0.382956	0.09814
		-0.0263375	0.837313	-0.963126	-0.366773	-0.360997	-0.110886	0.844724	0.0106986
		0.928607	-0.734643	0.854168	-0.609425	0.608725	0.316942	0.116177	-0.53802
		-0.329354	-0.909948	-0.0159784	0.141899	-0.556278	-0.40317	-0.617825	-0.519978
		-0.35822	-0.384803	-0.389848	-0.590023	-0.10149	0.640884	0.700216	-0.218401
		-0.933092	0.447071	-0.763974	-0.83342	0.333316	-0.972933	-0.820902	-0.781326
		-0.684915	-0.985489	0.697639	-0.0121105	-0.247364	0.342549	-0.759725	-0.535015
		-0.728956	-0.946417	-0.311803	0.00892465	0.186395	0.260639	0.972306	-0.670064
		-0.305423	-0.159048	-0.114962	0.478133	-0.428802	-0.853833	0.494419	0.15058
		0.612712	-0.703301	-0.97742	-0.637664	-0.277872	0.520462	0.398715	0.532551
		-0.0997633	-0.42982	0.543553	-0.211088	0.416735	-0.123258	0.896339	-0.555623
		0.0559654	-0.858736	0.45568	-0.347073	-0.309803	0.626112	0.154864	0.636452
		-0.233547	0.544491	-0.318739	-0.82407	0.491442	0.0233405	0.728305	-0.201976
		-0.655758	-0.755454	-0.987439	0.277976	-0.544468	-0.235727	0.019177	0.0664191
		-0.969032	0.00168189	0.365936	-0.157915	-0.380893	-0.265647	-0.415949	-0.778758
		0.738086	-0.504068	0.396155	0.16811	0.151928	-0.32325	-0.52117	0.937659
		-0.568642	-0.313261	-0.660096	-0.774917	0.608604	0.564775	-0.870524	0.112179
		-0.853175	-0.726775	-0.241777	-0.125067	-0.536527	0.613907	0.971063	-0.859467
		-0.0470386	-0.323667	-0.981724	-0.547803	0.455781	0.0995332	0.440752	-0.0753423
		-0.42052	-0.60564	0.462067	-0.550248	-0.485258	0.320894	-0.678139	-0.839336
		0.617015	0.99011	0.269809	0.782664	0.156278	-0.466792	0.540899	-0.950255
		-0.286561	0.250436	0.199128	-0.461939	0.467329	0.0555954	0.774025	0.95217
		-0.565321	0.428467	0.0208141	-0.842245	0.200695	0.519579	0.390727	0.055623
		-0.439172	-0.986329	-0.966774	0.0662721	-0.635151	-0.0535377	0.463133	-0.239624
		0.583611	-0.635523	0.820461	-0.102756	-0.0309469	0.194741	0.864678	-0.866302
		-0.982039	0.667192	-0.0989302	-0.624572	0.383244	-0.887454	0.752395	-0.826234
		-0.696732	0.591186	0.172918	-0.855576	0.0716646	-0.431181	-0.162071	-0.563922
		-0.246433	-0.675774	0.753777	-0.843702	0.63926	-0.557002	0.278049	-0.831335
		-0.299945	-0.802372	-0.203865	0.445468	-0.526837	0.0275503	0.422973	0.845629
		0.240899	-0.64244	0.352883	0.906452	-0.713576	0.070452	-0.123518	0.00900979
		-0.298836	0.658454	-0.28511	-0.634419	0.478691	-0.172565	-0.874898	-0.949863
		0.654435	-0.170187	0.289015	-0.616756	0.7025	-0.532937	-0.849974	0.45494
		-0.543011	-0.596618	0.0104329	0.290542	-0.498603	-0.614358	0.90191	0.88294
		-0.546973	-0.548588	0.483582	-0.565311	-0.0655282	-0.324033	0.49909	0.460403
		0.526114	0.239044	0.329673	0.150226	0.665126	-0.0584808	-0.226684	0.214577
		-0.977001	0.168426	0.432086	-0.605547	0.550679	-0.00689982	-0.447819	0.248682
		-0.975756	0.286506	0.143943	-0.148631	-0.617715	-0.664045	-0.647724	0.456476
		-0.196543	-0.457376	0.794526	-0.709545	-0.833215	-0.811417	-0.125739	-0.642642
		-0.445808	0.753936	0.285855	-0.394558	-0.525978	0.43466	0.963174	0.62893
		-0.103157	0.710238	-0.735749	-0.339748	0.486608	-0.74623	0.52534	-0.416901
		0.726582	0.257995	0.857667	0.735278	-0.0877702	-0.315681	0.170751	0.28007
		-0.205805	0.863741	0.225618	-0.013229	-0.260259	-0.987022	-0.278793	-0.0480415
		-0.591689	0.684694	0.980881	0.888389	0.392197	0.781466	0.266188	-0.882096
		0.806024	0.948356	-0.0509933	-0.180516	0.966167	0.154754	0.634347	0.250313
		0.626599	0.922083	0.968665	0.901295	0.553865	0.350553	0.92764	-0.427923
		0.577684	-0.186176	-0.787565	0.0375782	0.716572	-0.503766	0.601452	0.981948
		-0.783544	0.972177	-0.695969	0.820914	0.440081	-0.182583	-0.256409	0.626739
		-0.555008	0.843367	0.997802	0.715611	0.742031	-0.990058	-0.977337	0.91764
		-0.204667	0.460302	0.866386	0.651328	-0.470384	0.729565	0.49778	0.980469
		-0.431911	-0.765255	0.562268	-0.494749	0.697434	0.63412	-0.258845	0.822371
		0.112166	-0.606867	-0.880805	0.728601	-0.405084	-0.0985279	-0.979419	0.0188157
		0.733718	-0.0920067	0.313234	0.782882	-0.0408238	-0.894516	0.434673	0.577137
		0.168991	0.953858	-0.934351	0.485992	0.496174	-0.490565	0.421432	0.897694
		0.864249	0.698397	0.416317	-0.120512	0.551982	-0.996418	0.906613	0.861316
		0.479007	0.194242	0.337376	0.275464	-0.0876232	-0.529746	0.310505	-0.356129
		-0.496245	-0.786577	0.636068	-0.54451	-0.538157	0.815718	-0.615132	0.51938
		0.638532	-0.103917	-0.221201	-0.0308456	-0.838009	-0.835519	0.858272	0.873922
		0.0761674	-0.155538	0.183912	-0.548005	0.473085	-0.189639	0.878603	0.975909
		0.954655	0.982519	-0.355737	0.712189	-0.473554	-0.386357	-0.589471	0.910867
		0.65743	0.808879	0.763508	-0.529593	-0.145846	0.85001	-0.638854	0.260209
		0.116811	-0.41492	-0.404294	-0.180995	-0.481733	-0.325459	-0.779563	0.0925418
		0.322286	-0.628127	0.160699	0.484042	-0.741704	-0.895888	0.578145	0.619741
		0.918162	-0.123812	-0.479218	-0.123881	0.873745	-0.866074	0.920387	-0.46239
		0.704054	0.0738969	-0.24512	-0.299438	0.175461	-0.483299	0.338304	-0.175428
		0.472215	0.991267	0.839919	-0.059458	0.620136	-0.953432	-0.048358	0.938113
		0.260434	0.879166	0.0711963	-0.0826409	-0.598455	-0.763556	-0.257019	0.971785
		-0.649143	-0.633972	-0.0807476	0.195199	-0.407496	0.996558	0.299345	0.726173
		0.0722467	-0.604421	-0.531716	-0.234558	-0.653065	-0.186826	0.871475	0.895781
		0.77568	0.292586	-0.362456	0.825948	-0.235651	-0.299694	0.948534	0.138416
		-0.328374	0.731194	0.26032	-0.63697	0.901669	-0.961142	0.663005	0.240135
		-0.379053	-0.286549	-0.289493	0.000953456	-0.313747	0.91916	-0.170778	-0.375477
		-0.0131017	0.879611	0.835084	0.886187	0.842599	-0.562272	0.257782	0.827249
		0.948873	0.462525	0.0853722	0.565668	0.581949	-0.938539	-0.137937	0.982372
		0.479509	0.281947	-0.292311	-0.938129	-0.359207	-0.841779	-0.133759	0.823438
		0.539561	0.459708	-0.491826	0.977853	-0.90666	0.129333	-0.95001	0.712936
		-0.714457	-0.362275	-0.532179	0.890806	-0.0160318	-0.974118	0.611901	0.0800221
		0.204522	0.259109	-0.345007	0.891069	0.837553	0.995824	-0.914176	0.512413
		-0.592454	0.732405	0.661914	0.231253	-0.153916	-0.930169	0.361293	-0.586738
		0.474017	-0.210942	-0.279722	-0.459191	0.640484	0.977551	0.889389	-0.460013
		-0.737291	0.361683	-0.385438	0.811266	0.896712	0.987461	0.559646	0.846926
		0.789918	0.123058	-0.267618	0.849991	-0.550842	-0.708017	-0.676527	0.786156
		0.684575	0.425883	-0.447791	0.704049	-0.949469	-0.991467	0.679775	0.939269
		0.528784	0.12336	-0.296109	0.0916738	-0.280639	0.822962	0.820488	0.772301
		-0.307627	-0.488735	-0.299701	-0.22975	-0.210163	-0.837562	-0.636283	0.517436
		0.566223	0.19587	-0.220623	0.438546	0.541582	0.140096	-0.489287	0.993549
		-0.247431	0.778752	-0.59512	0.976731	-0.441679	-0.722071	-0.853914	0.40241
		0.179092	-0.307599	0.853678	0.69766	0.181114	-0.863601	-0.82032	-0.746538
		0.326005	0.29942	-0.310635	0.318439	-0.214941	0.574509	0.171985	-0.345684
		-0.3818	0.244646	-0.414482	-0.201664	0.602184	-0.434976	0.246795	-0.175974
		0.692176	0.722137	-0.838917	0.958137	-0.721855	0.914488	-0.160389	0.86542
		-0.673292	-0.179263	0.919923	0.717268	-0.280666	-0.990711	-0.345923	0.984694
		-0.280414	-0.545322	-0.253753	0.320358	0.937003	0.851292	0.921062	0.522456
		0.900431	0.565311	-0.619223	-0.657114	0.336489	0.810696	0.612958	0.730016
		0.216567	0.237042	-0.838155	0.876222	0.868892	-0.873259	0.293004	0.980915
		0.354408	0.602025	-0.844522	-0.611689	-0.17562	-0.902685	0.00407537	-0.201821
		0.632144	-0.181328	-0.953038	-0.804184	0.612543	0.166437	-0.445238	0.307068
		0.0217869	-0.922388	-0.223226	-0.714369	-0.648208	-0.936477	0.511805	-0.0309963
		0.811623	-0.225608	-0.0144361	0.441233	-0.708303	-0.0835051	-0.870332	-0.352186
		0.147481	0.641711	-0.504672	-0.639744	-0.130477	-0.99352	0.764096	0.854075
		-0.274337	0.39389	-0.635202	0.945388	0.843986	0.434396	0.301747	0.120575
		0.770571	0.588472	-0.495829	0.60039	-0.0508098	-0.21653	-0.894622	0.727246
		0.998139	0.491127	-0.976466	-0.343545	0.888968	0.898933	0.827908	0.865538
		0.274067	0.688894	-0.113315	-0.720148	-0.63949	-0.817902	0.229657	-0.306656
		0.55948	-0.620908	0.0379616	0.529307	-0.475953	0.927857	0.594251	-0.185644
		-0.380378	0.845442	0.469777	0.758343	-0.699089	-0.717016	-0.461598	0.279825
		0.89505	0.913451	-0.272867	0.457028	-0.0447908	-0.976885	-0.801513	0.641797
		-0.996492	-0.230619	-0.376206	0.177873	-0.865977	0.486071	-0.02836	0.563979
		-0.420169	-0.3036	0.015813	0.480848	-0.042676	0.159542	-0.998707	0.925561
		0.565681	-0.169307	0.180336	0.31257	-0.252524	-0.528006	-0.347314	-0.240885
		-0.972258	0.972094	-0.38655	0.353076	0.0203558	-0.942461	-0.0696159	0.340256
		-0.801913	-0.314237	-0.0399576	0.448286	0.0406302	-0.440498	-0.0991353	0.350341
		0.400394	0.0301939	-0.145443	0.212174	0.873561	-0.0516485	-0.363424	0.957638
		-0.976399	-0.171858	0.827695	-0.068352	-0.564119	0.84786	0.804245	0.831946
		-0.504934	-0.421161	-0.601663	-0.257056	-0.70695	-0.622826	0.558114	0.171187
		-0.524286	-0.623394	-0.441042	0.224068	-0.427141	0.940315	0.292287	-0.714172
		-0.381239	-0.171857	0.992908	0.493785	-0.945996	0.900862	-0.771573	-0.0730841
		-0.411369	-0.498114	0.859966	0.823279	0.0470467	0.296419	-0.887176	-0.457552
		-0.789517	0.920639	-0.796086	0.517539	-0.276089	-0.155701	-0.296289	-0.98495
		0.646632	-0.904748	-0.612091	0.823531	-0.137034	0.600342	0.990022	-0.785532
		-0.709987	-0.0959558	-0.686964	-0.0174837	-0.0322834	-0.853477	-0.975802	-0.271228
		-0.952519	0.185491	0.313948	-0.540357	0.0768676	-0.876689	0.888958	-0.79606
		0.595714	0.153595	-0.0802557	0.400691	-0.523727	-0.0580189	0.750072	-0.943651
		0.724448	-0.746688	0.885786	0.964554	-0.250102	0.996595	-0.980542	-0.206255
		-0.779972	0.475259	0.940286	0.977105	-0.942241	0.97143	0.743805	0.459949
		-0.887002	-0.992083	-0.79167	0.367664	0.533583	0.143181	-0.0722801	-0.933133
		0.580894	0.27921	-0.539631	0.292316	-0.0343402	0.492108	0.210996	-0.718846
		-0.479193	0.575253	-0.732817	0.668097	0.275711	0.759488	-0.545056	-0.214101
		-0.740798	-0.81822	0.497712	0.683644	-0.0353135	-0.888901	-0.423026	0.494524
		0.136181	0.465901	-0.00582813	0.618164	-0.374252	-0.967183	-0.761713	-0.698825
		0.0528589	-0.980788	0.982271	-0.889019	-0.337417	-0.106681	0.729935	-0.699236
		0.143469	0.679686	0.784598	0.691178	-0.94858	0.906406	-0.616477	0.536332
		-0.802877	0.122809	-0.513289	-0.958524	0.884644	0.066919	-0.191088	-0.077154
		-0.194663	0.230244	0.0958024	0.791277	0.564203	0.991766	-0.144237	-0.735926
		-0.309134	0.628639	-0.870649	-0.890564	-0.226856	-0.314454	-0.215887	-0.649414
		0.230419	0.701705	0.836437	-0.367519	0.30704	0.032293	0.750477	-0.579555
		-0.387437	-0.959713	-0.664762	-0.0145718	0.803863	0.743186	0.465241	0.932467
		-0.61909	0.785786	0.902138	-0.786811	0.00534866	0.955187	0.227675	0.807439
		0.162303	0.187973	-0.662071	0.419115	0.514362	-0.978135	-0.960952	0.879247
		-0.835728	-0.565911	0.476089	-0.894354	0.0720022	-0.835025	0.65854	-0.310656
		0.29718	0.216143	-0.681128	0.75738	0.437903	0.913393	0.957203	-0.393977
		0.430612	0.520368	-0.56334	-0.859141	-0.187478	0.30343	0.876915	-0.539886
		-0.573295	-0.996841	-0.350237	0.967489	0.274544	0.912197	-0.914947	-0.0526922
		0.329516	0.629479	0.762655	0.170015	-0.130306	0.415144	0.46827	0.31374
		-0.584607	0.324836	0.959565	-0.974812	-0.723513	0.829252	-0.0941126	0.877209
		0.0750686	-0.283829	-0.594172	0.698753	0.623238	-0.827255	0.864463	0.730683
		-0.63846	0.325082	-0.540442	-0.881133	0.309926	-0.724448	-0.611524	0.982646
		-0.298228	0.418947	0.690781	0.95016	0.0308152	0.739165	-0.58223	0.10125
		0.353581	0.907809	-0.466061	0.156651	0.0575433	0.752317	-0.195388	-0.366594
		-0.518226	-0.799045	-0.597399	0.0747798	-0.44052	0.472989	-0.840717	-0.0926497
		-0.487458	0.177127	-0.34093	-0.917155	0.0888636	0.758353	0.711696	-0.473792
		-0.969724	0.890071	-0.128813	0.447828	-0.00500555	-0.758444	-0.487143	-0.24221
		0.676202	-0.744249	-0.583362	0.456316	-0.310309	-0.572836	0.0552694	0.0979428
		-0.430875	0.0270688	-0.0910173	-0.74903	-0.222913	0.790407	0.19429	0.730315
		-0.255417	-0.029999	-0.459606	0.886172	0.404159	0.455632	0.122119	0.341625
		-0.18741	0.837701	0.262284	0.140192	0.371338	0.778951	-0.986608	0.896563
		0.694752	-0.773827	-0.334811	-0.510814	0.935284	0.397742	0.75701	0.255099
		-0.175223	0.610901	-0.332612	0.895075	0.0832062	0.669095	0.998437	-0.6415
		0.351483	-0.158699	0.529844	-0.109325	0.156717	-0.855929	0.821129	0.0582275
		-0.0359157	0.158565	-0.00497106	-0.778517	-0.626751	-0.394214	-0.812485	0.0748527
		0.639167	-0.971668	0.0402047	0.711795	0.694476	0.761551	0.719837	0.496482
		-0.794465	-0.719749	-0.313674	0.680223	-0.672737	0.580863	0.196272	0.510702
		0.884842	0.581172	-0.218054	-0.313301	-0.129351	0.862512	0.868039	0.544152
		-0.409843	0.662716	-0.199897	0.727692	-0.69193	0.349975	-0.244377	-0.582834
		0.806435	0.284055	0.281849	-0.623482	0.204472	0.651216	0.360381	-0.953882
		0.689897	-0.988965	0.0681379	0.921016	-0.537125	-0.563732	0.680715	-0.331811
		0.649618	-0.906572	0.320584	-0.592394	-0.884717	-0.761318	-0.275964	-0.104594
		-0.347812	-0.160622	0.808667	-0.146467	0.129531	0.316662	0.362289	0.0161526
		0.0659604	0.661957	0.910839	-0.91399	-0.857974	-0.749056	0.701632	0.217365
		0.98637	-0.763575	-0.11211	0.768481	-0.808567	-0.595857	0.686723	0.266515
		-0.246182	-0.651842	0.948689	0.73642	-0.659218	-0.831549	-0.833953	-0.480804
		-0.347812	0.299668	-0.248743	0.628765	-0.87737	-0.341178	0.188622	-0.81673
		0.935458	0.819411	0.311127	-0.444818	0.486784	-0.953021	0.366503	-0.634015
		-0.579252	0.926409	-0.186211	0.979516	-0.905041	-0.829805	0.234136	-0.0833921
		-0.348522	-0.0620005	-0.0454989	-0.150566	-0.802962	-0.447374	0.108954	-0.414798
		-0.359355	-0.740138	0.0341301	0.0170957	0.721661	-0.388808	0.266296	0.643377
		0.913314	-0.190887	-0.0394032	0.908275	-0.546563	-0.221135	-0.82847	-0.468106
		0.992171	0.479808	0.214862	-0.848001	-0.0318441	0.800012	0.703652	-0.65771
		0.490263	0.441018	-0.988053	0.697678	0.137656	0.0419462	0.954736	0.0525669
		-0.115176	0.512305	-0.0412101	-0.220668	-0.963946	-0.0121419	0.880907	0.657715
		-0.461926	-0.960453	-0.704563	0.399404	0.290951	0.832369	0.379228	0.785707
		0.00497625	-0.0718977	0.344459	0.770092	0.438011	-0.537879	0.410983	0.814881
		0.729192	-0.961931	-0.355737	0.463399	-0.710403	-0.932074	0.732542	-0.118834
		0.671493	-0.276624	0.560851	-0.866782	0.378221	0.674345	0.328217	0.0247749
		0.394314	-0.930156	-0.24512	-0.0961748	-0.947796	0.328505	0.552681	0.266179
		-0.530683	-0.192594	-0.217797	0.235881	0.785005	0.346093	-0.117613	-0.358547
		0.224481	0.623425	0.609544	0.995271	0.0922042	0.29315	-0.846824	-0.697585
		0.835615	0.0381446	-0.362456	-0.87627	-0.917517	0.33369	0.824341	0.596343
		0.491249	-0.637808	-0.350036	-0.660222	-0.771604	-0.0620555	0.939584	-0.154076
		0.94967	0.218512	0.884379	-0.200645	0.340719	-0.972136	0.410875	0.269422
		0.718151	-0.800259	-0.532179	0.811995	-0.645583	0.708894	0.45172	-0.0995522
		0.149667	0.459393	-0.167695	-0.31378	-0.997548	0.257639	0.559636	-0.680339
		0.212281	0.00687595	-0.885583	-0.205053	0.75036	-0.139915	-0.665128	-0.890895
		0.7414	0.623897	0.964227	0.99739	-0.279884	-0.209118	0.716572	0.993827
		0.132618	-0.982251	-0.447791	-0.807081	0.723821	0.775815	0.742031	0.636988
		0.94171	0.54851	-0.061744	-0.38124	-0.0971877	0.525232	0.697434	-0.284758
		0.826017	0.000440368	0.492988	-0.79883	-0.48992	-0.910655	-0.939718	0.350413
		0.767213	0.792885	0.851167	-0.666043	0.393974	0.765009	-0.830167	0.233535
		0.00931993	-0.589731	0.0347386	-0.510111	0.399578	-0.927393	0.551982	0.142943
		0.332533	-0.677465	-0.715976	0.878637	-0.638956	-0.645052	-0.878868	-0.943797
		0.278581	-0.615492	0.834718	-0.245027	0.082081	0.446929	-0.849142	-0.647775
		0.209468	0.492585	-0.155409	-0.290778	-0.262805	0.457267	-0.473554	0.615607
		0.965164	-0.012271	-0.68642	-0.27911	-0.452228	-0.973659	-0.726274	0.43981
		0.939309	0.4588	-0.965936	0.517561	0.905631	0.717713	-0.523358	0.0326969
		-0.035878	0.476495	0.744836	0.35792	-0.250464	-0.231331	-0.598455	0.247799
		0.298468	-0.792973	-0.395493	-0.834618	0.815306	0.071251	-0.324355	0.136628
		-0.122859	0.924167	-0.447666	0.326793	-0.122816	-0.941844	-0.457701	-0.221316
		-0.33675	-0.418792	-0.523445	-0.138059	-0.782468	-0.757907	0.0825585	0.387685
		0.947597	-0.187208	-0.932192	-0.188731	-0.190164	0.347813	0.727478	0.113907
		-0.183067	-0.265949	0.812787	-0.672022	0.996293	-0.992059	-0.953882	-0.207832
		-0.42484	-0.479476	-0.393726	0.915846	-0.426119	0.632161	-0.43414	-0.880936
		0.528692	0.492583	-0.636348	-0.0591621	-0.727911	-0.998348	0.915001	0.850067
		0.793602	-0.349415	0.339993	-0.653395	0.323566	0.631568	-0.273391	-0.25854
		0.575844	0.417532	-0.250466	0.555146	0.647673	0.446254	-0.366741	0.570337
		0.717301	-0.361876	-0.147008	0.795581	-0.596083	-0.601368	0.838206	-0.399117
		0.451197	0.862643	0.539744	-0.328053	0.599169	-0.466037	0.0857257	-0.979974
		0.857551	0.178494	-0.394119	0.337424	0.289673	0.664151	0.8088	0.966285
		-0.876759	0.44562	0.472076	0.0833657	0.529404	-0.859371	0.996907	0.403423
		0.767305	0.633686	0.218025	-0.248378	-0.934603	-0.162791	-0.0689212	-0.87659
		-0.352141	-0.0300665	0.748301	-0.688433	-0.671651	0.0558401	-0.481895	0.947131
		-0.635061	0.927414	0.55476	0.430437	0.939674	-0.211046	0.705675	-0.955062
		0.113994	-0.912113	0.365443	0.0703621	-0.725153	-0.482665	0.933977	0.789126
		0.896439	-0.202666	0.462159	-0.47769	0.399204	-0.871814	0.97232	0.263175
		0.94282	0.456752	0.240728	0.86315	0.725274	0.888185	0.112305	-0.67312
		0.486928	0.263432	0.273108	0.306691	0.654749	-0.0310851	-0.466813	0.974769
		0.0039145	0.052371	0.30152	0.968334	-0.547981	0.365679	0.720923	0.665397
		-0.646687	-0.584279	0.546824	-0.116245	0.482616	-0.210774	-0.10069	-0.525192
		-0.370996	0.456172	0.448424	0.196334	0.830034	-0.476119	0.928617	0.930558
		-0.261704	-0.155595	0.372324	0.644241	-0.957506	-0.0561576	-0.0267488	-0.353256
		-0.041625	-0.667556	0.215389	-0.508826	-0.794834	-0.509556	0.914028	0.918939
		0.396641	0.637873	-0.0108299	0.159598	0.909138	0.535944	0.240572	-0.760886
		0.0612141	0.414937	0.179876	0.80513	-0.556264	0.216642	0.894935	0.209892
		-0.3922	0.641333	-0.81769	0.918397	0.379747	-0.239185	-0.35403	-0.742701
		0.00570048	0.353305	-0.884469	0.69905	-0.660844	-0.324498	-0.942991	0.0360212
		-0.0247336	-0.258614	0.898631	-0.836065	0.503475	0.195693	0.679735	0.961467
		-0.236542	0.411364	0.218348	0.533622	0.83002	0.276406	0.680924	-0.393194
		-0.595947	0.176007	0.529844	-0.98846	-0.920532	-0.278829	-0.523518	-0.290033
		-0.0444375	-0.0615193	-0.0174837	-0.954586	0.566473	0.264189	0.693223	0.657652
		-0.0901521	0.406694	0.464329	-0.739297	-0.1703	-0.232708	-0.0303215	0.478516
		-0.291583	-0.334205	-0.540357	0.475846	0.508975	-0.431448	-0.339573	0.918744
		-0.565743	0.686685	0.400691	0.5258	0.0198747	0.214008	0.800705	0.699325
		0.00967545	0.943927	0.195791	0.23719	0.077907	-0.68242	-0.505972	-0.0996986
		0.019618	0.29447	-0.632293	0.02566	0.142185	-0.0522025	0.0592859	0.580009
		0.540482	0.135088	0.169069	0.603902	0.777794	0.585736	0.180302	0.795585
		-0.38833	-0.159404	0.954655	0.485054	-0.851071	-0.0406365	-0.720427	0.891633
		0.27854	0.271959	0.0714839	0.670021	0.102926	0.169752	0.881865	0.145678
		0.906584	-0.516969	0.963368	-0.981814	0.426554	-0.818311	0.395541	0.64007
		0.692047	-0.347557	0.566426	0.405512	-0.165904	-0.524456	0.383434	0.465992
		-0.531811	0.382213	-0.147008	0.0298915	0.1946	-0.49386	-0.258889	0.0178653
		-0.120487	0.0920903	0.944277	-0.906115	-0.149439	0.20631	0.23081	-0.210907
		-0.797912	-0.757715	-0.394119	-0.434324	0.879304	0.506913	-0.621747	0.935441
		-0.289733	0.204567	0.410221	-0.78922	-0.0376606	0.396413	-0.135008	-0.297719
		-0.00985072	-0.482212	0.293221	0.0454811	-0.388021	-0.808005	0.636502	-0.851772
		0.282118	0.831041	0.723965	0.373844	0.807313	-0.977175	0.422916	0.166027
		-0.601959	-0.127236	-0.530552	-0.537192	0.362767	-0.597606	0.0452709	0.68243
		-0.936033	0.357759	-0.0864567	-0.937788	-0.250877	0.547632	-0.496077	0.913685
		0.132857	-0.342009	0.406626	-0.344352	-0.818715	-0.965974	-0.0615589	0.735446
		-0.181824	-0.798714	0.964554	0.447157	0.561436	0.402817	0.20644	0.847934
		0.974471	0.286647	0.102175	0.328783	-0.0436283	0.538686	-0.649468	-0.763437
		0.246275	0.870038	0.977105	0.104339	-0.0887927	-0.0911132	0.541041	0.866776
		0.81991	0.993485	-0.388648	-0.899603	-0.329622	0.509831	0.0548641	-0.365352
		-0.304144	0.323975	-0.356393	0.175123	-0.0772357	0.511999	-0.586559	0.664089
		0.135206	0.315201	-0.165904	0.532341	-0.601004	-0.850713	-0.216499	0.0232128
		0.957399	-0.55418	-0.725163	0.826906	-0.224403	-0.622081	0.324223	-0.292427
		-0.899528	-0.566226	-0.371399	-0.508141	0.228495	0.479947	-0.144244	-0.525973
		-0.223889	0.638282	0.972032	0.103072	0.0594116	-0.87657	0.703284	-0.865181
		-0.476205	-0.887139	0.690727	-0.813409	-0.97673	0.530704	-0.9942	-0.864614
		0.192678	0.674514	-0.448646	0.160698	-0.821138	0.341916	0.480981	-0.845579
		0.836948	-0.0851067	-0.390172	-0.221458	0.0230003	0.326836	-0.556058	0.846733
		0.592367	0.979708	-0.531666	-0.788919	-0.0486659	0.472855	0.154621	-0.548047
		0.858859	0.966128	-0.505986	-0.498739	-0.6357	0.523933	0.55076	-0.433935
		-0.457376	0.626028	0.678172	-0.919263	-0.440975	0.731755	0.367264	-0.00905153
		-0.98507	0.0521764	-0.716097	-0.422556	0.70243	-0.887336	0.171379	-0.171262
		0.00472135	-0.0916257	-0.106135	0.592485	-0.38943	0.915983	-0.337505	-0.183868
		0.828087	0.0443024	-0.0339783	-0.370488	-0.244014	0.741111	-0.329773	-0.914948
		-0.040432	0.242939	0.868384	-0.775575	-0.709699	-0.722116	0.233897	-0.456181
		-0.101053	-0.898854	-0.897401	0.584986	-0.657728	0.854782	-0.916481	-0.498637
		-0.726652	-0.466094	-0.0153975	-0.241708	-0.768889	0.288018	-0.943102	0.755235
		-0.734688	-0.984941	0.706061	0.143209	0.294449	0.465625	0.933868	-0.572749
		-0.257669	0.390686	-0.0543064	-0.993512	-0.472503	0.625075	0.407125	-0.568519
		-0.255253	0.858701	0.929188	0.671542	-0.26717	0.558766	-0.578901	-0.0121858
		0.287329	0.657262	-0.845028	-0.506784	-0.384883	0.885714	0.270986	0.45785
		0.784329	0.844664	-0.126328	0.589143	-0.200116	0.214928	0.348557	-0.085392
		0.974371	-0.183707	0.476746	-0.728688	0.0339631	0.709496	0.158464	-0.494629
		-0.675718	-0.126738	-0.250815	-0.632592	-0.883446	0.883806	-0.93521	-0.118695
		-0.899805	-0.172888	-0.801504	-0.274094	0.785051	0.815288	-0.743419	-0.224799
		-0.344785	0.456382	0.197046	-0.874354	0.454243	-0.213233	0.498741	0.283619
		0.755464	-0.956753	0.0336487	-0.891062	-0.99493	0.906863	0.220947	-0.773926
		0.121237	-0.622447	-0.472155	-0.383688	-0.331411	0.359442	0.137997	0.829196
		0.280099	-0.879933	-0.901446	0.467503	-0.334752	0.997903	-0.833567	-0.76675
		-0.665805	0.431172	-0.0169675	0.721664	0.324319	0.223475	0.357392	-0.570844
		-0.42049	0.714684	0.369296	-0.290504	0.135614	0.964549	0.601895	0.0559526
		-0.471412	0.680304	-0.671819	-0.979479	0.0685657	0.344648	-0.844329	0.139938
		-0.617512	0.698162	-0.259941	0.507278	-0.0302706	-0.844279	0.510858	-0.740078
		-0.40276	-0.221116	-0.747218	-0.554646	0.84558	0.707207	0.79479	-0.730937
		0.876625	-0.874386	0.587497	-0.82009	0.996817	0.626339	-0.238646	-0.536077
		0.735238	-0.882498	0.814727	0.314451	0.270632	-0.9873	0.627921	-0.181596
		-0.403809	-0.390478	0.735729	-0.0309505	-0.929323	-0.0993999	-0.105355	-0.023403
		-0.67197	-0.672307	-0.124938	0.907373	0.28267	0.927635	0.480136	-0.866039
		0.197213	0.196082	0.761184	-0.730886	-0.439063	0.835304	-0.256761	-0.8256
		0.978514	0.679126	0.881269	-0.401336	-0.0233769	-0.982688	-0.531666	-0.33722
		0.290668	-0.232512	0.973134	-0.736595	0.527831	-0.754884	0.398844	-0.108401
		-0.0851073	0.884377	0.326742	0.490413	-0.824197	-0.144672	-0.812576	-0.627374
		0.118439	0.696023	0.209148	-0.0642299	-0.21841	0.886389	0.0639779	0.000166249
		-0.756401	-0.0340702	0.233617	0.967381	-0.287707	-0.946366	0.94034	-0.518203
		0.161598	-0.794583	-0.222442	0.115013	-0.741396	-0.953151	0.290795	-0.497291
		-0.843889	0.951788	0.611541	-0.92675	0.147306	-0.959706	-0.513369	-0.241005
		-0.693498	-0.45249	-0.290416	0.124227	0.799877	0.900071	-0.299934	0.940295
		0.55209	-0.882189	-0.0181921	-0.758202	0.0893493	-0.886744	0.810947	0.84849
		-0.234459	0.159291	-0.176994	0.457748	0.695729	0.501302	0.517045	0.725092
		-0.815511	-0.602746	-0.373043	0.2233	0.184331	0.298088	-0.326873	-0.162649
		0.977734	0.70005	0.779902	-0.161259	-0.772788	-0.894829	-0.221106	0.395845
		0.0554754	-0.593184	-0.272761	0.106042	0.815461	-0.767811	-0.483083	0.790908
		0.0201414	-0.0415783	-0.142516	-0.44812	-0.152049	-0.397864	0.762077	0.514076
		0.360635	-0.889961	0.710238	-0.719737	0.416915	-0.936519	0.827011	0.732353
		-0.753215	0.958885	0.0118694	0.641771	0.472075	0.287625	0.56091	0.474907
		0.442951	-0.498579	0.863741	-0.477642	-0.315711	0.492962	0.125632	0.840842
		-0.0468149	-0.765338	-0.848186	-0.678603	-0.540156	0.216847	-0.0999067	0.486736
		0.74	-0.774979	-0.0839308	0.607669	-0.752064	0.374187	-0.812104	0.618014
		0.504032	-0.147306	-0.501226	-0.999548	0.148911	0.44852	0.523212	0.743257
		0.0956281	-0.489601	0.111427	0.376198	0.78273	0.68788	0.810548	-0.209958
		-0.607349	-0.5783	0.148368	-0.324798	-0.257268	-0.257163	-0.43983	0.813702
		0.598201	-0.691239	0.173833	-0.786542	-0.524884	-0.820311	0.163109	-0.463421
		-0.245829	-0.860547	0.693223	-0.834593	0.561398	-0.307859	-0.799087	0.489172
		-0.965603	0.862064	-0.694746	0.778382	0.940815	-0.795205	0.793929	0.977722
		0.933692	0.643468	-0.603266	0.0503379	-0.507257	-0.104497	0.160106	0.68864
		-0.294003	0.773061	0.928169	-0.629446	0.378682	0.403706	-0.912754	0.0667373
		-0.604494	-0.274405	-0.635629	0.388048	0.932914	0.487183	0.719796	0.888736
		-0.448752	-0.87444	-0.380934	-0.577439	-0.5855	0.1148	-0.647171	0.958391
		0.646435	0.00328497	0.967934	0.0328707	0.54016	-0.458973	0.721583	0.123149
		-0.679199	-0.902633	0.967046	0.246448	0.772804	-0.748717	0.352038	0.887878
		0.153773	-0.786039	-0.588615	-0.78728	0.353317	-0.845164	0.0202319	0.907882
		0.762137	-0.540369	-0.470024	0.459719	-0.110009	-0.579208	0.753131	0.752635
		0.257987	0.746097	0.881865	0.49494	-0.5122	-0.156068	0.0912548	0.603933
		0.352148	0.805893	-0.975007	-0.56825	-0.197349	-0.133074	0.511627	0.674568
		0.87338	-0.996592	0.557644	-0.963033	0.547971	-0.221345	0.113437	0.996694
		-0.582491	0.572023	-0.379437	0.136	-0.474933	0.588472	0.185447	0.939938
		-0.960325	-0.405975	0.821691	-0.421751	-0.952703	-0.69405	0.431753	0.423435
		-0.486372	0.169069	-0.646314	-0.836164	-0.193697	0.414341	0.551942	0.861724
		-0.499147	-0.744398	-0.910501	-0.860896	0.500534	0.703665	0.105747	0.858109
		0.315703	0.797074	0.938233	0.873665	0.932205	0.688894	-0.404807	0.932097
		0.529725	0.897989	-0.649203	-0.225113	0.652434	-0.548116	-0.361365	0.340628
		-0.0143026	0.431746	-0.177631	-0.581603	0.944196	0.139265	0.297688	0.999004
		0.794002	0.20797	-0.649468	-0.411871	-0.0926746	-0.417988	-0.667705	0.798437
		-0.0811668	-0.572105	-0.0393456	0.325035	-0.768399	0.938796	0.265005	0.622591
		0.452345	-0.275764	-0.694137	0.188228	-0.631378	0.889301	-0.0717228	-0.268614
		0.871706	-0.72843	0.816842	-0.722115	0.0759952	0.913451	-0.113401	0.021023
		-0.487022	-0.863754	0.727745	0.556207	0.850138	-0.553724	0.260287	0.953678
		-0.504399	-0.700367	0.460154	0.0369203	-0.974801	0.175324	0.75878	0.994179
		0.1867	0.939793	-0.395659	-0.962262	0.896029	-0.860829	0.557171	0.891281
		0.456572	0.789669	0.53461	-0.233319	0.771124	-0.498424	-0.980582	0.977956
		0.309852	-0.262783	-0.681904	-0.827757	0.437105	-0.330924	0.15643	0.443684
		-0.0154756	0.502472	-0.0882996	-0.474132	-0.914297	-0.314237	-0.858611	0.0397001
		0.467794	0.46994	0.262404	0.916617	-0.671085	-0.641938	0.771443	-0.16407
		0.775279	-0.520519	-0.93521	-0.816509	0.249508	0.346654	-0.930796	0.958613
		0.150546	-0.164692	-0.524096	-0.559798	0.711638	0.384232	0.446038	0.842705
		0.420814	-0.137169	-0.203955	-0.337139	-0.402304	0.247509	-0.733148	0.894704
		0.692833	-0.956366	-0.546418	0.668444	-0.97333	0.294007	-0.824925	0.847934
		0.499793	-0.57617	-0.124015	-0.573097	-0.185124	-0.855073	0.873132	-0.818344
		0.374761	0.851044	-0.551084	0.537858	0.300233	0.848118	-0.976666	0.721905
		0.900008	0.651055	-0.0581427	0.683955	0.491066	-0.685966	-0.749821	-0.173864
		0.250911	-0.0137976	-0.833567	-0.951441	0.0751381	-0.904748	0.889792	0.491608
		0.645553	0.607534	-0.605459	0.0510775	0.795374	0.18499	0.104643	-0.0178277
		0.944859	0.541776	-0.575204	0.97826	-0.172172	0.0354315	-0.785699	-0.448779
		0.927606	0.586669	-0.305452	-0.523831	0.669626	0.740585	0.513461	0.689972
		-0.362913	-0.686528	-0.309855	-0.550066	-0.719768	-0.796393	0.974516	0.950746
		-0.275499	-0.524728	-0.205278	0.749338	-0.531258	0.952123	-0.675309	-0.950266
		0.845719	0.227581	0.482915	-0.442929	-0.196099	0.122809	0.998708	0.428419
		0.633393	-0.922812	0.353227	0.958206	0.820476	-0.300999	0.900464	-0.165176
		0.774656	0.527094	-0.864069	-0.438712	-0.972619	0.00398552	-0.854571	0.248997
		-0.184585	-0.884153	0.386141	-0.636547	0.878808	0.9331	0.928397	0.521858
		-0.0685725	0.836021	-0.083996	-0.41181	0.697817	0.175126	-0.314124	-0.130161
		0.595454	0.336474	-0.220491	-0.666646	0.688457	-0.763958	0.55903	0.589455
		0.418685	0.104149	-0.523254	-0.536738	0.518054	0.417463	0.57981	0.999322
		-0.591614	0.798323	-0.22511	-0.651911	0.00972061	-0.151114	-0.479571	-0.845579
		0.16649	-0.503294	-0.480313	-0.7872	-0.581746	-0.205605	-0.431804	-0.977825
		0.292457	-0.312557	0.478841	-0.265581	0.35985	-0.771609	0.98563	-0.107197
		-0.789558	-0.0210178	-0.533602	-0.602303	0.709154	-0.33673	0.130133	0.081803
		0.304525	-0.214962	0.51544	-0.267045	-0.984334	-0.312353	-0.207304	0.530202
		0.513637	0.985207	-0.147651	-0.883381	-0.217482	-0.455342	-0.661325	-0.56936
		0.416323	0.18905	-0.0716602	-0.827351	-0.234907	-0.483736	0.287448	-0.49058
		0.803457	0.00160183	-0.320321	-0.608714	0.237647	0.383175	0.971913	0.793332
		0.634525	-0.313668	-0.844329	-0.418398	-0.543689	0.177612	-0.0560196	0.993549
		-0.537866	0.643897	-0.0609552	0.826668	0.741008	-0.482028	-0.364936	-0.498637
		0.345452	0.00905314	-0.720322	0.382084	-0.47567	0.502007	0.855443	-0.935325
		-0.0335126	-0.472155	0.581166	-0.567885	0.0553738	-0.347714	-0.379541	-0.13684
		0.620374	0.908611	-0.380717	0.592243	0.639859	-0.357427	-0.956625	0.305881
		-0.512959	-0.650984	0.342747	0.044041	-0.503611	-0.317229	0.717799	-0.816181
		0.818615	-0.584035	-0.898506	-0.718655	-0.619136	0.175084	0.410183	-0.284329
		0.728989	0.972962	-0.0383759	0.587119	-0.664862	0.132226	-0.722915	-0.217897
		-0.667921	-0.737338	0.41532	0.971345	0.0317773	0.553261	-0.960529	0.980915
		0.282476	-0.705432	-0.899995	0.500604	0.729051	0.158565	-0.60116	-0.224799
		0.833648	0.910051	0.391787	-0.835807	-0.777721	-0.107523	0.154488	-0.00993976
		0.515565	-0.624765	-0.24297	0.133566	0.633978	0.148132	-0.0946726	-0.863461
		0.490263	-0.483602	0.286232	-0.353541	0.777555	-0.463337	0.0178974	0.267472
		-0.858995	0.753157	-0.800847	0.651142	-0.233104	-0.116671	0.389786	0.0811635
		0.382349	-0.728536	0.241032	-0.514074	0.355758	-0.686395	-0.814448	-0.474618
		-0.343122	-0.561494	0.29447	-0.913321	-0.538709	0.287351	0.761439	-0.446562
		-0.00943417	-0.896008	0.139904	-0.154151	0.627453	-0.020191	-0.12629	0.172679
		0.281106	0.143405	-0.975075	0.992863	0.671896	-0.975704	0.452718	-0.764028
		0.723865	-0.0622822	0.616961	-0.641953	-0.936975	-0.438911	-0.959989	0.304194
		0.394314	0.734165	0.111567	-0.607944	-0.289938	-0.89087	0.859069	-0.238304
		-0.705061	-0.179713	0.71474	-0.935037	-0.327199	0.0607972	0.287195	-0.43742
		0.0489197	-0.472706	-0.159404	-0.416952	0.392871	0.332644	-0.989177	-0.0846655
		-0.986779	-0.492346	0.514711	-0.486517	0.881212	-0.118434	-0.859826	-0.458523
		-0.0721187	-0.455213	0.0996687	-0.935238	0.502886	-0.940493	-0.15549	0.252419
		0.0660128	-0.801593	-0.874505	-0.784192	-0.86892	0.263308	-0.675279	0.809935
		-0.0610965	0.705871	-0.239474	-0.478492	0.737783	-0.0692516	0.56972	0.0887267
		0.585317	-0.425271	0.633785	0.665071	-0.530135	-0.808774	-0.302507	-0.0964436
		0.149667	-0.716982	-0.499931	-0.0922368	-0.190499	-0.674961	0.0968996	0.505768
		0.00540969	0.0596288	-0.347557	0.0515692	0.721112	0.183151	0.849304	-0.609006
		-0.763827	-0.845948	-0.904004	0.923022	-0.522685	0.60963	-0.174637	0.21251
		0.17498	0.49248	-0.187434	-0.905261	-0.30169	0.223062	-0.428243	-0.692247
		-0.625895	-0.659872	-0.562048	-0.525242	-0.688242	-0.733837	-0.275674	-0.0959523
		0.767213	-0.441236	-0.127236	0.956205	0.153567	-0.159619	-0.101306	-0.495127
		0.586436	0.0286636	-0.987497	0.015903	-0.247438	-0.682243	0.291152	-0.0417696
		-0.939846	0.707549	-0.103066	-0.721468	0.966971	-0.670481	0.475786	-0.553652
		0.321939	0.236749	0.179298	0.637125	-0.65505	-0.201753	-0.0502413	-0.976739
		-0.24886	0.811158	0.0203621	0.941713	-0.0415203	-0.717484	-0.900367	-0.235725
		-0.966917	0.484031	-0.872497	-0.24645	-0.0561576	0.146209	-0.104388	-0.324594
		0.939309	-0.240825	-0.308078	-0.633282	0.374025	-0.778599	-0.900624	-0.94553
		0.617308	0.95426	0.162913	-0.00665933	-0.395575	-0.708032	-0.513566	0.425295
		0.187986	0.365988	0.313343	0.00757203	0.792057	0.519412	-0.320536	-0.000715739
		0.216919	-0.508288	0.425619	-0.588281	0.735046	0.271487	-0.0792887	-0.137931
		-0.94736	0.0540415	-0.384263	0.848689	-0.348969	0.02721	0.862892	0.0704901
		-0.810294	-0.695694	-0.813389	0.488799	-0.341591	-0.672436	0.7144	0.290963
		0.400653	0.547823	0.577294	-0.106944	-0.164006	0.760177	0.0726638	-0.822552
[truncated: 5,483 more rows]

## Sheet: Figure 2a
time	smoothed_number_of_visible_nuclei
0	7.1945
1.5	8.24697
3	9.47457
4.5	10.7431
6	11.9641
7.5	13.0542
9	13.9504
10.5	14.6394
12	15.0881
13.5	15.3229
15	15.3541
16.5	15.2193
18	14.932
19.5	14.5752
21	14.0692
22.5	13.5375
24	12.9502
25.5	12.3479
27	11.7256
28.5	11.1249
30	10.5506
31.5	10.0406
33	9.59682
34.5	9.31409
36	9.12218
37.5	9.08027
39	9.05934
40.5	9.28331
42	9.63257
43.5	10.2885
45	11.4117
46.5	13.1016
48	15.249
49.5	17.7021
51	20.2111
52.5	22.6068
54	24.6501
55.5	26.1782
57	27.1044
58.5	27.6952
60	28.0294
61.5	28.2518
63	28.4631
64.5	28.7027
66	28.8144
67.5	28.6646
69	28.0932
70.5	27.1455
72	25.8197
73.5	24.3919
75	23.1781
76.5	22.339
78	22.0053
79.5	22.0618
81	22.2535
82.5	22.4966
84	22.7261
85.5	23.0936
87	23.607
88.5	24.5002
90	25.7272
91.5	27.2949
93	29.1475
94.5	31.0815
96	33.0906
97.5	35.2461
99	37.4661
100.5	39.7451
102	42.0039
103.5	44.2456
105	46.35
106.5	48.1836
108	49.6273
109.5	50.7503
111	51.5742
112.5	52.1688
114	52.5874
115.5	52.8011
117	52.7272
118.5	52.2136
120	51.2001
121.5	49.681
123	47.8123
124.5	45.9131
126	44.2724
127.5	43.3717
129	43.382
130.5	44.4645
132	46.6417
133.5	49.5606
135	52.8959
136.5	56.3447
138	59.8479
139.5	63.4781
141	67.212
142.5	71.067
144	74.8227
145.5	78.5137
147	82.0117
148.5	85.4236
150	88.9102
151.5	92.3753
153	95.6955
154.5	98.6662
156	101.132
157.5	103.109
159	104.638
160.5	105.906
162	106.969
163.5	107.939
165	108.621
166.5	108.992
168	108.944
169.5	108.44
171	107.456
172.5	106.151
174	104.604
175.5	103.093
177	101.801
178.5	101.007
180	101.057
181.5	102.185
183	104.43
184.5	107.95
186	112.509
187.5	118.054
189	124.372
190.5	131.43
192	139.102
193.5	147.375
195	155.919
196.5	164.1
198	171.645
199.5	178.247
201	183.868
202.5	188.71
204	192.947
205.5	196.689
207	200.113
208.5	203.264
210	206.11
211.5	208.696
213	210.986
214.5	212.708
216	213.851
217.5	214.613
219	215.163
220.5	215.618
222	216.114
223.5	216.565
225	216.946
226.5	217.104
228	216.806
229.5	216.387
231	216.041
232.5	216.449
234	218.191
235.5	221.783
237	227.271
238.5	234.164
240	241.737
241.5	249.386
243	256.69
244.5	263.747
246	270.544
247.5	277.586
249	284.927
250.5	292.824
252	301.124
253.5	309.421
255	317.355
256.5	324.499
258	330.794
259.5	336.431
261	341.529
262.5	346.408
264	351.135
265.5	356.002
267	360.866
268.5	365.817
270	370.926
271.5	375.996
273	380.737
274.5	384.782
276	387.849
277.5	389.974
279	391.463
280.5	392.888
282	394.657
283.5	397.116
285	400.36
286.5	403.703
288	406.673
289.5	408.789
291	410.282
292.5	411.544
294	413.16
295.5	415.726
297	419.612
298.5	424.995
300	431.518
301.5	438.692
303	446.45
304.5	454.519
306	463.146
307.5	472.065
309	481.115
310.5	490.135
312	498.596
313.5	506.193
315	512.702
316.5	517.986
318	522.2
319.5	525.71
321	528.836
322.5	531.561
324	533.927
325.5	536.212
327	538.399
328.5	540.519
330	542.237
331.5	543.488
333	544.424
334.5	545.186
336	545.808
337.5	546.538
339	547.514
340.5	548.998
342	551.084
343.5	553.767
345	557.669
346.5	563.005
348	569.793
349.5	577.716
351	586.076
352.5	594.215
354	601.242
355.5	606.67
357	610.595
358.5	613.714
360	617.133
361.5	621.032
363	625.545
364.5	630.649
366	636.149
367.5	641.727
369	647.25
370.5	652.901
372	658.663
373.5	664.399
375	670.108
376.5	675.736
378	681.256
379.5	686.532
381	691.299
382.5	695.788
384	700.217
385.5	704.597
387	708.8
388.5	713.061
390	717.402
391.5	721.605
393	725.385
394.5	728.8
396	731.691
397.5	734.239
399	736.934
400.5	739.916
402	743.433
403.5	747.256
405	751.073
406.5	754.602
408	757.747
409.5	760.496
411	762.885
412.5	765.584
414	768.46
415.5	771.172
417	773.816
418.5	776.095
420	778.089
421.5	779.909
423	781.763
424.5	784.315
426	787.555
427.5	791.748
429	796.224
430.5	800.783
432	804.803
433.5	807.988
435	810.91
436.5	813.743
438	816.93
439.5	820.414
441	824.485
442.5	829.012
444	833.795
445.5	838.654
447	843.264
448.5	847.654
450	851.71

## Sheet: Figure 2c
at_300_minutes_of_development	at_300_minutes_of_development
nuclear_density	cell_cycle_duration_in_minutes
14	4.5
17	10.5
27	18
28	24
22	13.5
28	19.5
28	19.5
7	4.5
33	24
18	4.5
37	31.5
35	28.5
40	30
43	42
35	24
16	12
46	45
40	33
9	10.5
45	42
47	42
45	42
46	40.5
50	43.5
42	37.5
14	3
9	7.5
19	13.5
50	48
28	18
42	33
49	43.5
43	34.5
21	13.5
29	19.5
46	40.5
50	49.5
45	37.5
37	30
41	28.5
49	43.5
6	7.5
41	48
18	3
39	34.5
47	40.5
41	37.5
40	34.5
36	30
37	34.5
33	25.5
45	40.5
45	33
28	18
31	19.5
11	4.5
39	28.5
42	36
17	10.5
35	27
36	28.5
20	13.5
42	49.5
43	42
40	30
33	30
25	19.5
43	25.5
41	42
26	15
44	39
52	42
30	10.5
29	19.5
18	12
18	13.5
36	25.5
28	19.5
44	43.5
31	28.5
45	40.5
40	34.5
15	12
53	43.5
32	34.5
43	42
53	40.5
37	34.5
30	19.5
31	13.5
32	34.5
36	34.5
16	12
32	21
39	34.5
30	19.5
39	24
44	37.5
34	33
40	33
21	12
5	4.5
45	42
25	27
22	13.5
44	42
52	40.5
41	40.5
52	39
7	4.5
9	10.5
45	42
13	12
31	19.5
17	15
39	31.5
35	34.5
30	34.5
35	27
42	33
44	42
25	19.5
25	18
20	15
31	19.5
32	21
19	13.5
41	42
19	9
12	15
14	12
36	34.5
20	18
23	16.5
42	37.5
37	34.5
13	15
33	25.5
34	34.5
17	12
10	12
30	16.5
34	19.5
40	42
15	15
14	12
25	16.5
23	19.5
29	19.5
31	21
41	39
37	37.5
42	33
33	22.5
12	12
36	34.5
29	19.5
36	27
43	37.5
12	13.5
33	34.5
15	12
14	15
12	15
20	16.5
37	27
20	15
26	19.5
22	16.5
39	33
31	18
28	19.5
28	33
41	33
17	13.5
33	22.5
21	16.5
30	30
39	33
27	19.5
33	19.5
34	19.5
38	27
30	33
33	31.5
33	34.5
37	31.5
31	19.5
35	30
22	16.5
16	18
15	12
25	21
16	15
41	34.5
29	19.5
35	24
34	33
14	12
37	30
21	16.5
31	19.5
32	30
15	15
33	33
36	31.5
16	15
38	33
35	27
35	27
32	22.5
33	27
36	34.5
31	25.5
21	16.5
23	19.5
38	34.5
36	34.5
32	27
30	24
14	15
35	28.5
25	21
39	30
35	30
37	33
33	33
31	19.5
26	13.5
15	7.5
36	33
29	22.5
22	16.5
35	22.5
19	13.5
19	12
33	27
26	19.5

## Sheet: Figure 2d
at_353_minutes_of_development	at_353_minutes_of_development
nuclear_density	cell_cycle_duration_in_minutes
19	12
19	12
27	12
15	10.5
30	15
9	12
28	15
37	21
32	18
22	13.5
44	34.5
42	21
29	21
6	15
39	24
54	55.5
48	28.5
59	87
54	51
45	25.5
34	13.5
57	55.5
59	87
56	85.5
56	67.5
49	43.5
60	73.5
65	105
58	55.5
57	82.5
59	72
18	10.5
59	87
61	93
45	40.5
67	88.5
63	93
66	118.5
62	108
21	12
65	100.5
13	13.5
42	36
34	27
62	93
64	105
47	49.5
69	112.5
67	112.5
69	108
28	21
71	108
74	127.5
65	118.5
58	73.5
56	87
69	112.5
65	81
50	43.5
56	55.5
65	97.5
50	40.5
68	108
48	24
67	108
68	93
65	96
67	93
61	15
62	100.5
48	49.5
66	93
66	97.5
63	31.5
57	69
65	78
48	40.5
61	84
61	43.5
47	43.5
65	93
58	15
64	84
63	15
60	81
63	94.5
66	93
65	81
60	73.5
53	48
61	18
63	43.5
52	37.5
21	12
52	43.5
58	37.5
55	69
58	81
10	10.5
69	87
49	37.5
47	36
45	28.5
38	31.5
47	36
61	81
53	36
44	36
51	43.5
36	31.5
17	12
66	82.5
65	108
56	72
39	39
60	82.5
47	34.5
62	81
58	81
36	15
64	112.5
54	43.5
30	30
44	42
29	12
26	25.5
26	12
43	15
67	93
66	93
56	79.5
35	30
57	61.5
46	37.5
69	112.5
54	43.5
52	51
11	10.5
30	28.5
53	36
55	76.5
5	6
38	31.5
52	40.5
55	31.5
53	72
54	34.5
42	34.5
74	93
76	96
33	31.5
29	27
47	48
25	24
51	37.5
65	82.5
56	69
66	93
52	69
71	108
80	130.5
24	24
62	43.5
32	30
49	12
41	36
63	82.5
40	37.5
38	37.5
12	21
52	42
14	18
50	31.5
56	18
65	85.5
40	27
71	109.5
58	73.5
52	34.5
54	37.5
48	34.5
45	43.5
24	27
9	19.5
41	33
72	127.5
23	19.5
33	21
29	27
64	84
59	40.5
27	24
69	112.5
71	114
28	24
25	12
35	31.5
68	81
51	36
51	73.5
23	19.5
54	57
33	34.5
69	93
57	76.5
50	36
49	15
69	109.5
46	37.5
14	13.5
43	34.5
19	19.5
52	15
49	72
38	37.5
19	19.5
65	88.5
65	75
70	78
57	64.5
53	37.5
62	81
70	106.5
52	45
54	75
32	30
50	30
50	37.5
57	78
23	24
39	33
68	85.5
57	40.5
54	52.5
29	28.5
41	33
19	18
14	10.5
34	31.5
54	37.5
34	37.5
34	28.5
50	22.5
37	36
22	18
57	43.5
69	102
69	78
27	24
46	34.5
44	37.5
20	21
26	21
61	73.5
69	84
61	39
59	81
27	27
47	28.5
39	28.5
49	75
65	81
65	79.5
49	40.5
48	72
51	34.5
25	25.5
51	45
60	63
63	73.5
56	67.5
61	69
40	24
59	31.5
33	33
65	73.5
63	73.5
42	34.5
24	18
45	36
53	49.5
55	75
41	27
49	40.5
26	21
52	43.5
45	34.5
54	73.5
28	24
39	40.5
32	30
39	28.5
67	78
47	31.5
55	43.5
38	40.5
34	36
16	18
42	34.5
62	64.5
64	73.5
30	25.5
66	73.5
23	19.5
33	28.5
61	63
52	40.5
27	21
22	18
17	18
59	52.5
69	81
39	34.5
58	64.5
46	33
52	43.5
65	81
53	73.5
54	75
35	36
37	33
66	81
40	30
50	37.5
49	75
40	30
69	94.5
60	69
63	73.5
51	42
45	34.5
59	52.5
49	42
47	33
57	69
52	49.5
39	36
44	33
64	81
67	102
56	67.5
35	36
46	33
43	30
52	40.5
53	42
59	61.5
70	111
53	49.5
46	46.5
49	36
62	73.5
62	69
25	21
63	60
52	40.5
41	36
27	25.5
58	52.5
48	33
61	73.5
61	75
27	28.5
50	43.5
43	24
48	46.5
23	24
63	73.5
26	21
56	55.5
55	73.5
24	24
63	73.5
53	54
55	73.5
39	36
54	52.5
50	39
55	48
55	49.5
65	81
44	40.5
59	55.5
24	24
61	73.5
53	46.5
56	55.5
52	75
32	34.5
59	54
60	81
64	73.5
57	69
54	43.5
46	40.5
62	75
48	39
32	31.5
62	81
27	24
61	75
28	24
63	75
60	54
48	39
61	75
59	55.5
52	46.5
39	36
55	46.5
48	48
53	46.5
31	25.5
54	43.5
38	34.5
61	73.5
56	43.5
45	39
28	25.5
42	36
46	39
35	28.5
52	43.5

## Sheet: Figure 2e
at_413_minutes_of_development	at_413_minutes_of_development
nuclear_density	cell_cycle_duration_in_minutes
12	13.5
17	12
20	15
28	16.5
37	19.5
29	18
30	16.5
11	13.5
45	28.5
43	27
43	31.5
39	27
51	28.5
48	31.5
55	34.5
54	57
52	43.5
63	51
62	48
65	66
69	61.5
67	67.5
67	49.5
21	12
73	88.5
32	22.5
69	49.5
12	13.5
21	7.5
65	90
18	12
51	33
67	51
73	63
69	58.5
69	84
52	48
79	91.5
63	90
73	91.5
42	39
69	39
73	91.5
78	108
51	27
67	39
74	106.5
11	16.5
26	16.5
65	58.5
74	112.5
67	37.5
65	63
49	57
64	72
17	12
68	72
27	16.5
55	33
57	34.5
63	94.5
69	99
63	30
74	124.5
50	48
58	31.5
74	126
64	39
68	58.5
63	30
66	51
70	76.5
66	52.5
62	33
69	45
60	33
68	42
67	63
65	63
69	42
67	36
62	33
64	63
42	28.5
69	130.5
70	130.5
73	106.5
74	66
69	48
71	105
45	43.5
73	72
70	61.5
69	43.5
81	66
77	58.5
68	37.5
67	43.5
68	39
71	40.5
28	16.5
46	27
73	97.5
74	106.5
62	39
68	54
69	54
65	40.5
67	40.5
72	126
75	40.5
72	40.5
67	33
68	40.5
74	40.5
65	28.5
32	22.5
72	108
69	111
76	75
68	40.5
85	91.5
65	51
75	111
65	40.5
22	16.5
68	31.5
74	132
72	66
72	70.5
67	69
69	61.5
69	70.5
49	27
56	33
70	40.5
67	70.5
64	46.5
73	112.5
71	69
70	78
69	70.5
71	54
66	39
10	13.5
64	33
67	45
64	51
69	58.5
64	70.5
64	33
66	40.5
88	90
67	30
67	45
64	27
80	72
69	54
64	61.5
56	43.5
49	48
67	33
61	46.5
68	72
65	51
62	46.5
82	112.5
77	112.5
64	70.5
42	42
63	40.5
58	67.5
65	39
78	72
71	54
70	31.5
66	112.5
76	112.5
61	28.5
57	61.5
36	24
63	28.5
57	61.5
23	16.5
62	30
62	25.5
65	28.5
55	60
62	33
68	30
64	52.5
77	111
78	106.5
61	57
57	54
52	58.5
75	112.5
64	57
63	51
31	15
76	111
75	94.5
64	28.5
60	40.5
50	54
61	28.5
57	70.5
65	33
60	94.5
75	111
72	66
70	46.5
68	61.5
53	58.5
72	72
69	33
77	61.5
49	55.5
48	28.5
64	57
15	15
14	12
66	33
74	112.5
64	57
69	57
70	75
55	60
74	37.5
57	25.5
52	40.5
68	48
72	75
62	28.5
47	54
78	112.5
54	60
12	15
12	13.5
78	37.5
46	54
70	66
61	60
58	36
63	60
75	39
36	31.5
64	28.5
60	28.5
21	15
70	46.5
20	15
64	30
77	112.5
64	36
47	54
66	30
71	36
38	24
64	33
59	25.5
59	84
63	27
68	118.5
65	30
63	37.5
60	60
53	58.5
91	112.5
51	46.5
49	58.5
50	43.5
51	25.5
60	60
39	48
69	87
54	60
63	30
34	30
71	112.5
70	63
66	78
57	39
67	33
78	112.5
50	48
52	60
56	82.5
61	25.5
64	75
72	54
54	27
50	60
38	48
29	15
72	54
81	58.5
17	18
25	18
75	126
63	45
14	15
46	31.5
70	52.5
71	66
72	27
58	60
54	22.5
75	124.5
65	46.5
67	36
48	48
77	100.5
74	52.5
72	57
72	39
68	33
24	22.5
69	28.5
73	52.5
58	76.5
76	85.5
39	30
51	60
37	48
64	25.5
34	48
43	40.5
39	24
66	40.5
57	60
78	112.5
64	112.5
80	112.5
67	25.5
69	118.5
75	112.5
64	36
68	27
64	48
56	22.5
22	22.5
53	34.5
65	22.5
46	48
69	42
50	22.5
49	28.5
60	55.5
65	48
77	112.5
72	25.5
50	55.5
62	48
63	28.5
46	58.5
41	48
28	21
50	36
65	64.5
98	129
67	37.5
67	40.5
74	73.5
34	22.5
62	52.5
29	22.5
35	30
44	30
72	60
68	51
38	48
36	30
73	36
54	22.5
83	73.5
80	126
62	24
47	25.5
64	105
66	108
62	37.5
58	34.5
51	30
78	133.5
69	51
63	40.5
69	28.5
30	40.5
61	42
64	40.5
57	58.5
69	39
69	28.5
70	45
75	67.5
76	57
70	30
64	45
62	28.5
43	24
52	63
42	30
52	45
66	25.5
56	19.5
34	48
41	30
65	37.5
73	112.5
68	37.5
55	60
37	24
76	133.5
79	117
78	115.5
71	51
62	42
67	25.5
63	52.5
44	48
79	130.5
71	24
62	40.5
53	63
47	48
42	40.5
69	112.5
92	70.5
62	34.5
54	36
63	28.5
77	78
64	48
57	33
72	54
54	58.5
67	73.5
49	19.5
43	33
47	30
67	94.5
72	54
52	46.5
61	66
84	72
76	112.5
71	63
60	76.5
57	58.5
63	27
53	36
67	60
54	57
61	55.5
49	58.5
67	76.5
31	37.5
72	72
83	133.5
47	48
68	52.5
75	112.5
67	88.5
53	54
63	57
72	96
78	118.5
68	51
66	75
71	36
58	54
66	76.5
69	72
74	96
74	94.5
68	75
56	24
68	73.5
68	67.5
76	100.5
67	52.5
55	63
73	85.5
65	55.5
51	61.5
38	48
37	40.5
71	36
72	63
74	94.5
72	33
74	73.5
79	115.5
77	126
68	99
65	36
72	54
79	63
74	63
73	94.5
48	48
76	96
68	76.5
76	118.5
76	126
75	63
76	94.5
65	75
47	52.5
70	63
63	48
76	118.5
79	129
72	76.5
77	100.5
70	63
69	94.5
81	102
51	61.5
49	48
74	85.5
77	112.5
55	61.5
54	58.5
46	48
77	118.5
68	54
69	75
55	60
75	115.5
75	63
74	117
74	118.5
75	90
73	93
64	37.5
48	55.5
72	63
61	76.5
72	63
55	60
76	76.5
72	60
72	63
67	90
68	82.5
47	48
45	48
65	72
76	94.5
74	63
71	63
74	85.5
73	63
74	100.5
72	63
74	63
51	57
66	75
61	27
51	54
54	61.5
72	63
68	90
51	58.5
74	63
60	76.5
46	52.5
76	63
73	72
74	63
77	63
73	72
71	70.5
74	63
71	94.5
64	63
63	73.5
49	54
56	63
74	72
59	61.5
66	63
65	37.5
49	55.5
71	63
74	94.5
49	61.5
59	70.5
72	63
63	63
71	96
69	94.5
55	25.5
62	73.5
71	63
69	63
72	102
52	60
69	75
69	88.5
62	82.5
51	55.5
54	61.5
57	70.5
67	63
74	63
58	72
53	60
64	73.5
65	52.5
62	75
61	73.5
65	27
65	54

## Sheet: Figure 3a
timepoint	coord_1	coord_2	coord_3
0	184.12	439.85	272.04
0	139.59	494.51	420.13
0	156.99	522.45	447.18
0	216.87	532.55	463.89
1	217.33	532.5	463.69
1	184.73	439.51	272.27
1	139.32	494.93	419.13
1	158.67	522.37	446.19
2	184.91	439.37	272.68
2	139.28	493.94	417.74
2	160.13	521.89	446.26
2	217.5	532.5	463.6
3	217.8	532.78	463.13
3	184.27	439.35	272.43
3	140.31	493.02	414.74
3	161.85	522.18	446.1
4	179.67	440.27	271.55
4	141.37	493.17	414.46
4	192.76	437.44	274.75
4	218.09	532.61	463.28
4	162.53	522.48	444.71
5	163.47	522.61	443.43
5	142.05	492.87	413.75
5	217.96	532.62	463.32
5	192.94	437.43	275.25
5	179.54	440.3	271.53
6	179.49	440.26	271.59
6	217.83	532.61	463.25
6	115.41	374.42	380.08
6	192.75	437.14	275.88
6	164.28	522.37	442.73
6	141.33	493.43	412.62
7	192.74	437.01	275.82
7	115.39	374.36	379.65
7	179.13	440.26	271.61
7	217.83	532.24	462.78
7	142.45	493.56	411.9
7	165.1	521.83	442.82
8	142.66	493.19	411.06
8	164.81	521.75	443.6
8	192.45	436.74	275.94
8	116.53	374.82	380.11
8	178.48	440.2	271.7
8	217.37	532.37	462.97
9	217.29	532.15	462.78
9	163.68	522.49	445.27
9	144.51	493.87	410.68
9	192.73	436.73	275.81
9	176.03	441.71	285.39
9	178.75	440.15	271.83
10	178.05	440.06	272.02
10	216.78	532.24	462.98
10	162.61	522.74	445.76
10	146.46	495.47	410.65
10	192.16	436.24	276.47
11	145.76	497.01	413.21
11	176.2	441.2	283.8
11	192.71	436.6	276.36
11	178.05	440.02	271.79
11	216.68	532.11	463
11	161.55	522.61	446.74
12	191.91	436.18	276.82
12	144.97	497.36	415.04
12	177.86	440.04	272.04
12	161.33	522.69	448.75
12	216.31	532.28	463.02
13	192.42	436.16	276.69
13	175.65	441.53	284.02
13	142.58	495.61	415.25
13	160.36	522.35	448.87
13	216.4	531.94	463.03
13	177.6	440.04	271.98
14	141.01	493.23	415.28
14	160.03	522.19	449.33
14	216.34	531.57	463.01
14	177.6	440.03	271.84
14	192.48	435.98	276.77
14	175.89	441.18	285.3
15	215.96	531.86	463.1
15	177.99	440.07	271.92
15	175.58	441.3	285.55
15	191.98	435.6	276.85
15	159.48	521.95	448.95
15	140.91	492.85	415.38
16	177.29	440.07	271.67
16	175.78	441.57	285.21
16	192	435.55	277
16	159.08	521.72	449.06
16	140.32	492.29	416.24
16	215.88	531.75	463.16
17	175.39	441.34	284.89
17	192.51	435.45	277.64
17	158.86	521.52	449.29
17	139.47	491.77	415.55
17	177.36	439.97	271.97
17	215.54	531.99	463.37
18	215.46	531.96	463.38
18	139.55	491.36	417.06
18	158.62	521.31	449.43
18	192.57	435.11	278.26
18	175.72	441.19	284.99
18	177.32	439.91	271.8
19	177.09	439.97	271.76
19	215.49	531.81	463.41
19	139.02	491.25	417.17
19	158.19	521.11	449.34
19	192.55	434.95	278
19	175.24	441.17	284.5
20	192.68	434.86	278.89
20	175.66	441.16	284.71
20	176.87	439.96	271.8
20	215.62	531.73	463.59
20	158.1	521.09	449.34
20	138.77	491.14	417.28
21	158.06	521.21	449.17
21	139.01	491.31	418.58
21	175.54	440.99	284.19
21	192.93	434.52	278.22
21	177.23	439.98	271.6
21	215.69	531.64	463.6
22	215.49	531.55	463.27
22	157.68	521.04	449.62
22	138.64	491.2	417.45
22	175.36	440.96	284.81
22	193.5	434.4	277.8
22	176.9	440.16	272.03
23	176.69	440.3	271.65
23	175.48	441.37	286.08
23	193.47	434.21	278.05
23	157.67	520.99	449.3
23	138.78	491.04	418.16
23	215.39	531.65	463.32
24	157.45	520.9	449.63
24	138.43	490.91	417.02
24	215.27	531.78	463.45
24	177.12	440.37	271.62
24	175.64	441.67	284.66
24	193.4	434.15	278.45
25	215.49	531.41	463.72
25	177.17	440.53	271.47
25	175.62	441.71	285.39
25	193.68	434.05	278.42
25	157.13	520.99	449.75
25	137.44	491.1	415.45
26	177.06	440.54	271.59
26	194.05	434.05	278.69
26	175.66	441.37	284.82
26	137.22	489.41	414.33
26	157.07	521.04	449.85
26	215.36	531.5	463.81
27	194.11	434	278.95
27	175.85	441.71	284.26
27	136.39	489.09	414.57
27	157.4	521.68	450.21
27	215.2	531.38	463.74
27	177.46	440.71	271.5
28	215.09	531.41	463.87
28	157.64	523.14	449.02
28	135.28	489.79	414.44
28	176.84	440.86	271.75
28	194.12	433.88	279
28	175.61	441.79	284.79
29	177.05	440.94	271.34
29	215.2	531.32	463.77
29	157.77	524.52	448.61
29	135.3	489.52	415.5
29	175.54	441.83	283.45
29	194.12	433.98	279.46
30	176.27	442.07	284.18
30	194.55	433.91	279.47
30	177.39	441	271.35
30	215.07	531.22	463.98
30	158.74	526.19	448.33
30	134.98	486.42	423.64
30	134.53	490.81	403.65
31	133.83	490.69	399.29
31	135.24	485.45	424.5
31	176.74	441.49	275.83
31	194.83	433.87	279.37
31	159.58	527.2	446.94
31	215.27	531.14	463.64
32	133.39	484.35	423.89
32	160.92	528.15	446.02
32	176.41	442.32	283.83
32	132.27	492.87	397.93
32	214.92	531.31	464.05
32	177.54	441.24	270.83
32	194.71	433.67	279.92
33	160.912	524.414	453.85
33	194.98	433.6	279.38
33	176.19	442.48	284.27
33	177.62	441.35	271
33	132.72	480.7	425.46
33	130.47	491.07	395.13
33	215.09	531.12	463.81
33	161.95	528.92	445.63
34	162.38	529.04	444.89
34	132.67	478.83	425.96
34	214.64	531.44	463.96
34	195.11	433.22	279.84
34	177.98	441.4	270.68
34	128.92	493.72	393.91
34	176.57	442.25	283.1
34	160.217	523.719	454.777
35	127.5	494.77	391.55
35	195.64	433.38	279.86
35	165.6	537.85	432.18
35	133.34	477.86	426.99
35	177.25	441.96	277.26
35	160.68	522.56	453.85
35	214.79	531.38	464.28
36	215.04	531.4	464.6
36	127.26	495.54	390.88
36	133.24	475.77	427.23
36	166.21	539.01	431.56
36	161.77	521.48	455.28
36	177.28	442.17	277.48
36	195.9	433.16	279.23
37	132.65	474.23	426.68
37	166.69	540.75	430.57
37	162.9	521.38	456.05
37	214.92	531.39	464.18
37	177.28	442.33	276.47
37	196	432.97	279.53
37	127.51	497.16	387.68
38	214.93	531.36	464.45
38	164.29	520.91	456.21
38	167.16	542.37	429.57
38	132.94	473.42	426.85
38	126.77	498.49	386.36
38	177.49	442.72	284.07
38	196.14	432.95	279.98
38	178.1	442.02	270.45
39	215.37	531.46	464.38
39	165.82	519.56	456.59
39	167.91	543.4	429.34
39	132.42	471.04	426.22
39	125.92	498.99	385.52
39	196.14	432.83	279.34
39	177.58	442.54	277.14
40	178.67	442.38	269.96
40	215.76	531.74	463.98
40	134.26	468.89	426.4
40	167.28	517.89	457.91
40	127.48	501.7	385.12
40	168.65	544.28	428.73
40	196.5	432.6	279.2
40	177.55	443.29	283.67
41	167.58	517.67	459.17
41	215.68	531.99	463.99
41	168.99	546.19	427.11
41	135.22	466.75	426.17
41	196.76	432.98	279.7
41	125.39	501.38	381.56
41	177.99	442.78	277.57
42	178.41	443.13	277.11
42	136.1	465.44	427.18
42	197	432.85	279.66
42	168.87	517.04	460.35
42	126.04	500.87	378.77
42	169.76	547.06	426.05
42	216.11	531.7	463.81
43	197.46	432.71	279.48
43	125.86	503.54	378.41
43	178.65	443.44	275.91
43	170.07	516.01	459.59
43	215.91	532.48	463.69
43	169.88	548.99	425.29
43	136.19	463.15	425.31
44	215.75	532.66	463.46
44	171.13	515.33	460.18
44	136.37	461.26	424.06
44	127.31	505.57	378.61
44	168.62	549.39	423.37
44	178.91	443.65	277.37
44	197.92	432.42	279.51
45	178.94	443.95	277.86
45	136.81	460.28	423.31
45	168.96	550.21	421.65
45	127.14	506.13	379.83
45	198.23	432.27	279.78
45	215.53	532.75	463.55
45	171.46	514.24	460.37
46	216.3	532.95	463.4
46	198.6	432.34	279.46
46	179.17	444.32	278.84
46	173.02	513.45	460.44
46	135.95	460.97	421.35
46	168.24	550.8	419.91
46	126.63	504.08	382.09
47	179.01	444.53	276.16
47	198.65	432.24	279.86
47	128.14	501.54	385.29
47	168.69	552.33	419.06
47	135.95	462.43	420.79
47	173.31	512.35	459.82
47	216.37	533.07	463.05
48	178.96	444.82	278.9
48	199	432.16	279.47
48	125.43	499.89	384.6
48	169.67	552.9	417.22
48	135	463.82	421.66
48	174.78	510.77	459.84
48	216.29	533.38	463.31
49	125.15	500.02	385.61
49	199.06	432.1	280.14
49	134.04	466.01	424.21
49	169.66	553.22	415.76
49	216.56	533.32	463.46
49	176.41	509.67	459.76
49	179.52	445.17	277.96
50	199.35	431.93	279.63
50	179.85	445.52	277.48
50	169.4	553.34	416.12
50	124.73	499.77	385.83
50	177.2	508.05	458.59
50	134.87	467.53	424.34
50	216.46	533.12	463.65
51	177.57	506.83	458.64
51	216.35	532.62	463.69
51	169.62	552.69	418.02
51	134.73	468.29	425.36
51	180.17	445.6	276.52
51	126.51	499.46	386.7
51	199.38	432.02	279.71
52	127.77	498.72	386.95
52	169.37	551.81	420.49
52	179.36	445.88	277.91
52	199.64	431.7	279.45
52	216.14	532.04	464.13
52	135.54	468.75	425.47
52	175.81	506.78	457.68
53	215.72	531.99	463.83
53	174.1	506.98	458
53	169.21	549.56	422.99
53	136.23	469.32	426.36
53	199.86	431.79	279.41
53	125.21	497.87	387.79
53	180.1	446.09	276.12
54	172.72	507.2	459.86
54	135.64	469.07	426.08
54	168.51	548.48	422.8
54	127.06	498.09	388.18
54	200.27	431.51	279.1
54	180.19	446.45	277.55
54	215.82	531.87	464.12
55	215.8	531.7	464.48
55	171.74	508.02	461.23
55	135.5	469.78	426.42
55	167.62	547.74	423.15
55	125.22	498.11	388.73
55	200.45	431.43	279.45
55	180.05	446.82	277.52
56	136.39	469.6	426.7
56	171.22	508.17	461.09
56	215.75	531.43	464.65
56	180.64	447.09	276.31
56	200.68	431.36	279.35
56	125.57	497.46	388.88
56	167.16	547.15	423.51
57	180.73	447.27	276.32
57	170.88	508.47	461.29
57	215.62	531.36	464.82
57	201.01	431.38	279.38
57	125.15	497.21	388.53
57	166.88	546.61	424.05
57	135.89	469.57	426.75
58	215.74	531.08	464.58
58	166.82	546.47	424.91
58	123.33	498.88	387.66
58	170.48	508.87	462.04
58	135.84	469.41	426.9
58	180.98	447.64	275.95
58	200.89	431.15	279.56
59	181.16	447.74	275.95
59	124.69	501.15	385.86
59	201.18	431.12	279.59
59	136.61	469.32	428.27
59	166.76	546.08	426.39
59	216.13	530.96	464.44
59	170.56	509.21	462.35
60	201.18	430.96	280.24
60	181.48	448.27	276.33
60	215.8	531.04	465.01
60	166.72	545.67	424.78
60	170	509.55	461.99
60	121.7	501.73	384.65
60	136.51	467.7	429.04
61	215.82	531.04	465.02
61	170.14	509.49	462.32
61	181.53	448.09	276.11
61	133.82	466.8	429.68
61	166.77	545.42	426.42
61	142.472	458.622	430.124
61	119.52	500.3	384.11
61	201.37	430.96	280.16
62	201.63	430.98	279.96
62	181.51	448.48	277.39
62	142.288	459.564	432.87
62	134.51	465.95	431.86
62	166.89	545.69	426.08
62	121.39	492.23	385.13
62	119.57	511.52	382.07
62	170.27	509.75	462.7
62	215.84	530.8	465.03
63	170.21	509.77	462.66
63	215.58	530.75	465.56
63	182	448.57	276.45
63	142.02	460.36	436.262
63	201.71	430.79	280.02
63	167.39	545.69	426.06
63	132.83	467.64	432.45
63	118.97	511.96	381.34
63	118.95	490.47	384.72
64	182.32	448.48	276.37
64	201.88	430.81	280
64	168.09	547.29	425.12
64	129.91	469.03	433.82
64	118.01	515.37	377.26
64	118.39	490.44	384.54
64	215.47	530.87	465.3
64	170.66	508.45	463.1
64	140.65	457.955	431.717
65	171.26	508.72	463.51
65	215.2	531.25	465.88
65	141.45	454.072	430.894
65	201.98	430.71	280.06
65	182.41	448.88	275.46
65	119.21	489.58	384.27
65	118.25	516.8	373.66
65	128.42	469.08	434.47
65	169.24	547.78	423.29
66	202.08	430.61	280.43
66	182.5	448.88	276.28
66	119.6	487.36	383.27
66	118.39	519.59	374.21
66	140.57	449.8	425.63
66	168.98	548.14	422.9
66	127.87	469.08	436.35
66	215.32	531.33	465.76
66	172.77	507.74	463.56
67	126.92	469.47	438.41
67	215.27	531.78	465.89
67	172.52	508.04	463.82
67	140.546	450.342	426.443
67	182.64	449.1	274.16
67	202.11	430.74	280.54
67	119.73	521.72	374.16
67	120.22	484.59	380.69
67	168.84	548.95	423.34
68	182.74	448.91	274.92
68	202.11	430.78	280.44
68	121.46	522.16	372.15
68	118.33	481.8	380.47
68	170.14	549.78	422.48
68	182.2	500.52	466.82
68	167.4	510.99	465.12
68	215.08	531.9	465.93
68	125.94	469.9	438.63
68	140.827	445.472	425.352
69	184.49	496.9	466.27
69	167.65	510.31	465.9
69	215.46	531.36	466.04
69	125.75	467.39	440.01
69	146.43	444.05	424.11
69	168.03	546.79	427.03
69	175.33	561.46	413.99
69	120.72	480.4	378.84
69	122.24	524.75	370.14
69	202.11	430.75	280.36
69	183.59	449.19	273.34
70	183.54	449.37	273.76
70	166.98	511.11	466.82
70	176.368	561.397	412.84
70	215.35	531.65	465.71
70	187.03	496.52	465.97
70	147.15	444.19	425.1
70	124.07	468.56	441.34
70	122.58	479.73	377.44
70	165.49	547.6	427.54
70	202.43	430.81	280.05
70	122.47	527.21	367.64
71	164.2	547.37	426.8
71	147.68	444.24	424.45
71	124.13	476.54	373.99
71	179.69	564.38	407.98
71	202.47	430.57	280.96
71	123.03	527.47	365.69
71	183.39	449.39	273.32
71	214.89	531.91	465.52
71	123.75	468.09	441.43
71	165.74	510.92	467.18
71	188.22	496.32	465.49
72	214.98	532.3	465.52
72	188.34	494.84	464.85
72	165.12	511.65	467.88
72	164.47	546.83	425.11
72	178.19	567.7	403.3
72	123.61	464.79	440.67
72	152.26	443.25	422.78
72	202.67	430.19	280.64
72	184.09	449.69	273.14
72	124.12	474.84	372.3
72	120.61	531.32	364.72
73	184.05	449.8	273.15
73	165.01	511.7	468.94
73	178.218	567.702	402.895
73	151.1	440.97	421.75
73	122.24	463.41	441.47
73	189.51	493.13	464.64
73	214.92	532.56	465.47
73	202.96	430.15	280.4
73	121.19	534.59	363.79
73	125.36	473.44	370.33
73	164.37	547.81	426.93
74	126.21	471.09	367.8
74	163.25	548.91	424.81
74	121	461.73	441.72
74	190.73	491.77	464.31
74	215.19	532.9	465.56
74	178.422	569.618	401.967
74	151.014	439.893	419.842
74	184.63	449.87	272.96
74	164.86	511.65	469.44
74	202.89	430	280.57
74	120.4	536.36	361.91
75	121.37	538.45	359.65
75	128.15	469.65	365.16
75	184.23	572.47	402.35
75	164.72	547.33	425.59
75	184.61	449.9	273.63
75	202.97	430.19	281
75	163.91	511	470.33
75	150.8	437.85	420.93
75	121.02	460.68	443.03
75	215.3	533.06	465.22
75	193.05	490.97	464.12
76	194.22	490.57	464.47
76	120.69	459.26	443.91
76	162.73	510.55	470.43
76	215.4	533.34	465.41
76	183.6	574.81	400.75
76	130.53	467.87	362.85
76	153.55	439.2	419.4
76	166.24	546.64	424.89
76	185.16	450.09	273.24
76	203.22	430.11	280.59
76	120.36	539.86	355.23
77	162.61	509.41	471.07
77	215.62	533.88	465.23
77	195.63	488.97	464.24
77	153.26	436.9	417.37
77	183.12	575.68	398.11
77	121.36	458.19	445.61
77	166.29	546.3	424.37
77	203.35	430	280.92
77	185.09	450.05	273.93
77	130.94	467.11	362.11
77	120.15	545.51	352.43
78	132.27	465.21	359.41
78	187.7	576.16	400.99
78	203.34	429.87	280.96
78	119.9	548.36	352.14
78	185.27	450.34	273.07
78	154.559	438.487	416.781
78	162.32	509.51	471.84
78	215.63	534.07	465.09
78	199.29	487.05	463.32
78	166.87	546.45	423.47
78	121.52	456.98	447.29
79	162.32	509.68	472.39
79	203.21	486.11	461.59
79	215.52	534.18	465.24
79	122.26	455.54	449.24
79	159.06	436.56	417.39
79	167.74	545.94	421.88
79	186.72	577.46	398.51
79	134.2	465.6	360.73
79	203.5	429.55	280.27
79	119.55	550.48	350.2
79	185.98	450.41	271.61
80	215.43	534.09	465.47
80	162.06	509.14	472.43
80	160.475	436.691	416.126
80	204.45	485.13	462.72
80	123.54	454.18	450.8
80	168.54	545.32	420.27
80	183.86	577.56	395.9
80	133.84	465.45	361.23
80	119.16	551.15	349.53
80	203.48	429.52	280.14
80	186.1	450.53	272.92
81	186.39	450.38	273.53
81	203.85	429.25	280.25
81	116.91	548.33	347.55
81	133.32	465.55	360.77
81	182.29	578.54	394.43
81	161.254	440.099	417.179
81	168.42	545	419.55
81	123.47	452.04	451.2
81	206.84	484.43	462.75
81	215.41	534.37	465.47
81	161.47	509.59	473.77
82	168.49	544.07	419.84
82	184.47	578.55	392.34
82	123.22	450.34	452.18
82	155.65	438.23	415.86
82	215.22	534.93	465.65
82	208.54	483.56	462.43
82	161.31	508.62	474.21
82	186.67	450.56	272.56
82	203.94	429.25	280.55
82	117.46	546.53	348.75
82	129.68	463.13	362.04
83	161.05	507.91	475.27
83	187.09	450.59	272.55
83	117.28	546.84	351.58
83	203.9	428.95	279.71
83	186	579.18	389.03
83	129.18	463.16	362.89
83	122.73	451.21	452.99
83	168.34	543.29	419.65
83	214.84	534.54	465.93
83	155.014	438.948	414.147
83	210.04	482.86	461.36
84	204.03	429.12	280.81
84	116.77	544.27	351.29
84	187.31	450.45	271.61
84	167.45	542.13	419.03
84	122.61	453.2	451.69
84	129.08	463.26	363.7
84	184.87	582	390.59
84	161.33	506.75	475.92
84	213.38	482.73	458.87
84	214.81	534.54	465.49
84	154.123	440.568	415.177
85	214.76	534.32	465.78
85	214.91	480.08	456.93
85	120.14	455.16	450.09
85	166.2	540.55	419.61
85	161.28	506.03	476.54
85	187.9	450.46	273.58
85	153.964	440.259	413.993
85	130.45	463.3	363.88
85	186.31	582.66	390.22
85	204.04	429.02	281.02
85	116.37	542.63	352.46
86	117.62	541.21	352.77
86	187.219	584.082	391.377
86	204.02	428.91	280.84
86	188.28	450.57	272.58
86	214.05	479.87	455.7
86	151.634	437.906	414.859
86	120.6	455.79	450.48
86	163.93	539.12	420.06
86	129.41	463.21	364.02
86	160.86	505.9	476.28
86	214.8	534.31	465.72
87	188.75	580.793	388.344
87	148.88	440.49	415.652
87	214.92	534.01	465.95
87	211.76	481.16	457.13
87	160.31	505.72	475.13
87	204.47	428.59	279.88
87	129.53	463.2	364.43
87	188.44	450.72	272.79
87	117.45	540.8	353.02
87	121.08	455.45	451.01
87	163.07	539.58	422.1
88	121.08	455.24	451.28
88	163.05	539.91	425.26
88	214.92	533.52	466.14
88	211.71	481.84	456.34
88	117.45	539.71	352.54
88	146.956	437.881	417.633
88	204.24	428.47	279.82
88	187.12	581.59	389.51
88	129.59	463.16	364.85
88	188.85	451.06	271.37
88	159.76	505.54	474.38
89	150.329	439.797	415.971
89	210.71	482.02	457.73
89	214.96	533.35	466.07
89	160.19	505.37	474.95
89	129.96	463.21	363.95
89	186.54	580.61	391.26
89	163.46	540.28	425.2
89	120.82	454.89	451.5
89	188.85	450.79	272.98
89	204.18	428.53	279.91
89	117.92	539.23	353.24
90	204.47	428.53	279.89
90	116.76	538.04	354.61
90	129.42	462.23	364.04
90	185.55	580.42	392.56
90	189.33	451	272.02
90	160.51	506	474.22
90	214.78	533.27	466.2
90	209.57	482.79	458.85
90	153.634	437.318	415.971
90	120.75	454.81	451.5
90	163.66	540.54	427.02
91	160.18	506.85	473.99
91	215.12	533.18	466.15
91	208.51	483.54	459.27
91	120.76	454.82	451.5
91	163.65	540.82	427.17
91	184.34	580.15	393.26
91	128.45	461.32	360.25
91	117.54	541.02	353.21
91	204.52	428.66	281.03
91	189.7	450.86	271.96
91	152.889	437.877	414.479
92	189.5	450.48	274.32
92	156.99	438.623	414.479
92	159.07	507.97	473.51
92	208.01	484.16	459.08
92	215.33	533.04	466.21
92	164.07	540.89	427.31
92	120.94	454.18	451.22
92	128.19	461.75	359.57
92	185.67	578.82	395.63
92	204.82	428.42	280.79
92	119.38	542.53	352.23
93	163.52	541.08	427.12
93	120.8	451.33	450.9
93	127.52	460.84	360.15
93	184.19	579.12	393.77
93	204.86	428.38	280.86
93	118.64	539.91	350.85
93	163.329	435.64	414.293
93	190.03	450.63	272.36
93	215.59	533.02	466.24
93	207.97	484.41	460.08
93	159.12	508.84	473.63
94	121.02	450.52	452.05
94	163.91	541.25	426.98
94	215.53	533.15	466.18
94	207.42	484.38	460.04
94	168.735	428.369	414.293
94	159.19	509.32	473.38
94	190.16	450.53	271.66
94	126.27	461.05	361.19
94	204.77	428.3	280.7
94	182.36	577.89	393.22
94	118.6	540.89	351.63
95	190.46	450.75	271.59
95	117.53	536.83	351.51
95	204.79	428.21	280.68
95	125.21	459.94	361.95
95	182.64	577.77	395.95
95	167.057	427.251	413.733
95	163.8	541.7	427.47
95	120.72	448.14	451.23
95	115.811	552.592	347.232
95	207.74	484.72	460.41
95	215.5	533.16	466.32
95	159.51	509.72	473.77
96	159.69	509.97	473.86
96	215.63	533.12	466.21
96	204.79	428.21	280.43
96	137.73	454.19	349.79
96	120.68	534.56	352
96	119.86	464.42	367.61
96	181.99	577.6	394.75
96	164.07	541.8	427.81
96	120.31	447.18	452.05
96	207.65	484.92	460.51
96	118.541	554.867	343.966
96	190.34	450.44	271.62
96	166.125	430.793	413.733
97	207.61	485.01	460.96
97	121.21	447.1	452.74
97	163.62	542.14	427.17
97	183.11	577.7	395.7
97	159.51	510.32	473.92
97	215.89	532.97	466.43
97	204.62	428.18	280.74
97	190.42	450.38	272.33
97	117.42	464.51	370.61
97	121.27	533.38	349.55
97	138.79	453.83	349.6
97	118.8	558.83	340.72
97	169.854	421.844	413.733
98	204.63	428.15	280.42
98	190.48	450.5	272.66
98	215.79	532.91	465.84
98	161.837	429.488	413.733
98	160.02	510.29	473.62
98	121.31	529.58	351.23
98	116.58	463.01	372.4
98	183.588	578.696	397.433
98	119.08	559.37	341.87
98	138.37	452.86	347.64
98	206.88	485.18	462.11
98	120.58	434.8	456.73
98	164.36	542.44	425.58
98	119.34	455.08	452.23
99	184.06	580.235	398.738
99	119.955	529.309	349.198
99	190.85	450.76	272.39
99	158.482	425.946	413.733
99	204.53	428.47	280.37
99	160.04	510.33	472.99
99	117.16	462.17	372.36
99	209.36	484.77	462.07
99	162.89	541.98	426.03
99	215.45	533	466.14
99	140.55	454.02	345.45
99	118.55	456.73	452.87
99	118.14	562.08	341.86
99	119.79	432.46	457.22
100	186.924	579.118	392.551
100	204.78	428.28	280.33
100	144.12	453.39	342.4
100	119.684	526.328	346.352
100	190.99	450.32	272.66
100	154.007	423.336	413.547
100	215.46	532.81	466.19
100	159.91	510.81	471.8
100	211.36	483.72	462.46
100	121.78	431.27	459.84
100	162.68	544.48	427.02
100	119.58	458.07	453.11
100	117.11	565.22	341.09
100	117.23	461.28	371.03
101	188.63	582.55	399.58
101	116.36	460.28	371.67
101	121.25	522.37	341.19
101	116.58	567.47	339.65
101	143.71	454.52	341.65
101	204.85	428.31	280.15
101	191.29	450.51	271.47
101	158.6	509.91	471.89
101	123.29	427.87	460.95
101	215.87	532.57	466.43
101	211.32	483.06	462.67
101	119.01	457.95	453.23
101	164.16	545.01	427.97
101	155.126	422.403	414.666
102	205.25	428.25	281
102	191.75	450.54	272.35
102	187.51	583.5	399.57
102	150.75	420.43	416.86
102	162.53	546.12	426.88
102	119.85	458.75	454.51
102	147.46	456.34	338.15
102	119.79	522.22	339.42
102	117.58	571.41	339.29
102	115.17	457.48	371.03
102	212.66	482.33	463.62
102	215.49	532.28	466.59
102	123.8	424.77	461.61
102	159.74	510.63	472.01
103	168.49	539.88	422.03
103	154.34	554.23	424.8
103	214	480.96	464.77
103	120.61	459.03	454.96
103	114.99	453.86	372.22
103	118.52	575.63	338.78
103	148.07	417.06	416.73
103	188.37	585.29	400.61
103	123.3	421.67	462.75
103	215.4	532.19	466.51
103	159.02	511.15	472.15
103	191.99	450.44	272.2
103	205.22	428	280.07
103	148.85	456.76	333.7
103	121.01	519.97	336.01
104	157.374	504.983	480.296
104	150.02	457.56	333.26
104	205.17	427.97	280.54
104	118.7	575.9	338.35
104	122.98	517.39	333.55
104	191.97	450.33	271.86
104	152.11	558.41	422.93
104	168.7	539.32	420.98
104	114.16	451.27	373.07
104	191.71	586.19	404.04
104	215.06	532.4	466.19
104	149.16	417.06	416.651
104	160.19	509.52	473.13
104	121.15	459.42	455.82
104	215.09	480.06	464.96
104	123.67	421.39	465.51
105	214.58	479.05	465.68
105	120.83	459.73	455.09
105	151.42	559.96	419.41
105	150.51	409.93	415.13
105	157.52	503.23	480.88
105	125.98	420.4	466.28
105	162.25	514.56	468.75
105	214.98	532.49	466.54
105	173.713	539.862	420.845
105	205.12	427.9	279.88
105	122.45	516.55	331.12
105	192.11	450.26	272.44
105	114.56	446.99	372.56
105	193.27	587.6	404.36
105	152.59	459.13	333.35
105	118.09	579.22	338.66
106	155.77	461.66	332.67
106	123.32	515.15	327.3
106	205.19	427.94	280.44
106	192.27	450.41	271.28
106	148.21	562.34	419.58
106	194.95	588.33	407.35
106	115.58	442.68	373.59
106	118.87	580.33	341.49
106	224.03	476.2	450.57
106	120.52	459.94	454.71
106	152.141	409.933	415.08
106	215.15	532.52	466.58
106	163.28	517.06	468.65
106	127.66	418.8	469.07
106	211.84	479.11	475.14
106	157.44	501.79	482.11
106	172.358	539.997	421.251
107	224.58	475.38	449.73
107	151.73	404.73	412.39
107	215.33	532.21	466.74
107	121.88	459.43	454.82
107	174.391	538.643	417.999
107	128.93	415.94	471.91
107	163.5	517.59	468.62
107	157.17	500.31	484.09
107	211.72	477.25	477.75
107	192.29	450.27	272.91
107	205.24	427.93	280.1
107	147.06	463.24	286.94
107	128.46	513.71	321.53
107	159.05	465.12	330.19
107	118.43	581.97	339.23
107	115.97	441.59	372.4
107	195.64	590.43	405.02
107	146.27	563.96	416.84
108	205.05	427.95	279.65
108	192.35	450.44	272.65
108	175.403	539.544	417.071
108	128.09	514.28	317.4
108	148.69	463.23	287.71
108	120.19	581.15	337.8
108	160.77	467.57	327.8
108	198.76	592.78	410.12
108	114.63	439.4	373.18
108	156.33	499.54	484.56
108	210.42	477.13	478.42
108	130.63	414.43	474.68
108	162.84	518.28	466.8
108	215.25	532.18	466.56
108	122.83	459.16	456.64
108	228.76	473.66	449.73
108	142.85	564.15	416.85
108	150.69	402.86	408.56
109	211.13	474.95	479.14
109	157.01	498.8	485.19
109	163.59	520.53	466.41
109	132.43	414.33	475.77
109	123.29	458.38	457.06
109	215.44	532.21	466.74
109	177.83	534.84	418.7
109	232.52	473.15	447.53
109	148.17	402.21	406.51
109	142.26	564.95	413.42
109	202.89	591.23	410.27
109	114.44	438.9	373.39
109	120.29	584.3	337.08
109	162.22	469.39	325.55
109	130.2	513.71	312.52
109	205.17	428.1	279.86
109	192.41	450.45	272.38
110	163.69	471.76	324.83
110	122.1	585.31	332.43
110	148.12	462.52	288.79
110	129.89	511.55	308.52
110	192.49	450.39	271.76
110	205.33	427.67	279.53
110	179.755	536.366	417.09
110	211.48	474.16	480.37
110	133.15	412.92	478.77
110	157.7	498.15	485.71
110	125.43	458.38	457.48
110	234.68	472.47	445.05
110	164.52	522.49	466.19
110	215.62	532.12	466.85
110	203.6	592.62	410.89
110	113.07	437.33	374.96
110	142.72	566.94	412.08
110	144.96	399.43	404.99
111	165.76	524.73	467.45
111	211.81	472.38	481.4
111	133.31	411.21	481.27
111	157.94	497.23	486.07
111	141.5	568.15	410.85
111	238.59	471.03	444.23
111	125.61	457.63	457.85
111	215.91	531.86	466.58
111	123.29	587.28	327.77
111	111.77	436.79	374.86
111	141.81	396.74	404.18
111	203.96	592.58	410.97
111	148.27	462.98	288.82
111	205.16	427.56	279.76
111	167.35	474.72	324.58
111	128.82	510.73	308.04
111	183.438	536.278	414.864
111	192.73	450.32	271.64
112	192.89	450.55	271.41
112	205.28	427.5	279.56
112	146.3	462.59	288.48
112	129.93	511.16	308.37
112	133.79	408.13	481.35
112	211.37	470.82	481.91
112	187.396	534.339	409.804
112	165.82	525.42	467.62
112	215.98	531.87	466.52
112	158.04	496.05	487.32
112	141.04	395.31	403.04
112	111.28	436.8	374.31
112	123.47	589.14	326.83
112	166.45	476.93	323.93
112	125.1	457.52	458.18
112	240.14	470.17	443.72
112	140.45	572.03	409.49
112	205.61	593.14	410.33
113	165.91	525.85	468.1
113	212.52	468.91	482.46
113	125.9	457.08	458.65
113	216.36	531.85	466.63
113	134.83	407.69	482.58
113	158.51	494.98	489.08
113	122.58	586.78	327.33
113	111.63	437.29	373.44
113	130.05	510.86	308.11
113	168.63	479.92	322.62
113	207.68	594.18	410.88
113	242.37	469.27	441.63
113	138.75	393.37	402.47
113	139.66	574.24	406.93
113	187.003	533.272	408.803
113	145.54	462.61	288.66
113	205.12	427.48	279.56
113	192.71	450.52	272.18
114	192.92	450.61	271.97
114	146.71	462.67	288.68
114	216.37	531.61	466.82
114	127.07	456.36	459.11
114	211.33	465.88	483.28
114	164.66	526.23	467.91
114	157.93	493.28	490.06
114	135.92	409.59	484.86
114	186.403	533.131	408.492
114	169.08	481.04	321.59
114	130.47	510.44	308.04
114	112.47	438.6	372.62
114	122.39	585.13	328.31
114	138.39	574.95	405.65
114	138.83	393.06	402.19
114	244.36	469.51	440.86
114	210.26	593.53	410.11
115	212.98	592.32	410.31
115	246.68	466.88	440.97
115	127.59	456.5	458.22
115	164.19	526.63	466.8
115	216.61	531.85	466.73
115	209.8	462.8	484.1
115	135.95	409.55	486.3
115	157.95	492.51	490.87
115	147.33	462.91	288.88
115	130.02	508.35	308.98
115	169.85	481.35	320.01
115	121.68	585.8	328.44
115	112.71	438.78	372.78
115	194.5	611	370.75
115	138.94	576.24	403.84
115	137.26	392.97	404.66
115	205.18	427.45	279.82
115	193.18	450.63	270.9
115	189.889	533.662	401.921
116	136.49	394.03	405.57
116	215.81	591.32	409.96
116	248.9	467.03	439.94
116	127.06	457.29	457.41
116	216.8	532.1	466.19
116	164.86	527.68	466.6
116	211.17	461.36	485.71
116	136.03	406.18	490.84
116	193.37	450.7	270.33
116	205.4	427.47	279.87
116	147.15	462.99	288.71
116	129.65	507.92	309.55
116	169.21	481.96	320.8
116	120.27	584.28	329.3
116	110.49	439.68	374.42
116	136.78	577.76	401.06
116	157.96	492.25	491.51
116	191.588	530.543	403.422
117	158.19	491.5	491.96
117	221.02	590.27	409.25
117	136.58	394.48	406
117	126.91	457.24	456.8
117	248.47	466.37	438.96
117	164.57	527.67	466.61
117	216.78	532.46	466.32
117	135.31	405.79	492.01
117	211.8	460.16	486.89
117	193.45	450.77	270.01
117	129.15	507.64	309.82
117	205.19	427.48	280.26
117	120.65	583.07	328.98
117	191.554	534.61	403.412
117	168.91	482.91	320.88
117	136.45	578.43	398.22
117	192.707	613.469	369.55
117	110.23	439.78	374.6
118	224.59	589.61	408.8
118	248.57	465.13	437.27
118	136.88	580.4	397.72
118	135.38	395.05	406.91
118	164.97	528.62	466.52
118	211.39	457.84	486.18
118	126.62	458.21	455.81
118	216.99	531.91	466.73
118	205.18	427.43	280.25
118	129.54	507.5	310.35
118	193.66	450.7	270.99
118	193.85	613.71	365.74
118	109.97	440.27	374.29
118	168.11	483.86	318.6
118	120.53	582.57	328.92
118	158.63	491.48	492.79
118	134.81	406.02	489.21
118	191.197	534.479	402.921
119	191.449	531.954	401.278
119	211.17	454.69	487.25
119	134.15	406.82	487.18
119	158.46	490.93	493.22
119	225.49	589.22	409.3
119	133.96	395.46	406.67
119	139.31	586.14	397.01
119	110.64	440.87	374.25
119	165.37	529.57	466.68
119	216.63	531.52	466.8
119	126	458.84	454.91
119	249.14	464.91	437.2
119	205.48	427.48	280.14
119	193.96	451.01	271.09
119	194.19	616.32	368.38
119	120.64	582	328.79
119	167.72	483.04	318.92
119	129.21	507.43	310.58
120	227.25	588.12	410.1
120	250.11	465.53	436.87
120	193.154	531.285	402.421
120	125	460.32	454.99
120	216.2	531.56	466.84
120	194.22	617.91	366.9
120	110.79	441.25	374.39
120	140.39	588.98	396.47
120	135.57	395.59	406.41
120	205.5	427.5	280
120	129.07	507.7	310.07
120	169.52	482.22	318.75
120	120.08	582.03	329.5
120	194.5	451.43	268.29
120	213.11	452.1	486.72
120	165.73	530.74	467
120	158.5	491.08	493.95
120	133.03	406.75	486.38
121	194.638	532.083	404.271
121	158.96	490.89	494.86
121	132.95	407.77	484.68
121	215.56	450.25	487.72
121	166.39	532.03	466.19
121	216.32	531.15	466.66
121	226.17	587.17	410.55
121	134.79	395.43	406.65
121	124.53	460.62	455.22
121	250.82	465.14	438.04
121	195.18	619.75	365.51
121	118.8	581.76	330.32
121	139.36	590.12	395.88
121	110.9	441.24	374.42
121	205.5	427.44	279.78
121	194.34	451.31	269.97
121	167.81	481.34	318.4
121	129.87	507.47	310.03
122	224.18	587.94	411.26
122	200.02	533.38	413.27
122	137.93	589.4	396.58
122	135.36	395.03	406.54
122	196.3	620.6	363.97
122	110.99	441.4	374.39
122	167.89	480.24	318.47
122	119.67	581.68	330.35
122	205.52	427.11	279.48
122	129.35	507.68	309.61
122	194.73	451.39	270
122	159.29	489.78	494.88
122	215.41	449.22	486.77
122	132.92	408.24	482.91
122	216.61	530.8	466.35
122	167.34	533.45	466.75
122	124.35	460.49	455.1
122	248.24	464.88	438.09
123	198.01	533.64	413.46
123	222.99	588.44	412.85
123	124.39	460.58	455.03
123	249.09	464.72	438.37
123	168.84	534.69	469.11
123	216.44	530.87	466.31
123	215.2	449.1	487.13
123	132.8	408.45	481.25
123	159.29	488.37	495.44
123	135.44	395	406.17
123	138.14	589.15	397.39
123	111.57	441.68	374.43
123	194.71	620.1	364.17
123	119.59	581.65	329.92
123	169.42	481.15	318.47
123	131.06	509.35	306.5
123	205.77	427.14	280.05
123	194.7	451.15	270.6
124	195.14	451.16	270.02
124	131.25	510.02	305.79
124	206.04	427.24	280.2
124	119.39	584.36	331.55
124	169.88	479.92	318.71
124	137.41	587.46	399.71
124	110.8	441.91	373.94
124	135.23	395.2	406.45
124	180.515	427.649	315.517
124	221.64	588.66	412.66
124	249.8	464.89	438.78
124	125.06	460.43	455.04
124	216.16	531.11	465.91
124	168.7	535.24	469.47
124	131.93	408.49	480.3
124	215.02	448.94	489.13
124	159.25	487.94	496.35
124	197.542	532.654	414.4
125	124.92	460.39	455.11
125	248.44	464.97	438.55
125	220.58	588.43	413.36
125	135.33	395.1	406.41
125	214.2	449.78	489.86
125	131.71	408.56	479.8
125	167.66	536.56	468.79
125	216.17	531.08	465.64
125	159.43	486.82	497.19
125	181.29	427.983	310.386
125	195	451.09	268.91
125	205.75	427.03	279.69
125	132.08	512.59	303.54
125	169.6	480	317.5
125	196.98	535.739	415.148
125	119.84	586.5	328.32
125	110.9	440.94	371.89
125	137	585.89	401.31
126	132.6	512.19	301.95
126	205.91	427.03	280
126	195.41	451.06	268.61
126	180.754	428.889	311.072
126	137	584.41	402.29
126	110.8	440.16	372.7
126	119.21	588.06	327.76
126	169.94	480.01	317.93
126	247.29	465.09	439.31
126	124.96	460.5	455.28
126	135.58	394.62	407.34
126	219.76	588.37	412.71
126	131.48	409.01	479.46
126	216.69	450.01	489.99
126	216.06	531.04	466.09
126	167.78	537.47	468.07
126	159.03	486.71	496.68
126	197.57	534.604	412.514
127	216.13	530.79	466.53
127	125.3	460.33	455.22
127	131.21	409.05	479.13
127	167.17	538.61	469.33
127	133.29	393.38	407.23
127	137.12	583.73	402.63
127	247.44	465.1	439.16
127	219.47	588.31	412.19
127	178.28	427.455	316.891
127	157.09	486.49	496.51
127	215.88	451.21	488.77
127	205.91	427.27	280.91
127	195.424	534.439	416.739
127	132.94	514.45	299.1
127	195.68	451.32	268
127	121.45	580.33	330.02
127	111.59	440.37	371.05
127	169.86	479.18	319.59
127	120.62	592.65	327.14
128	196.343	534.51	414.928
128	130.27	519.09	312.1
128	137.87	514.76	291.83
128	119.54	580.34	327.78
128	122.227	597.819	324.191
128	167.98	479.74	318.35
128	205.86	427	279.95
128	196	451.32	269.3
128	218.77	588.35	412.4
128	179.574	427.837	313.92
128	247.3	465.4	439.98
128	126.15	460.18	456.14
128	216.15	531.07	466.97
128	114.08	430.57	369.56
128	111.13	444.67	374.68
128	137.16	582.89	403.14
128	132.84	392.81	406.52
128	167.71	539.26	471.51
128	131.66	409.05	478.88
128	215.01	451.9	488.08
128	157.07	486.96	497.97
129	169.1	539.07	471.78
129	216.08	531.14	467.19
129	127.01	461.25	454.52
129	195.895	535.289	415.796
129	246.49	465.5	439.75
129	217.97	588.38	412.24
129	133.35	393.73	407.59
129	137.42	582.26	402.74
129	110.17	447.85	373.95
129	157.25	487.36	496.99
129	214.24	452.3	488.44
129	131.49	408.75	481.54
129	121.217	578.845	328.243
129	121.622	601.715	327.777
129	182.667	428.51	309.533
129	140.06	513.09	287.68
129	129.25	519.14	312.03
129	170.19	481.74	318.45
129	113.94	430.62	369.29
130	195.678	536.621	416.497
130	122	579.05	328.45
130	168.87	484.62	312.98
130	121.004	608.323	325.526
130	127.28	520.66	312.39
130	143	516.84	286.45
130	195.96	451.29	271.02
130	126.53	460.63	454.77
130	215.8	531.37	467.16
130	218.12	588.24	412.63
130	246.86	465.57	439.96
130	136.86	581.55	403.2
130	180.75	428.617	311.802
130	134.16	392.68	406.81
130	113.79	428.99	369.26
130	107.95	448.72	375.17
130	213.86	452.54	488.77
130	157.38	487.6	496.43
130	168.71	536.88	470.95
130	133.58	404.91	480.39
131	167.618	482.71	313.369
131	196.87	535.036	415.976
131	123.535	607.995	321.594
131	157.6	487.77	496.24
131	134.45	403.78	483.27
131	214.07	452.8	488.6
131	219.25	588.76	412.59
131	114.35	428.25	366.91
131	132.01	382.44	412.52
131	109.53	449.94	376.7
131	180.629	426.026	314.914
131	136.79	580.98	403.23
131	142.55	516.93	283.33
131	133.53	398.2	403.7
131	127.21	521.85	312.81
131	215.72	531.41	467.34
131	169.48	535.52	469.95
131	246.89	465.58	439.7
131	125.889	580.14	324.335
131	125.58	461.04	453.4
132	157.61	487.99	496.29
132	214.19	453.02	488.53
132	133.59	402.63	483.09
132	170.28	534.47	469.92
132	166.492	482.613	315.239
132	221.01	587.91	411.65
132	196.416	535.943	417.15
132	138.65	400.8	404.74
132	136.53	580.76	403.63
132	108.47	450.97	378.02
132	215.7	531.47	466.56
132	124.67	459.89	453.14
132	246.85	465.06	440.56
132	131.2	380.85	412.33
132	196.33	451.5	268.5
132	126.85	609.82	321.33
132	116.08	427.06	366.53
132	143.76	518.09	281.49
132	124.02	518.21	312.98
132	125.822	576.325	323.569
132	181.751	427.753	312.065
133	181.2	427.57	313
133	123.07	518.17	314.31
133	166.831	479.379	315.119
133	206.38	426.77	280
133	144.58	519.76	279.91
133	125.97	460.36	453.84
133	215.78	531.67	466.86
133	170.81	533.74	469.6
133	130.28	402.65	468.35
133	193.41	533.638	413.53
133	214.02	453.03	488.02
133	134.85	399.34	488.26
133	157.76	488.1	496.16
133	125.67	611.96	323.67
133	117.2	427.19	364.94
133	106.45	453.82	376.84
133	125.617	578.209	321.324
133	136.55	579.79	404.65
133	140.92	401.36	402.07
133	219.96	589.79	412.93
133	132.51	378.68	411.33
133	247.28	462.25	436.32
134	216.61	593.97	412.19
134	137.48	403.53	401.91
134	230.43	583.7	411.07
134	131.03	377.21	410.8
134	119.99	462.39	449.57
134	248.49	462.3	437.42
134	216.05	532.02	466.57
134	139.01	457.9	460.09
134	127.059	612.352	322.818
134	180.8	427.61	312.29
134	121.64	520.21	312.91
134	165.57	474.65	319.87
134	127.33	575.9	312.95
134	194.62	616.23	363.28
134	117.33	426.73	363.6
134	135.17	578.3	403.75
134	107.03	455.87	376.65
134	194.399	535.125	414.546
134	147.41	516.68	276.67
134	157.49	488.41	495.99
134	214.29	453.08	487.81
134	137.3	398.66	492
134	171.23	533.19	469.54
134	128.98	403.33	467.61
135	157.71	488.83	495.7
135	138.04	396.28	494.27
135	213.81	451.26	488.13
135	171.31	532.83	469.46
135	128.91	401.15	464.34
135	139.25	457.47	465.71
135	170.83	531.96	453.22
135	215.72	532.48	466.93
135	117.28	463.71	446.86
135	249.56	462.02	436.54
135	132.6	375.26	412.43
135	232.76	580.18	409.31
135	214.83	595.76	412.48
135	134.98	581.2	402.46
135	139.94	402.72	400.69
135	193.73	615.78	362.35
135	107.68	457.84	378.02
135	167.3	473.66	322.66
135	118.86	426.63	361.73
135	124.5	575.16	308.75
135	180.65	427.94	313.35
135	206.33	426.75	280.83
135	120.23	519.28	312.21
135	152.8	516	274.84
135	194.774	536.26	417.974
135	125.774	619.45	324.294
136	206.45	426.91	280.09
136	196.57	451.57	267.5
136	153.61	515.41	274.02
136	157.53	488.8	496.02
136	139.37	456.17	468.09
136	128.15	400.1	462.89
136	138.64	394.26	496.99
136	214.77	449.73	491.83
136	247.61	465.49	436.4
136	116.61	464.15	444.74
136	171.05	532.33	468.15
136	215.55	532.62	466.47
136	234.24	580.75	407.42
136	213.41	598.34	414.26
136	133.1	373.25	413.48
136	194.99	535.52	415.47
136	123.34	425.75	360.39
136	108.53	456.18	379
136	134.66	581.4	402.01
136	138.36	400.26	400.26
136	123.23	573.1	303.2
136	124.198	623.396	326.71
136	180.06	428	311.59
136	117.07	518.69	317.09
136	167.7	472.45	324.05
137	141.27	398.64	398.6
137	135.39	582.85	402.64
137	213.11	599.4	416.08
137	235.86	579.07	407.82
137	165.19	468.85	320.97
137	118.08	515.55	317.67
137	108.52	457.29	378.29
137	125.53	425.23	358.54
137	155.59	512.62	274.52
137	180.92	428.65	312.65
137	126.07	572.69	294.84
137	193.788	536.051	421.565
137	116.23	465.11	444.54
137	245.58	473.28	437.19
137	253.38	455.37	431.8
137	130.13	369.96	415.76
137	142.39	455.73	469.32
137	126.73	399.7	462.95
137	215.39	532.98	466.29
137	170.46	531.68	466.02
137	139.27	391.47	499.06
137	157.7	488.82	496.84
137	125.855	627.071	321.947
137	216.33	449.96	488.02
138	106.41	459.04	379.48
138	146.6	397.8	393.3
138	123.51	626.2	326.83
138	124.83	425.65	357.69
138	241.8	578.11	404.91
138	212.12	601.71	416.63
138	133.8	589.56	396.86
138	133.99	576.98	407.81
138	246.38	476.88	435.15
138	113.98	466.61	442.24
138	131.48	368.53	413.9
138	257.01	453.44	429.98
138	125.25	397.07	464.51
138	141.67	454.77	470.02
138	170.32	531.73	466.54
138	215.11	533.48	466.69
138	157.26	516.11	272.92
138	161.54	466.41	322.25
138	115.85	514.91	317.86
138	180.22	428.72	312.26
138	127.37	572.65	290.49
138	194.549	536.815	414.074
138	158.71	487.68	496.62
138	215.95	450.55	487.48
138	139.07	388.5	503.05
139	132.28	366.67	415.13
139	193.677	539.564	416.932
139	260.48	452.19	431.93
139	246.58	477.94	435.66
139	113.99	467.68	442.72
139	170.01	531.6	466.3
139	215.46	533.74	466.63
139	125.25	397.41	464.03
139	142.55	451.75	474.51
139	214.14	441.97	484.79
139	217.95	459.25	489.53
139	157.35	493.57	496.96
139	160.5	481.36	499.86
139	140.64	388.29	504.72
139	156.53	523.56	269.49
139	180.52	427.86	312.52
139	128.52	572.88	286.55
139	159.49	465.2	321
139	114.9	515.37	317.95
139	125.05	425.68	357.1
139	125.18	628.91	324.94
139	150.88	397.16	389.34
139	106.2	463.16	376.77
139	133.77	575.72	405.75
139	132.79	591.54	394.74
139	210.2	603.45	417.16
139	242.2	578.57	403.51
140	140.09	385.34	503.7
140	161.83	480.07	500.58
140	157.84	494.11	497.56
140	215.4	438.36	485.63
140	220	460.38	491.82
140	124.95	396.18	464.47
140	144.61	450.19	475.63
140	134.9	573.61	405.65
140	135.29	594.04	394.59
140	156.86	393.91	386.4
140	105.03	467.44	374.57
140	126.4	425.52	355.9
140	124.28	632.7	318.61
140	113.81	511.44	318.19
140	160.09	465.22	320.74
140	215.61	533.5	466.73
140	169.96	530.88	466.24
140	113.14	468.24	442.07
140	246.72	479.58	433.14
140	262.57	450.72	431.04
140	135.62	363.16	415.18
140	209.13	604.85	415.3
140	243.44	576.38	402.58
140	192.735	535.295	418.568
140	157.9	527.07	267.9
140	130.72	572.97	284.07
140	179.79	428.3	312.23
141	160.18	530.42	266.74
141	127.18	424.3	353.75
141	104.22	469.59	374.57
141	122.56	635.03	319.26
141	113.45	509.89	318.77
141	180.92	427.88	311.25
141	160.07	464.52	319.54
141	131.68	573.95	280.53
141	187.43	501.54	295.8
141	158.5	494.89	497.74
141	163.62	478.72	500.78
141	140.52	378.73	504.28
141	134.6	361.25	417.92
141	209.83	606.54	415.17
141	246.35	481.83	431.2
141	193.6	535.09	416.87
141	136.83	594.19	392.56
141	161.39	390.06	384.17
141	133.26	571.05	406.69
141	245.02	576.78	401.94
141	145.97	450.51	476.43
141	124.67	389.58	464.08
141	220.9	460.76	491.77
141	215.74	436.81	486.13
141	112.46	468.31	440.48
141	263.07	447.02	432.29
141	170.98	531.28	467.42
141	215.63	533.69	466.46
142	222.88	461.52	490.95
142	132.44	575.82	280.6
142	158.66	495.85	496.39
142	206.62	427.15	280.31
142	166.12	478.32	499.64
142	189.48	502.89	285.68
142	140.85	374.97	504.44
142	161.89	463.17	318.91
142	172.65	532.53	467.13
142	123.28	385.89	464.05
142	146.15	448.94	479.11
142	163.14	534.47	263.41
142	216.73	434.85	486.99
142	104.25	471.15	373.69
142	263.87	445.91	432.23
142	164.38	387.56	379.35
142	246.73	484.78	432.76
142	138.66	594.96	393.67
142	112.16	468.98	439.47
142	245.98	578.29	400.91
142	215.16	534.28	466.46
142	181.13	428.82	312.61
142	131.62	567.34	404.07
142	113.31	508.52	318.26
142	209.65	608.43	414.84
142	137.54	358.69	416.81
142	123.57	639.69	320.05
142	193.92	535.28	416.57
142	127.14	423.28	352.45
143	141.55	371.85	505.22
143	159.39	496.87	496.15
143	168.28	477.48	500.07
143	218.14	432.63	487.91
143	225.36	462.99	490.51
143	123.57	381.53	462.57
143	149.2	444.77	479.32
143	215.03	533.99	466.3
143	171.53	532.79	465.57
143	264.21	445.24	431.89
143	112.52	469.37	439.71
143	138.48	353.19	417.83
143	208.45	609.03	414.71
143	181.817	427.926	311.25
143	246.97	487.47	429.18
143	191.8	535.48	416.19
143	135.4	598.21	391.36
143	167.98	384.08	378.32
143	127.79	564.55	403.35
143	247.74	577.52	399.52
143	122.52	641.68	319.26
143	115.48	507.71	317.34
143	103.2	473.23	372.06
143	128.72	423.39	351.74
143	129.68	575.62	280.75
143	165.68	537.61	261.38
143	162.23	463.61	316.34
143	190.41	505.16	287.09
144	163.28	462.19	313.65
144	114.43	506.35	317.41
144	130.89	572.57	279.08
144	192.07	508.43	288.53
144	167.21	539.15	257.55
144	123.52	379.51	463.75
144	215.32	533.91	466.04
144	111.83	469.87	438.6
144	264.77	442.05	432.16
144	247.17	488.97	426.82
144	192.6	535.01	415.32
144	142.71	346.85	417.39
144	208.62	608.31	413.32
144	129.08	563.7	402.84
144	248.71	574.39	399.45
144	137.53	598.15	387.33
144	232.38	426.73	381.12
144	103.01	475.91	371.66
144	168.44	381.29	377.21
144	128.6	421.67	351.87
144	120.43	640.85	318.61
144	173.87	533.33	465.16
144	150.39	441.99	480.02
144	219	430.37	489.13
144	227.67	464.12	490.55
144	158.91	496.58	496.78
144	170.16	474.58	501.43
144	142.9	369.46	503.92
144	182.184	431.769	313.336
145	158.91	496.71	497.06
145	144.11	367.28	502.68
145	220.35	427.26	489.1
145	229.02	463.84	489.23
145	170.65	472.32	503.65
145	130.22	572.5	279.28
145	193.79	507.63	289.26
145	164.61	464.08	310.2
145	113.72	505.85	315.88
145	121.61	645.25	317.44
145	128.77	421	351.55
145	191	640.03	363.46
145	172.58	380.51	375.09
145	181.235	431.274	310.227
145	169.1	537.94	256.53
145	264.93	439.46	435.25
145	252.05	491.61	425.08
145	215.91	533.46	466.28
145	110.51	470.71	438.19
145	125.15	374.89	463.68
145	174.42	526.64	463.21
145	150.86	439.77	479.97
145	177.25	540.8	466.1
145	235.48	425.35	378.56
145	102.53	478.16	371.42
145	249.82	570.83	399.12
145	137.62	600.03	386.51
145	209.28	610.28	412.19
145	126.39	562.22	402.84
145	192.87	535.31	418.07
145	143.09	342.15	416.13
146	121.16	650.64	318.66
146	128.8	421.06	351
146	163.54	464.57	308.8
146	113.36	506.06	314.03
146	102.5	479.56	370.76
146	235.66	425.81	380.32
146	190.88	642.67	356.44
146	176.75	379.95	373.65
146	127.68	570.63	276.64
146	195.95	513.01	288.83
146	170.21	537.55	257.12
146	123.28	369.82	464.4
146	215.67	532.79	467.05
146	173.46	525.33	462.8
146	111.35	471.38	436.87
146	220.53	424.92	489.33
146	229.58	465.33	487.63
146	151.11	438.5	481.13
146	176.88	542.27	466.28
146	208.66	611.19	411.63
146	125.74	562	401.04
146	252.47	568.2	396.92
146	139.03	605.55	388.64
146	265.39	437.13	435.05
146	251	493.28	424.54
146	192.19	535.4	416.27
146	144.85	339.48	415.11
146	144.97	361.66	504.11
146	158.58	497.14	496.7
146	171.26	472.2	505.16
146	181.349	430.742	311.741
147	173.09	471.29	504.65
147	196.55	518.71	291.37
147	125.4	569.78	272.13
147	112.79	505.09	314.49
147	163.86	464.12	305.92
147	170.15	537.08	257.61
147	239.54	425.07	376.15
147	104.3	479.76	369.82
147	254.51	566.68	397.51
147	138.2	607.08	387.65
147	128.84	420.83	350.9
147	180.714	430.416	313.227
147	121.71	652.12	319.59
147	179.53	377.43	375.13
147	191.77	644.14	356.35
147	251.06	495.64	424.14
147	264.84	436.64	435.47
147	109.87	471.41	436.34
147	174.32	524.07	461.32
147	125.87	558.5	402.39
147	209.62	612.08	411.35
147	147.27	339.31	414.69
147	191.29	535.25	415.71
147	219.55	421.96	488
147	231.37	463.37	488.18
147	158.06	497.01	496.96
147	145.51	358.26	502.58
147	216.01	533.47	466.98
147	122.21	366.71	465.46
147	177.88	543.68	467.1
147	152.58	438.31	482.87
148	118.1	655.06	321.44
148	111.97	505.4	314.13
148	198.01	521.39	291.9
148	164.21	463.22	302.08
148	206.8	426.4	280.7
148	125.4	568.76	273.32
148	167.43	536.02	256.41
148	124.49	555.9	400.35
148	254.54	564.28	397.75
148	136.58	608.14	384.79
148	237.84	423.36	372.49
148	104.81	482.6	369.71
148	181.02	378.66	375.27
148	191.22	644.69	356.35
148	129.5	421.1	350.1
148	174.38	523.22	460.94
148	216.04	533.6	467.27
148	265.87	432.32	434.37
148	109.38	472.57	436.13
148	191.22	535.62	417.79
148	251.73	496.97	422.23
148	209.86	613.38	410.39
148	150.68	337.08	412.24
148	144.59	351.27	503.24
148	174.4	470.29	507.08
148	221.02	419.39	489.05
148	157.91	496.62	497.56
148	154.21	436.52	484.71
148	232.37	463.8	487.88
148	177.33	545.95	467.22
148	122.92	362.79	467.18
148	180.095	431.039	310.158
149	125.49	568	273.99
149	166.5	534.74	256.13
149	200.54	523.93	290.36
149	163.81	461.93	299.76
149	116.45	654.31	321.33
149	112.9	505.54	314.47
149	188.51	644.41	356.25
149	130.38	421.21	349.54
149	183.42	377.32	376.83
149	105.4	483.53	367.74
149	136.03	609.35	380.79
149	237.69	424.5	372.97
149	125.99	554.09	397.82
149	255.2	561.08	395.96
149	153.04	334.06	414.48
149	211.11	614.75	410.78
149	190.84	536.32	416.39
149	252.52	498.22	423.34
149	108.73	474.62	435.81
149	265.39	428.61	436.15
149	175.87	522.58	460.61
149	216.4	533.18	467.34
149	177.25	547.68	466.19
149	121.48	360.32	469.38
149	156.45	435	484.97
149	234.08	465.44	486.2
149	223.42	418.61	490.31
149	157.7	496.43	498.4
149	144.98	344.61	507.43
149	175.14	469.66	507.27
150	117.29	652.73	321.52
150	113.05	506.17	315.04
150	198.98	529.5	292.16
150	165.3	458.04	298.47
150	183.92	379.01	374.5
150	106.52	488.48	366.07
150	188.74	646.77	355
150	132.08	421.24	348.33
150	256.65	555.49	396.32
150	125.04	551.43	397.14
150	134.88	608.46	381.31
150	239.67	423.61	371.25
150	256.39	500.44	421.28
150	191.48	536.44	415.79
150	154.65	330.39	416.12
150	210.29	615.49	411.36
150	216.56	533.23	467.76
150	177.54	522.02	461
150	107.63	475.67	434.5
150	265.84	426.62	435.48
150	156.28	433.92	485.7
150	236.55	466.51	484.93
150	177.16	549.32	465.18
150	124.33	357.09	468.44
150	146.35	343.05	511.29
150	175.84	467.1	508.27
150	226.34	415.75	490.12
150	157.98	496.81	499.69
150	166.17	534.2	257.35
150	125.79	567.43	273.96
151	166.47	455.55	299.75
151	199.25	531.63	290.91
151	165.78	533.75	257.56
151	127.05	566.39	274.76
151	175.89	465.16	510.47
151	147.53	341.49	512.83
151	158.85	497.03	500.69
151	228.93	414.85	489.71
151	238.01	465.48	484.85
151	155.85	431.17	485.99
151	125.14	351.43	466.2
151	178.16	551.63	463.65
151	217.19	532.68	468.08
151	178.36	521.13	460.98
151	93.67	474.27	433.1
151	265.57	424.8	433.88
151	257.32	501.01	419.28
151	108.07	476.28	433.67
151	157.19	327.39	418.18
151	191.51	537.27	415.14
151	253.77	553	395.72
151	209.29	615.82	411.24
151	132.92	610.63	380.55
151	125.17	550.85	397.23
151	181.78	378.75	375.82
151	239.98	423.01	369.51
151	183.7	647.12	355.96
151	105.07	489.62	364.53
151	132.23	421.46	348.62
151	249.66	582.85	346.84
151	113.25	506.09	315.41
151	118.82	652.17	321.03
152	147.87	339.3	513.22
152	158.79	496.99	501.41
152	176.83	463.92	510.8
152	238.79	465.23	483.96
152	125.69	346.16	466.26
152	230.57	411.47	491.06
152	155.72	429.14	485.75
152	179.33	553.89	462.32
152	93.52	474.95	433.08
152	178.94	520.92	460.17
152	217.25	532.45	468.15
152	257.47	501.03	416.84
152	199.63	536.24	415.53
152	263.94	418.65	432.45
152	108.37	476.87	433.33
152	124.55	549.86	396.71
152	252.9	552.81	394.12
152	207.34	616.94	411.77
152	160.75	323.17	417.39
152	104.23	490.86	362.38
152	240	421.42	367.81
152	180.89	378.62	374.77
152	134.07	611.07	379.66
152	120.27	649.61	319.56
152	250.6	581.3	345.29
152	131.47	421.13	348.9
152	178.36	651.17	357.28
152	114	506.34	315.2
152	165.83	455.53	300.15
152	127.49	566.54	275.32
152	164.83	533.41	258.14
153	165.9	455.09	301.73
153	127.54	566.41	275.67
153	113.79	506.7	315.02
153	197.1	536.19	296.52
153	164.83	533.3	257.82
153	148.75	338.46	513.39
153	177.57	462.24	511.16
153	127.12	343.44	469.22
153	179.73	520.68	459.73
153	217.54	532.09	468.12
153	180.55	555.77	461.45
153	159.16	497.51	501.96
153	228.47	410.34	493.06
153	156.85	427.54	488.45
153	240.23	466.52	483.51
153	207.9	617.51	412.75
153	160.04	320.28	415.49
153	255.5	552.95	394
153	202.28	538.74	414.211
153	123.04	550.47	397.06
153	263.71	415.5	433.54
153	92.7	474.33	433.4
153	258.24	499.84	415.68
153	107.37	476.23	433.49
153	130.81	421.17	349.05
153	176.21	654.36	357.31
153	120.81	647.98	318.65
153	252.06	578.97	339.91
153	180.15	380.69	373.27
153	134.91	611.81	379.12
153	239.78	423.26	365.41
153	102.54	490.28	361.56
154	178.35	461.31	511.77
154	179.27	520.28	459.08
154	217.66	532.11	468.27
154	241.44	466.76	483.24
154	127.95	341.47	466.68
154	228.73	410.19	493.25
154	156.55	427.7	490.65
154	148.32	339.38	513.57
[truncated: 2,101 more rows]

## Sheet: Figure 3c
	anterior_third	anterior_third	anterior_third	middle_third	middle_third	middle_third	posterior_third	posterior_third	posterior_third
time_in_minutes	25th_percentile_speed	50th_percentile_speed	75th_percentile_speed	25th_percentile_speed	50th_percentile_speed	75th_percentile_speed	25th_percentile_speed	50th_percentile_speed	75th_percentile_speed
1.5	0.835682	0.835682	2.22964	0.673381	0.968353	1.34064	0.689305	0.690815	1.40769
3	1.04894	1.04894	2.38068	0.800319	1.08737	1.48111	0.805956	0.807604	1.54012
4.5	1.28061	1.28061	2.48965	0.953578	1.20858	1.65903	0.930217	0.931727	1.72059
6	1.49489	1.49489	2.5537	1.05586	1.27464	1.82443	0.997966	1.03149	1.90745
7.5	1.64028	1.65081	2.57197	1.06433	1.24566	1.93584	1.05503	1.14064	2.11367
9	1.67951	1.70092	2.57295	0.975364	1.15229	1.9898	1.05536	1.25741	2.31719
10.5	1.59669	1.66858	2.57698	0.823989	1.02757	1.91128	1.04424	1.43428	2.53289
12	1.41168	1.57723	2.5915	0.649459	0.873466	1.72501	1.02689	1.67891	2.76151
13.5	1.19044	1.48917	2.62429	0.490807	0.705637	1.4932	1.03192	1.96586	2.9863
15	0.994131	1.47799	2.67293	0.366137	0.565658	1.34273	1.05356	2.26348	3.17335
16.5	0.883198	1.5551	2.71435	0.291086	0.506791	1.32352	1.10989	2.5079	3.29532
18	0.856133	1.68586	2.75192	0.239863	0.533712	1.48431	1.24274	2.69738	3.37827
19.5	0.879058	1.81936	2.78903	0.234033	0.657797	1.84912	1.42954	2.84041	3.43754
21	0.967878	1.93064	2.84326	0.254235	0.856876	2.28575	1.61479	2.91833	3.44846
22.5	1.05311	1.973	2.88415	0.293376	1.05134	2.53672	1.77683	2.95261	3.44101
24	1.10914	1.95165	2.89075	0.336656	1.17396	2.51704	1.79134	2.90896	3.38997
25.5	1.1191	1.89747	2.82715	0.364815	1.17789	2.26243	1.73448	2.84857	3.31314
27	1.09309	1.79838	2.6582	0.364569	1.06873	1.91095	1.62533	2.76439	3.21633
28.5	1.04791	1.67319	2.39044	0.336655	0.899732	1.5361	1.53832	2.65115	3.07965
30	0.991137	1.51746	2.06418	0.293682	0.742233	1.23819	1.4667	2.47165	2.87288
31.5	0.927858	1.33035	1.72665	0.25496	0.635078	1.05592	1.4171	2.22302	2.58426
33	0.857783	1.15752	1.43872	0.231856	0.59221	0.961297	1.34517	1.94085	2.24815
34.5	0.787975	1.00163	1.20223	0.221596	0.589573	0.905087	1.24185	1.65651	1.90074
36	0.725718	0.871108	1.0268	0.211248	0.59173	0.863667	1.11402	1.3886	1.59008
37.5	0.655256	0.771982	0.922378	0.196315	0.569137	0.802895	0.969337	1.16536	1.33787
39	0.606182	0.725273	0.891196	0.178575	0.528526	0.720437	0.814773	0.986038	1.14913
40.5	0.585761	0.744536	0.948137	0.167032	0.490034	0.640316	0.699438	0.864973	1.01936
42	0.586654	0.812683	1.09093	0.167934	0.465222	0.588834	0.630939	0.792742	0.952856
43.5	0.605743	0.909973	1.34351	0.184421	0.45879	0.588019	0.61445	0.761479	0.92437
45	0.634562	1.03035	1.67093	0.211741	0.467795	0.647031	0.639768	0.777859	0.948616
46.5	0.665657	1.14279	2.04614	0.245711	0.489254	0.765206	0.709795	0.853047	1.04173
48	0.724728	1.25464	2.41995	0.281593	0.525839	0.953234	0.83352	0.98694	1.20215
49.5	0.795277	1.30964	2.74544	0.316216	0.593016	1.20018	0.987819	1.17557	1.43236
51	0.900039	1.39997	3.00801	0.338852	0.701146	1.48046	1.17464	1.40079	1.70857
52.5	1.03463	1.54803	3.20594	0.342713	0.852888	1.76254	1.37901	1.63906	1.99921
54	1.18798	1.74979	3.34782	0.322817	1.02219	2.00172	1.56513	1.87345	2.28059
55.5	1.29401	1.99046	3.4743	0.286565	1.18077	2.18155	1.72852	2.09271	2.5338
57	1.32056	2.21427	3.56054	0.24651	1.29629	2.28772	1.85621	2.28685	2.76169
58.5	1.32621	2.39226	3.62139	0.217879	1.39456	2.31007	1.89458	2.43829	2.96849
60	1.30484	2.49959	3.63302	0.204697	1.52395	2.32836	1.84356	2.55984	3.14253
61.5	1.33114	2.56041	3.60827	0.200847	1.73425	2.43117	1.70004	2.59113	3.2853
63	1.44936	2.61077	3.56991	0.197088	2.0317	2.6404	1.52263	2.59429	3.39695
64.5	1.66736	2.65696	3.54167	0.188099	2.36267	2.86758	1.28913	2.48332	3.48506
66	1.9807	2.74523	3.5182	0.175119	2.59201	3.04724	1.12687	2.33227	3.55075
67.5	2.27707	2.77808	3.50333	0.163625	2.68594	3.1554	1.06207	2.18303	3.60812
69	2.45587	2.76884	3.46791	0.158533	2.58487	3.1464	1.12708	2.0872	3.65868
70.5	2.48388	2.70217	3.36585	0.160377	2.36602	3.05565	1.26669	2.06574	3.68286
72	2.36999	2.54866	3.15239	0.168332	2.10874	2.90065	1.47297	2.14767	3.69245
73.5	2.12158	2.31741	2.84082	0.196197	1.9425	2.75898	1.64712	2.28492	3.65701
75	1.78133	2.04995	2.45613	0.252364	1.8078	2.60455	1.77256	2.42558	3.56816
76.5	1.46732	1.78754	2.07481	0.341844	1.63701	2.41849	1.81015	2.48928	3.40667
78	1.20385	1.53624	1.73837	0.46929	1.45384	2.22478	1.77454	2.46612	3.15203
79.5	1.01422	1.32156	1.45874	0.60668	1.33368	2.03587	1.66367	2.28731	2.81921
81	0.879356	1.14056	1.23672	0.720752	1.23532	1.86174	1.54232	2.06705	2.44577
82.5	0.770707	0.987894	1.08367	0.77971	1.16897	1.69773	1.36527	1.77884	2.07242
84	0.678573	0.868186	0.962788	0.78097	1.09791	1.52698	1.18663	1.49366	1.73342
85.5	0.606208	0.770488	0.874021	0.729464	1.02819	1.38835	1.02228	1.24743	1.44923
87	0.529076	0.695898	0.810478	0.634894	0.921034	1.2241	0.899935	1.05621	1.23436
88.5	0.471927	0.651145	0.778357	0.525071	0.820891	1.08533	0.765118	0.895526	1.07072
90	0.447514	0.64628	0.78397	0.432289	0.727707	0.966259	0.672499	0.779758	0.965034
91.5	0.454356	0.682269	0.833429	0.379797	0.650886	0.866248	0.610556	0.703312	0.919028
93	0.485607	0.783932	0.955239	0.386949	0.614331	0.80864	0.584305	0.671298	0.926299
94.5	0.55646	0.966408	1.15861	0.442646	0.637394	0.807448	0.604816	0.701072	1.0036
96	0.643594	1.23851	1.45354	0.528298	0.706022	0.868532	0.687409	0.810178	1.15563
97.5	0.7328	1.59206	1.83462	0.634973	0.824672	1.02242	0.862023	1.02044	1.38877
99	0.812687	1.9945	2.25942	0.748999	0.972768	1.27587	1.07723	1.27779	1.67563
100.5	0.870009	2.38125	2.68193	0.861144	1.12909	1.61837	1.34531	1.60954	2.03341
102	0.897646	2.71082	3.03955	0.960916	1.28478	2.05309	1.64433	1.96885	2.43415
103.5	0.949599	2.9443	3.29543	1.02188	1.3983	2.44762	1.86944	2.31221	2.84613
105	0.990038	3.08799	3.45423	1.00447	1.41801	2.68448	1.99368	2.60918	3.22411
106.5	1.05445	3.17575	3.55827	0.885749	1.31392	2.64798	1.9834	2.85162	3.52303
108	1.16745	3.25188	3.6426	0.699221	1.12399	2.42032	1.82615	3.02556	3.70826
109.5	1.31711	3.34702	3.73262	0.509764	0.922491	2.15985	1.6062	3.15607	3.8052
111	1.41482	3.43835	3.82302	0.36153	0.817318	2.06979	1.38136	3.23958	3.82597
112.5	1.47822	3.47568	3.92009	0.273818	0.787693	2.23459	1.24482	3.26394	3.79089
114	1.48839	3.4315	3.97522	0.235766	0.847704	2.51252	1.21852	3.24162	3.72609
115.5	1.47241	3.29764	3.97119	0.22569	0.927771	2.65588	1.34095	3.23919	3.67488
117	1.44772	3.08192	3.9291	0.231108	0.994051	2.64656	1.46965	3.16094	3.60029
118.5	1.44603	2.81739	3.86753	0.2415	0.975933	2.46846	1.498	3.05432	3.51786
120	1.44349	2.55702	3.78554	0.275775	0.974231	2.27509	1.43414	2.90275	3.40633
121.5	1.47468	2.313	3.65399	0.332749	1.06917	2.1394	1.2586	2.7043	3.29292
123	1.467	2.09431	3.44624	0.405694	1.19094	2.08741	1.06911	2.48698	3.18729
124.5	1.39648	1.87917	3.15074	0.46763	1.18385	2.02178	0.957455	2.27858	3.05793
126	1.27436	1.65816	2.77269	0.502785	1.09505	1.93399	0.918036	2.07323	2.90343
127.5	1.14142	1.45035	2.36225	0.509175	0.946291	1.90828	0.952083	1.87535	2.70689
129	0.984609	1.26451	1.94296	0.499439	0.817063	1.94679	0.994399	1.69697	2.49062
130.5	0.843648	1.09993	1.5909	0.47706	0.713181	1.93147	1.02051	1.51816	2.24401
132	0.727786	0.967034	1.32474	0.451048	0.67049	1.81793	0.988379	1.33663	1.97602
133.5	0.647899	0.872762	1.13193	0.416395	0.643406	1.59615	0.923771	1.19376	1.72669
135	0.587037	0.798677	1.01906	0.383014	0.61264	1.33744	0.847882	1.05768	1.5077
136.5	0.556078	0.749215	0.975714	0.349479	0.592333	1.12071	0.758118	0.945217	1.33265
138	0.560252	0.736973	0.992556	0.324098	0.599653	1.00033	0.684524	0.85574	1.18366
139.5	0.599478	0.770702	1.0791	0.316647	0.628709	0.995255	0.627944	0.780481	1.08544
141	0.675134	0.857989	1.21703	0.324339	0.677986	1.07394	0.589627	0.748441	1.07302
142.5	0.780266	0.988247	1.40361	0.33732	0.737108	1.21134	0.570359	0.764687	1.14572
144	0.892822	1.14066	1.59877	0.347681	0.778257	1.34637	0.582862	0.831978	1.3302
145.5	0.996621	1.31359	1.79167	0.353752	0.794028	1.44872	0.655626	0.977655	1.61548
147	1.11818	1.49559	1.98546	0.358922	0.803581	1.52409	0.750217	1.18917	1.96047
148.5	1.24748	1.68766	2.18045	0.361748	0.80788	1.53824	0.870065	1.44919	2.30979
150	1.40291	1.89663	2.39007	0.37763	0.859223	1.55801	1.02493	1.72255	2.61241
151.5	1.60221	2.13165	2.6183	0.411365	0.936668	1.60613	1.17097	1.98223	2.83689
153	1.80691	2.37314	2.86132	0.452504	1.00769	1.68176	1.29952	2.225	2.99123
154.5	1.98653	2.57209	3.08717	0.489409	1.04526	1.75289	1.43193	2.43076	3.08983
156	2.08937	2.69188	3.24416	0.511085	1.07049	1.80448	1.57657	2.60475	3.17133
157.5	2.09434	2.73425	3.33815	0.510667	1.09415	1.88624	1.73804	2.73654	3.26735
159	2.02034	2.69874	3.33682	0.503798	1.11728	2.0002	1.92325	2.8676	3.38688
160.5	1.91262	2.63567	3.29487	0.518356	1.14755	2.1453	2.09966	2.97741	3.51066
162	1.83168	2.56744	3.23557	0.571013	1.20631	2.33372	2.23564	3.04544	3.61159
163.5	1.76954	2.51532	3.18162	0.646789	1.2458	2.45129	2.3299	3.07185	3.68268
165	1.73411	2.46165	3.12306	0.735215	1.28296	2.47349	2.33665	3.03528	3.69266
166.5	1.68665	2.38148	3.04846	0.82087	1.34457	2.42665	2.27763	2.96063	3.63554
168	1.59936	2.24884	2.93287	0.895917	1.433	2.37286	2.19077	2.83445	3.52865
169.5	1.48777	2.0739	2.77205	0.95237	1.49762	2.3334	2.08061	2.6769	3.37709
171	1.35169	1.88284	2.58422	0.986731	1.51357	2.27504	1.94219	2.51847	3.20997
172.5	1.21783	1.68945	2.38504	0.993103	1.49376	2.18381	1.79601	2.3513	3.00973
174	1.09705	1.50366	2.1724	0.977663	1.45515	2.05442	1.64323	2.17769	2.77831
175.5	0.994658	1.35523	1.98447	0.93694	1.38607	1.90158	1.48827	1.98618	2.51512
177	0.910229	1.22411	1.8121	0.880363	1.2989	1.76608	1.34228	1.80036	2.24123
178.5	0.82547	1.10492	1.65906	0.814353	1.21543	1.65843	1.20588	1.61442	1.97666
180	0.748756	0.997581	1.5152	0.747245	1.12816	1.57171	1.09183	1.44019	1.73132
181.5	0.678434	0.900496	1.3859	0.679628	1.03438	1.48993	0.998201	1.28637	1.52391
183	0.611538	0.812485	1.25817	0.617574	0.940197	1.39688	0.904126	1.14169	1.3578
184.5	0.554534	0.743791	1.154	0.565922	0.850609	1.29286	0.825854	1.02822	1.22006
186	0.509578	0.693047	1.08871	0.520822	0.768007	1.19073	0.752553	0.926303	1.11214
187.5	0.479042	0.663739	1.06971	0.477005	0.697449	1.09217	0.684861	0.839915	1.02402
189	0.467048	0.661635	1.1094	0.43758	0.644961	0.996733	0.62556	0.774588	0.978694
190.5	0.474716	0.690168	1.20944	0.398405	0.606698	0.91115	0.577271	0.726017	0.975739
192	0.502899	0.748823	1.35361	0.364997	0.576879	0.853846	0.534787	0.694338	1.03346
193.5	0.554311	0.847385	1.53195	0.337985	0.555205	0.818487	0.498404	0.678039	1.14322
195	0.632941	0.989762	1.71604	0.31858	0.546087	0.81064	0.468163	0.678295	1.30309
196.5	0.733673	1.18347	1.91657	0.306523	0.545931	0.830668	0.451728	0.697087	1.49356
198	0.872301	1.41143	2.12334	0.300455	0.552579	0.876496	0.453612	0.738152	1.67586
199.5	1.02793	1.66613	2.35209	0.302163	0.570285	0.940988	0.491278	0.81441	1.84351
201	1.20832	1.93264	2.5872	0.309446	0.588703	0.992597	0.564685	0.922192	1.98418
202.5	1.40535	2.18885	2.8043	0.326476	0.605315	1.04244	0.680004	1.06322	2.08839
204	1.59646	2.39872	2.96659	0.35742	0.640911	1.10589	0.82519	1.22799	2.17518
205.5	1.75753	2.53296	3.05853	0.408507	0.728829	1.23105	0.985445	1.41242	2.26187
207	1.86712	2.58674	3.08001	0.474651	0.893378	1.45038	1.14931	1.6077	2.37511
208.5	1.91725	2.56779	3.02946	0.548478	1.12708	1.74422	1.29955	1.79646	2.51135
210	1.90435	2.48937	2.9177	0.626802	1.37646	2.02056	1.43137	1.96287	2.66188
211.5	1.84043	2.37077	2.79532	0.704363	1.57296	2.21134	1.53927	2.10091	2.79542
213	1.74796	2.22799	2.67357	0.774415	1.67648	2.30934	1.61398	2.1965	2.89748
214.5	1.63161	2.0902	2.56898	0.840569	1.6869	2.34238	1.6552	2.25075	2.96155
216	1.5239	1.95744	2.47965	0.898885	1.63014	2.31807	1.64724	2.25048	2.95178
217.5	1.41704	1.83567	2.39895	0.941287	1.54885	2.26503	1.60061	2.20429	2.87637
219	1.3163	1.72489	2.32011	0.961913	1.48619	2.1932	1.52369	2.11336	2.74014
220.5	1.23131	1.6278	2.24506	0.965462	1.44815	2.10879	1.43846	1.99043	2.55876
222	1.16089	1.54475	2.16984	0.94897	1.42418	2.02412	1.35449	1.84527	2.35928
223.5	1.10049	1.47192	2.10028	0.911084	1.39773	1.95401	1.27436	1.69756	2.17056
225	1.04594	1.40766	2.03766	0.851352	1.35292	1.88581	1.20139	1.5588	2.00647
226.5	0.989796	1.34663	1.97034	0.78269	1.27198	1.80759	1.12923	1.43668	1.86856
228	0.929254	1.28533	1.87752	0.712309	1.1658	1.72994	1.05555	1.32074	1.74913
229.5	0.864638	1.21685	1.76183	0.652265	1.05132	1.66597	0.978684	1.21726	1.63222
231	0.798689	1.14139	1.63693	0.607225	0.951179	1.61984	0.897703	1.1137	1.50861
232.5	0.731108	1.06203	1.50299	0.576423	0.876581	1.57601	0.820016	1.01826	1.38152
234	0.665544	0.981073	1.37867	0.555813	0.826987	1.5177	0.746649	0.928683	1.24864
235.5	0.609952	0.904651	1.26949	0.543885	0.793847	1.43012	0.679087	0.847102	1.12287
237	0.563289	0.833375	1.18894	0.539376	0.769326	1.32342	0.617345	0.775335	1.01032
238.5	0.52468	0.766086	1.14232	0.54164	0.742234	1.22465	0.563573	0.716949	0.921767
240	0.491038	0.707086	1.12982	0.538465	0.719201	1.14698	0.517842	0.669899	0.859389
241.5	0.459934	0.662649	1.16394	0.527112	0.695953	1.08383	0.48208	0.638431	0.830057
243	0.437055	0.643299	1.23249	0.508066	0.671778	1.02766	0.456878	0.621869	0.837694
244.5	0.425416	0.656329	1.33926	0.48443	0.64706	0.985268	0.440461	0.62042	0.874367
246	0.428518	0.714702	1.47631	0.4592	0.619595	0.950857	0.428665	0.628174	0.938527
247.5	0.459545	0.822808	1.62954	0.435128	0.594116	0.913214	0.415985	0.63836	1.01401
249	0.518336	0.967409	1.78214	0.417013	0.573383	0.875504	0.400357	0.64249	1.09958
250.5	0.608662	1.14022	1.92516	0.407543	0.563217	0.84911	0.384165	0.647733	1.19147
252	0.719414	1.31963	2.05782	0.403746	0.558381	0.840311	0.372742	0.655978	1.28319
253.5	0.845703	1.4923	2.17926	0.399881	0.554018	0.859359	0.379869	0.68775	1.39284
255	0.969876	1.65029	2.3041	0.39494	0.548426	0.901156	0.412645	0.761217	1.54181
256.5	1.08359	1.78146	2.42784	0.389635	0.543386	0.950597	0.473642	0.884838	1.72869
258	1.18393	1.8915	2.54622	0.384851	0.540258	0.987268	0.566243	1.05486	1.93309
259.5	1.27033	1.97804	2.67297	0.384991	0.547173	1.00981	0.682426	1.25148	2.12514
261	1.34085	2.04293	2.79226	0.394004	0.564197	1.02952	0.806461	1.4451	2.27956
262.5	1.39201	2.07161	2.88385	0.412285	0.594175	1.06131	0.919328	1.6071	2.37278
264	1.40685	2.05302	2.93892	0.438198	0.632438	1.10974	1.01131	1.71646	2.40898
265.5	1.38551	1.99061	2.95106	0.468992	0.677077	1.17089	1.07993	1.76397	2.3841
267	1.31858	1.88039	2.921	0.497061	0.713831	1.22609	1.11971	1.75513	2.32116
268.5	1.22169	1.74948	2.84936	0.513481	0.735854	1.26876	1.13063	1.71275	2.25174
270	1.10579	1.614	2.75335	0.517339	0.742345	1.28967	1.11123	1.64487	2.17661
271.5	0.994493	1.49007	2.62838	0.514456	0.741003	1.29341	1.06698	1.56222	2.09544
273	0.892495	1.38859	2.49233	0.506474	0.736209	1.28187	1.00385	1.46772	2.00668
274.5	0.804235	1.29786	2.33841	0.49489	0.730899	1.26273	0.921773	1.362	1.9086
276	0.731616	1.21584	2.16262	0.48154	0.722131	1.22931	0.829304	1.25092	1.79562
277.5	0.67267	1.13239	1.97597	0.468418	0.706888	1.17443	0.739071	1.13914	1.67364
279	0.623505	1.04829	1.79543	0.455258	0.680644	1.09227	0.660071	1.03047	1.55037
280.5	0.584525	0.963087	1.62178	0.442771	0.64939	1.00036	0.595417	0.932455	1.4284
282	0.552914	0.882172	1.46278	0.4291	0.614695	0.911541	0.545517	0.851389	1.31761
283.5	0.530785	0.814045	1.32044	0.414631	0.581674	0.842539	0.512738	0.786895	1.21739
285	0.513482	0.755028	1.19824	0.400679	0.554042	0.792883	0.49055	0.737272	1.1229
286.5	0.496672	0.705691	1.08877	0.390376	0.535742	0.758295	0.475037	0.698319	1.04012
288	0.4775	0.663923	0.994273	0.382376	0.526005	0.730482	0.463108	0.665478	0.968206
289.5	0.457878	0.62673	0.912221	0.374665	0.520766	0.711293	0.451156	0.637524	0.907949
291	0.436872	0.596682	0.850987	0.367417	0.516357	0.699888	0.438223	0.610023	0.854487
292.5	0.417968	0.575084	0.813821	0.361752	0.508709	0.694223	0.424303	0.580387	0.808298
294	0.403875	0.561577	0.804113	0.357107	0.496815	0.692236	0.409092	0.549786	0.767176
295.5	0.394792	0.555321	0.826456	0.354153	0.483371	0.688249	0.394072	0.519739	0.729544
297	0.391624	0.556398	0.875052	0.352085	0.471897	0.678794	0.381462	0.49291	0.698633
298.5	0.394492	0.561952	0.941778	0.351332	0.465044	0.661688	0.372438	0.473821	0.678279
300	0.401455	0.571916	1.02028	0.351376	0.46163	0.640993	0.368337	0.465127	0.671371
301.5	0.412093	0.587	1.10967	0.350867	0.460574	0.622078	0.369211	0.469552	0.682231
303	0.424186	0.606892	1.19978	0.349875	0.461455	0.607598	0.374	0.484881	0.707966
304.5	0.436243	0.63224	1.29766	0.349233	0.464164	0.596626	0.382601	0.510191	0.759915
306	0.446616	0.663602	1.40774	0.349254	0.46891	0.591982	0.395423	0.545116	0.834942
307.5	0.455822	0.704897	1.541	0.351425	0.47396	0.594998	0.412242	0.588189	0.938417
309	0.465582	0.759171	1.69949	0.356718	0.478709	0.604107	0.432528	0.636909	1.06915
310.5	0.475831	0.820893	1.85101	0.363124	0.481467	0.612567	0.457574	0.695217	1.22476
312	0.488756	0.885801	1.96839	0.36958	0.482508	0.618847	0.484643	0.760815	1.39343
313.5	0.50432	0.950668	2.03887	0.374559	0.484552	0.623139	0.510816	0.8305	1.5582
315	0.520823	1.00659	2.05813	0.376325	0.4881	0.628657	0.534531	0.893733	1.69363
316.5	0.535382	1.04229	2.03015	0.373532	0.492463	0.635672	0.554612	0.948212	1.79282
318	0.545485	1.05456	1.96242	0.367714	0.495184	0.644373	0.570219	0.988504	1.85402
319.5	0.549559	1.04446	1.881	0.361016	0.494682	0.65234	0.582235	1.01144	1.87449
321	0.547339	1.01867	1.79508	0.355673	0.490271	0.655406	0.587285	1.01121	1.846
322.5	0.54061	0.981338	1.71636	0.353343	0.483254	0.653982	0.584522	0.988544	1.7735
324	0.530334	0.932292	1.63887	0.354571	0.47665	0.651875	0.571835	0.946429	1.66086
325.5	0.516731	0.874697	1.55679	0.35778	0.472868	0.649108	0.550628	0.890517	1.52338
327	0.503857	0.818285	1.47732	0.362574	0.473724	0.648416	0.521664	0.823733	1.37204
328.5	0.490252	0.765292	1.39719	0.367638	0.478835	0.648963	0.490808	0.754279	1.22094
330	0.476552	0.717598	1.3168	0.373163	0.487592	0.652788	0.460383	0.688129	1.07892
331.5	0.462567	0.677234	1.23846	0.379974	0.497438	0.659633	0.432131	0.631874	0.962064
333	0.449722	0.645345	1.16093	0.387251	0.506772	0.668364	0.407751	0.583273	0.869218
334.5	0.437171	0.618577	1.084	0.394713	0.513835	0.679926	0.388298	0.544892	0.797413
336	0.426397	0.597299	1.00221	0.401934	0.520217	0.690924	0.372342	0.516579	0.744326
337.5	0.41629	0.578478	0.921489	0.407887	0.525334	0.697726	0.3609	0.497064	0.703819
339	0.406345	0.562647	0.845889	0.409051	0.527125	0.697121	0.352542	0.483355	0.674446
340.5	0.397475	0.548636	0.784201	0.404632	0.522615	0.687218	0.347735	0.473865	0.651458
342	0.389515	0.534999	0.737558	0.397251	0.514679	0.671403	0.344513	0.467358	0.631628
343.5	0.381713	0.521517	0.705392	0.389052	0.5043	0.654213	0.342675	0.461819	0.615188
345	0.374304	0.508997	0.6848	0.380864	0.49478	0.639958	0.340689	0.456794	0.601265
346.5	0.367711	0.497932	0.673868	0.373639	0.486325	0.631778	0.339808	0.450893	0.590548
348	0.362892	0.490335	0.668015	0.366889	0.480169	0.624216	0.339114	0.444957	0.581558
349.5	0.35997	0.485293	0.666354	0.361165	0.473827	0.614827	0.338822	0.439307	0.575045
351	0.359679	0.483451	0.666992	0.356286	0.466779	0.602986	0.338764	0.434494	0.571082
352.5	0.360609	0.482916	0.670454	0.353665	0.460261	0.59289	0.339816	0.431642	0.568582
354	0.363147	0.483589	0.676599	0.352929	0.455965	0.587497	0.342474	0.432125	0.569092
355.5	0.366752	0.486374	0.690251	0.353049	0.453937	0.586915	0.347316	0.436032	0.572125
357	0.371498	0.493001	0.711919	0.352043	0.453331	0.588889	0.353559	0.443097	0.5782
358.5	0.377696	0.503451	0.74457	0.348856	0.452533	0.591504	0.360093	0.450946	0.587942
360	0.384823	0.517864	0.788132	0.343854	0.449427	0.590406	0.365614	0.458974	0.599968
361.5	0.392921	0.535086	0.845575	0.338623	0.442886	0.583	0.369324	0.466033	0.61488
363	0.401468	0.552591	0.904959	0.3333	0.432767	0.569745	0.370606	0.472067	0.632779
364.5	0.40962	0.569153	0.967094	0.328479	0.421879	0.552863	0.37006	0.47673	0.652753
366	0.416184	0.584484	1.02804	0.325249	0.412605	0.536567	0.367963	0.480863	0.675923
367.5	0.420694	0.599033	1.08635	0.32452	0.406992	0.52469	0.366096	0.485394	0.69975
369	0.423478	0.612071	1.13311	0.325258	0.404743	0.519186	0.365808	0.49137	0.724812
370.5	0.424015	0.621068	1.16505	0.326434	0.4053	0.517019	0.367324	0.497915	0.747207
372	0.422563	0.625894	1.17979	0.327441	0.406689	0.516641	0.368882	0.503142	0.766537
373.5	0.419433	0.626621	1.17868	0.327638	0.408035	0.516913	0.370519	0.507052	0.780327
375	0.415639	0.624311	1.1648	0.327759	0.409024	0.516857	0.371059	0.508489	0.785586
376.5	0.413281	0.618461	1.14001	0.327885	0.409617	0.5149	0.370156	0.506302	0.783747
378	0.412556	0.611912	1.10961	0.32784	0.409277	0.511437	0.36765	0.500761	0.771475
379.5	0.413226	0.607072	1.08447	0.326919	0.407779	0.505929	0.364501	0.492936	0.749458
381	0.414404	0.602615	1.05619	0.325335	0.405019	0.498758	0.360779	0.484008	0.720758
382.5	0.415464	0.597221	1.02477	0.322809	0.401431	0.492532	0.357661	0.476097	0.689946
384	0.415214	0.589029	0.987948	0.320916	0.39846	0.489644	0.35489	0.47054	0.664279
385.5	0.412648	0.57887	0.94736	0.320584	0.397624	0.491168	0.353035	0.467023	0.645633
387	0.408335	0.567556	0.902647	0.321907	0.398522	0.496921	0.352442	0.465863	0.635572
388.5	0.403355	0.554707	0.856047	0.323153	0.400232	0.504433	0.352892	0.466471	0.630628
390	0.39833	0.541567	0.810806	0.322595	0.401689	0.510427	0.353125	0.466588	0.627709
391.5	0.393641	0.529516	0.768624	0.319355	0.402943	0.514608	0.353164	0.465337	0.623969
393	0.388248	0.519088	0.732196	0.314581	0.403288	0.516707	0.351664	0.462107	0.617099
394.5	0.38255	0.509884	0.700316	0.310612	0.402963	0.518508	0.348535	0.456702	0.608632
396	0.376355	0.50191	0.674984	0.309485	0.402492	0.520519	0.343057	0.449757	0.597802
397.5	0.370396	0.495347	0.656839	0.311663	0.402528	0.525279	0.336361	0.441925	0.585714
399	0.364211	0.490032	0.645042	0.316716	0.403618	0.532321	0.328707	0.433696	0.573318
400.5	0.358622	0.485665	0.636914	0.322534	0.405993	0.54062	0.321397	0.426179	0.562666
402	0.354066	0.482086	0.631864	0.326236	0.407827	0.546992	0.314982	0.419518	0.553217
403.5	0.350947	0.478969	0.627022	0.326458	0.40833	0.547308	0.309978	0.413617	0.545599
405	0.349089	0.476812	0.620432	0.323592	0.40671	0.539165	0.306752	0.408147	0.540114
406.5	0.348783	0.474817	0.613104	0.318842	0.403225	0.526232	0.304562	0.403378	0.537211
408	0.350202	0.472774	0.604991	0.313914	0.398783	0.513236	0.30319	0.39978	0.535297
409.5	0.352424	0.470918	0.598106	0.309577	0.394958	0.50382	0.302815	0.397143	0.532768
411	0.354866	0.46869	0.593924	0.306618	0.392997	0.498438	0.302959	0.395402	0.528169
412.5	0.356627	0.467056	0.593774	0.306484	0.394154	0.500357	0.303724	0.394186	0.522666
414	0.357326	0.466848	0.602209	0.308312	0.398311	0.508668	0.305268	0.394141	0.51634
415.5	0.357781	0.468429	0.619961	0.312035	0.403993	0.520588	0.307132	0.394729	0.510894
417	0.358464	0.472171	0.649441	0.316185	0.408812	0.531601	0.309299	0.395378	0.506212
418.5	0.360292	0.477814	0.687232	0.320148	0.411236	0.53843	0.31105	0.396349	0.504556
420	0.363632	0.485267	0.732519	0.323536	0.41119	0.540074	0.31208	0.397514	0.505597
421.5	0.368166	0.492631	0.778749	0.325686	0.409528	0.538502	0.313059	0.399241	0.508593
423	0.372263	0.498882	0.816568	0.327025	0.407649	0.535152	0.314697	0.40137	0.512458
424.5	0.374635	0.502513	0.840097	0.327133	0.406029	0.53169	0.316742	0.403757	0.516722
426	0.375204	0.502707	0.846044	0.324811	0.403968	0.5273	0.319219	0.405891	0.520042
427.5	0.373631	0.500553	0.837595	0.321289	0.400518	0.522459	0.321839	0.407811	0.52268
429	0.371407	0.496107	0.817264	0.316457	0.395796	0.516271	0.32376	0.409212	0.524482
430.5	0.369144	0.489864	0.786709	0.312083	0.391217	0.510106	0.324416	0.409448	0.525442
432	0.367579	0.483653	0.752964	0.307988	0.387533	0.505687	0.323946	0.409041	0.525724
433.5	0.36701	0.478637	0.720735	0.305237	0.385672	0.504488	0.322812	0.408323	0.52661
435	0.367297	0.475043	0.695272	0.304026	0.385287	0.506457	0.321916	0.408303	0.529035
436.5	0.367273	0.471861	0.674098	0.30446	0.386403	0.510696	0.32146	0.409175	0.533238
438	0.36599	0.46866	0.657221	0.305558	0.388172	0.515336	0.321663	0.410998	0.539128
439.5	0.363501	0.464565	0.643721	0.306774	0.389596	0.517869	0.322456	0.41381	0.545456
441	0.360043	0.459428	0.631815	0.306926	0.389594	0.515979	0.323356	0.416775	0.551723
442.5	0.355802	0.453389	0.61967	0.30597	0.388382	0.510648	0.323734	0.419205	0.55693
444	0.351303	0.446862	0.606048	0.303789	0.387756	0.504627	0.323494	0.420279	0.559466
445.5	0.347298	0.441194	0.592787	0.301531	0.388962	0.500942	0.323068	0.420516	0.560163
447	0.344423	0.437403	0.581645	0.300326	0.391838	0.501172	0.322757	0.420572	0.560831
448.5	0.34292	0.435027	0.572521	0.301107	0.395146	0.505019	0.323073	0.420263	0.561741
450	0.342293	0.433638	0.565975	0.303182	0.396523	0.509706	0.323847	0.419909	0.562701
451.5	0.342255	0.433225	0.562777	0.304805	0.395296	0.511529	0.324698	0.418967	0.563358
453	0.342876	0.43387	0.56323	0.304392	0.391741	0.509773	0.325071	0.417046	0.562939
454.5	0.343785	0.435508	0.566148	0.301725	0.387546	0.506888	0.324297	0.41409	0.560788
456	0.345055	0.43806	0.571312	0.297467	0.383957	0.50372	0.322594	0.410394	0.557515
457.5	0.345839	0.440652	0.5774	0.293256	0.381555	0.501614	0.320442	0.406719	0.55378
459	0.346133	0.443135	0.583081	0.290332	0.380151	0.500376	0.318793	0.404402	0.550635
460.5	0.34601	0.44474	0.587325	0.288949	0.379482	0.499891	0.317595	0.403851	0.548635
462	0.34529	0.444877	0.589468	0.289475	0.379891	0.500888	0.317494	0.404828	0.546827
463.5	0.344348	0.44376	0.589987	0.291402	0.381822	0.503288	0.318266	0.407202	0.5454
465	0.343193	0.442067	0.589976	0.293797	0.384107	0.507216	0.319405	0.409964	0.543411
466.5	0.342023	0.440429	0.589567	0.296185	0.385224	0.511188	0.320557	0.411946	0.54044
468	0.340682	0.43937	0.589279	0.298318	0.385203	0.514262	0.32116	0.412778	0.535351
469.5	0.33898	0.438178	0.588866	0.300402	0.384985	0.518271	0.321329	0.41236	0.529877
471	0.336738	0.436693	0.588167	0.302817	0.385886	0.523582	0.320944	0.411107	0.524849
472.5	0.333281	0.433728	0.585529	0.305867	0.388022	0.530661	0.32058	0.409635	0.520653
474	0.328813	0.429885	0.58228	0.309379	0.390849	0.536112	0.320134	0.408288	0.517666
475.5	0.323842	0.425532	0.579119	0.311875	0.393907	0.536783	0.31912	0.407079	0.514842
477	0.318942	0.421781	0.577327	0.313007	0.396674	0.533326	0.317824	0.405685	0.511944
478.5	0.315327	0.420127	0.578533	0.312832	0.397896	0.52755	0.315761	0.403888	0.509108
480	0.31338	0.420947	0.582199	0.311506	0.39848	0.522014	0.31317	0.401206	0.50594
481.5	0.313318	0.423628	0.587539	0.309411	0.397982	0.517116	0.310596	0.398113	0.503039
483	0.315272	0.427241	0.591953	0.30702	0.397674	0.51355	0.308347	0.394906	0.500711
484.5	0.318957	0.43036	0.59496	0.304292	0.39753	0.512001	0.307203	0.39233	0.499625
486	0.323557	0.432395	0.596289	0.301521	0.396978	0.511154	0.306707	0.3913	0.5001
487.5	0.327797	0.432944	0.596117	0.298555	0.394823	0.51007	0.306856	0.391512	0.501161
489	0.331322	0.432951	0.596568	0.295697	0.391114	0.507281	0.307058	0.392094	0.502237
490.5	0.333812	0.432935	0.597267	0.293284	0.38623	0.502651	0.307246	0.392249	0.501971
492	0.334644	0.433147	0.598284	0.292084	0.381424	0.497697	0.307312	0.391346	0.499767
493.5	0.334067	0.434111	0.597518	0.291698	0.377312	0.493705	0.307312	0.389734	0.496438
495	0.332692	0.435146	0.594703	0.291743	0.37512	0.491145	0.307429	0.388046	0.492863
496.5	0.331059	0.435748	0.590001	0.291747	0.375047	0.490003	0.307836	0.386839	0.49123
498	0.329811	0.435701	0.584958	0.292041	0.376555	0.490531	0.308388	0.386685	0.492539
499.5	0.328349	0.434329	0.580274	0.292569	0.379142	0.49325	0.308929	0.387902	0.496747
501	0.327414	0.431595	0.576729	0.292789	0.381266	0.497244	0.30953	0.390298	0.503595

## Sheet: Figure 3d
	low_density_bin	low_density_bin	low_density_bin	medium_density_bin	medium_density_bin	medium_density_bin	high_density_bin	high_density_bin	high_density_bin
time_in_minutes	25th_percentile_speed	50th_percentile_speed	75th_percentile_speed	25th_percentile_speed	50th_percentile_speed	75th_percentile_speed	25th_percentile_speed	50th_percentile_speed	75th_percentile_speed
1.5	2.21691	2.77921	3.47497	1.7521	2.125	2.93126	0.88222	1.29485	1.81912
3	2.38798	3.03407	3.801	1.66326	2.38481	3.13856	0.852988	1.36978	1.93878
4.5	2.6224	3.34806	4.37786	1.89404	2.55134	3.3152	0.901194	1.46495	2.07548
6	2.97841	3.54697	4.81179	1.97735	2.59146	3.45466	0.97629	1.455	2.048
7.5	3.02272	3.81761	4.81474	1.89803	2.43953	3.33175	0.832524	1.30127	1.9216
9	2.8404	3.91232	4.71841	1.77612	2.39938	3.36918	0.818443	1.1578	1.68027
10.5	3.01049	4.00401	5.01987	1.76407	2.4782	3.36292	0.732883	1.09878	1.65466
12	2.94681	4.24595	5.00362	1.70353	2.50593	3.23787	0.629057	1.00113	1.58808
13.5	2.76111	4.3123	5.40603	1.54675	2.09805	2.85093	0.565065	0.867152	1.35441
15	2.63965	3.98935	4.73785	1.42428	1.90841	3.14576	0.50131	0.757167	1.19557
16.5	2.90109	4.06169	4.95303	1.36734	1.8354	2.60429	0.493907	0.718552	1.23296
18	2.81976	4.05314	5.36188	1.27159	1.75133	2.32774	0.485977	0.693627	1.12254
19.5	2.38823	3.96145	5.21804	1.23032	1.54799	2.24942	0.437771	0.687188	1.01041
21	2.03828	3.51653	4.74612	1.16065	1.55667	2.18403	0.395432	0.584378	0.886706
22.5	1.80997	3.47415	4.82705	1.05318	1.46144	2.36116	0.392164	0.595088	0.874385
24	1.62634	3.05469	4.16261	1.04461	1.29833	1.98397	0.375327	0.568547	0.809782
25.5	1.32789	2.31431	3.22562	0.95622	1.24253	1.79622	0.427301	0.572385	0.782271
27	1.01017	1.51161	2.31106	0.848439	1.22229	1.61594	0.394825	0.549671	0.728785
28.5	0.845108	1.10499	1.68843	0.788524	1.10314	1.41222	0.368223	0.51896	0.67638
30	0.759055	0.991663	1.35627	0.757473	0.984138	1.40864	0.396166	0.470434	0.584374
31.5	0.722626	0.906831	1.26131	0.623924	0.924695	1.31117	0.376213	0.472505	0.626224
33	0.683055	0.809756	1.12136	0.627793	0.846466	1.13821	0.355146	0.464394	0.6515
34.5	0.536977	0.750988	0.997384	0.599429	0.869608	1.02626	0.371933	0.547659	0.669705
36	0.438289	0.651051	0.845139	0.506218	0.691801	0.87115	0.398721	0.545589	0.734489
37.5	0.402287	0.593619	0.77714	0.53383	0.711665	0.865263	0.406747	0.556651	0.708217
39	0.417514	0.52467	0.700904	0.442197	0.580537	0.745215	0.345474	0.491013	0.643105
40.5	0.357386	0.509127	0.680852	0.358163	0.477103	0.644908	0.370098	0.459481	0.584317
42	0.345021	0.480986	0.673277	0.313256	0.393958	0.489832	0.347615	0.447158	0.559439
43.5	0.383519	0.587195	0.979991	0.254355	0.34258	0.450325	0.277851	0.408266	0.515022
45	0.418419	0.761447	1.33604	0.256887	0.325687	0.467828	0.285513	0.374619	0.488955

## Sheet: Figure 3e
during_phase_a	during_phase_a
local_nuclear_density	nuclear_speed
4.20264	3.93355
5.92375	1.27215
7.23777	1.64424
7.27612	4.74225
7.39081	2.50914
6.85628	3.78199
6.39644	4.69964
5.74135	1.74387
7.17496	2.60345
9.55208	2.42293
9.47436	2.16284
8.70275	2.31813
7.67184	2.32634
6.40101	3.08903
11.364	0.984022
10.7426	1.44535
9.98846	2.6538
8.93695	3.15678
8.52356	2.4984
6.5521	1.69094
9.40714	3.17407
7.62913	3.04139
6.27102	2.75448
5.9272	3.29947
5.61016	4.99785
4.37043	3.29408
4.29594	2.36878
8.59881	3.36929
8.11108	4.35985
7.44969	4.43502
7.67958	4.73379
7.81008	3.95937
5.83091	4.28258
5.28628	5.15078
8.64422	2.76034
7.56826	3.00617
7.29871	2.01166
6.56414	2.33356
6.41588	2.57137
5.68001	3.20914
4.7797	3.78601
11.0199	0.83236
8.74044	0.725004
8.97213	0.617237
8.55405	0.518123
10.5285	0.275435
8.23103	0.634435
7.29046	1.06243
8.29293	5.95017
6.4697	6.32405
5.81135	4.36833
5.35899	4.50865
6.25665	4.54996
4.32253	1.5735
4.19199	2.32963
3.55494	4.81245
3.98574	4.93726
3.79644	5.68728
3.59135	3.4805
3.56037	3.20822
3.67832	3.77237
3.46514	3.68448
3.98082	1.26286
5.66443	1.48027
5.18227	4.64661
4.41562	4.23345
5.82502	2.80704
6.28031	3.28405
5.5945	4.06386
4.05523	2.12914
4.73458	2.81789
4.40893	4.46597
2.60332	5.02032
2.36794	2.79962
3.5277	2.20812
1.81681	2.8621
5.57461	1.83667
6.90778	1.36645
6.96775	1.21096
5.09433	3.24772
5.68416	2.59147
7.32614	0.814864
5.15536	1.52317
5.25015	2.80793
5.10358	2.9112
3.98429	3.24158
3.66438	3.61962
4.66962	4.47469
2.36209	5.9602
2.31132	7.36314
5.5894	2.48483
5.34624	3.12386
3.4348	3.24024
3.53884	3.65121
5.24215	5.47747
3.73873	3.76857
4.03165	2.29468
4.70887	6.03707
4.94327	3.67797
4.80657	2.57822
4.78428	2.13593
4.44407	2.57544
3.95047	4.15738
3.59214	5.27687
2.8815	4.20031
2.5781	4.92079
2.26346	6.04331
2.29289	4.98192
2.3583	2.86793
2.4187	4.04171
3.14712	4.72136
5.27474	2.83927
7.02854	2.05317
6.74868	3.33938
6.82897	5.48582
6.90738	6.10196
7.04387	5.94419
6.88055	3.49372
6.23087	1.06196
7.47591	1.19935
7.60622	1.16731
8.18791	1.31191
7.53285	1.7475
6.6374	4.05324
6.10375	3.19287
5.12754	4.1713
4.4113	3.58952
4.4843	4.37789
3.86414	4.95834
3.74809	3.83913
3.37017	2.95853
3.57278	4.19925
6.1807	2.61553
5.95316	4.18699
6.304	5.03649
6.04165	4.91333
5.36802	4.95777
4.70181	3.61292
4.88743	4.66304
5.37237	4.10743
7.80194	2.54711
5.74317	3.4732
8.27811	2.3554
6.39168	2.96089
8.57885	2.92862
10.6154	5.80224
3.55262	2.3101
5.74931	3.13411
5.2011	5.44933
6.93084	4.97614
4.74955	4.18562
5.52721	3.03813
5.38724	2.02902
10.406	3.52224
10.6626	4.62436
9.94582	3.06493
11.3291	4.24555
11.0847	4.37115
8.15783	2.70007
8.35152	2.94643
8.39167	4.0603
8.79983	1.91127
8.8318	2.47647
9.90053	3.99102
10.6485	4.5748
5.27747	2.19857
5.48432	4.10167
5.49546	3.71586
4.32802	2.95315
7.34471	1.60563
7.42223	5.33325
8.08153	4.86252
7.25242	1.92598
6.66796	6.35841
7.78367	6.58462
7.08827	3.08008
8.87764	4.47425
11.4725	6.36738
9.89413	4.93531
6.2287	4.32154
5.87661	3.61925
6.41631	4.99106
6.63485	6.77929
7.02638	3.72041
6.15441	3.31159
7.20623	7.6794
4.51617	4.11321
4.51517	4.64504
4.61566	4.79383
4.23683	2.84938
5.77152	3.99157
5.07709	5.21924
5.11449	3.80641
5.82893	2.84055
4.48692	6.78946
5.40379	5.94849
5.07539	4.53951
5.40634	4.73398
5.12915	4.97675
5.19482	5.06368
6.97079	2.79733
6.52789	1.89434
6.12728	1.99074
5.77983	2.60508
6.208	4.19325
5.20917	4.69981
4.98618	5.54737
6.63605	2.28491
6.33541	2.84834
6.45723	4.43218
6.95745	3.26989
6.81902	2.79998
6.61058	5.33866
5.87678	4.49913
7.04614	4.97538
6.49879	4.51566
8.17804	3.84737
7.59358	1.35069
7.16248	4.93841
7.42876	4.64305
6.93021	3.91676
5.43288	4.95142
5.36061	1.57003
5.2353	3.03308
5.40521	5.39297
5.82035	5.40955
5.47759	3.62656
3.3357	3.97096
5.65055	1.20641
6.45387	2.76785
6.00719	4.4145
6.23435	3.88332
6.4416	1.5334
6.62861	4.08793
5.58359	1.04275
7.86733	4.01872
8.43799	5.32685
10.2412	2.4863
8.52984	3.30173
9.1231	3.48325
8.27571	3.06199
7.19015	2.21063
5.84351	4.13456
6.74017	4.22917
5.79702	2.39702
6.5322	3.43172
5.39967	4.86783
6.05153	3.93828
6.24649	5.57059
5.72328	3.24817
6.5817	5.44295
8.39055	5.07654
9.31592	3.91361
7.94688	3.42209
8.09604	5.15827
8.13057	4.23642
4.04686	4.32692
3.91291	4.13189
4.3498	3.8884
4.29687	1.79
3.85721	6.59231
4.17021	6.16553
4.45571	4.54445
7.25417	1.85722
6.49273	2.0736
5.89445	1.54829
7.02795	3.87441
6.53279	1.97689
6.36904	1.8594
5.72202	2.34319
7.75362	2.1409
7.21667	2.76594
6.75606	2.17276
6.79501	5.40101
6.6247	4.90247
5.15299	3.58507
4.72693	2.01017
3.9248	1.30833
3.9313	1.28194
3.817	0.707916
3.97485	0.612466
3.8962	0.611985
4.18997	0.505456
2.10037	0.495101
3.85505	2.18819
3.51297	2.54535
3.50501	3.78058
3.14407	3.72892
3.00099	4.10458
2.92276	4.79611
1.57187	3.80453
5.8782	4.51087
7.28942	2.98139
8.09226	3.79368
9.15536	2.23934
8.5535	2.88955
9.45226	3.64004
9.46248	5.24543
5.29747	4.33913
6.53917	2.15599
6.83899	3.4039
6.80678	3.71485
7.0742	2.05768
7.18732	2.24327
7.07819	1.56369
2.94146	2.92674
3.57068	4.05035
3.43728	3.74566
4.14658	3.83888
5.55493	4.59713
5.93417	3.75861
6.33716	2.01896
5.40328	2.70394
5.68123	5.00443
6.12234	2.30863
4.9704	1.22318
7.27714	3.51413
7.19087	5.48489
6.55602	5.41633
7.08349	4.04851
7.90416	1.75421
7.4747	2.49632
7.0904	5.36314
10.5092	3.51841
10.8807	3.04285
11.4005	1.54869
10.7823	1.34782
10.3054	3.23019
9.54572	4.49417
8.24294	2.87563
8.37424	3.55924
7.73148	2.95428
7.57273	4.89898
6.49747	2.81812
7.19926	5.88333
10.4235	6.07295
10.7918	5.69224
10.1209	3.5676
9.78693	1.76546
8.46418	3.73031
8.63312	5.74416
7.75269	5.30306
9.60973	3.34044
9.76705	4.70599
10.2391	5.66857
10.5249	2.20652
9.56849	4.17988
9.97841	6.4707
8.0358	6.16663
8.38381	2.30623
9.17042	2.18434
9.60388	2.86296
10.3174	3.32969
9.93773	5.2336
9.84232	2.89069
8.31068	1.58273
10.369	1.96088
10.7663	2.84416
11.3842	2.00685
9.65504	3.1298
9.74262	2.94746
10.9158	2.98532
10.7763	3.51884
6.4434	4.79414
6.26041	4.74509
7.70752	5.95077
7.59638	4.14241
7.82623	8.17916
8.06159	4.15971
8.37253	6.78124
6.89834	2.43214
6.41168	0.479603
6.88689	2.58968
6.44307	2.87599
6.79951	4.32957
6.89995	1.78015
6.55629	3.22835
9.47301	1.3396
9.55011	3.323
8.89337	2.86737
9.08797	2.15317
8.44654	3.13445
7.93788	4.36989
8.79007	3.0808
11.1811	3.11062
11.7105	2.05908
9.81152	1.57296
8.59784	3.65909
8.30459	2.45924
9.11778	2.23028
7.0471	1.75022
9.75751	5.20605
8.89719	4.8795
8.61912	4.99326
8.75419	4.50091
8.12807	4.04381
8.47274	5.47963
7.52478	5.84248
10.1031	1.87168
9.30092	4.51349
11.4539	3.0408
10.3209	4.34577
11.2715	1.86006
10.3827	2.18193
11.4523	4.43672
10.5786	0.931824
9.98075	0.713691
10.545	2.69027
10.4077	3.29917
10.6011	6.86568
10.266	9.57507
10.1769	6.29494
10.6784	4.65635
10.98	4.39542
10.9828	4.94246
11.493	2.94411
11.4303	3.84163
11.2802	5.39851
5.39331	2.00237
5.40089	4.17887
5.58435	3.4956
5.87651	2.01453
7.59244	3.77059
8.89342	4.21126
9.2873	1.98433
7.70255	4.31721
8.18128	2.87837
7.45152	3.31825
7.48572	3.79149
9.88097	3.37306
10.7455	3.0486
11.1397	4.96056
8.42103	4.21014
7.76341	3.40541
9.19683	4.89326
8.24641	6.48244
7.60003	5.80609
6.00681	4.53764
6.04182	4.61532
9.3233	3.20775
8.74624	2.16356
10.6652	2.17019
10.2322	3.62854
10.8125	2.23506
9.1186	4.0386
9.06486	3.90113
6.17885	3.71031
7.30114	2.79702
8.62365	4.07777
6.36118	3.76234
7.1965	5.86956
6.90929	8.21621
6.72753	4.43458
6.2884	2.02694
5.98643	3.74849
7.51242	4.41651
5.73025	2.39593
6.4205	3.45707
7.25228	5.53529
7.2809	6.48113
7.85421	5.25118
7.12237	5.47729
9.37593	4.3337
9.94719	5.02618
9.79976	4.80069
6.64035	4.90046
8.21237	3.57014
7.25395	4.59213
8.82562	2.76564
9.43995	0.761769
9.84457	1.54361
8.92934	1.07202
7.50302	1.34218
6.31805	2.4406
4.70996	3.41363
4.89479	6.58389
3.72105	5.8368
4.01304	4.16156
5.13582	3.68374
6.10816	3.0395
7.35767	1.62061
7.43077	3.25455
8.37669	3.76574
8.51196	3.31084
7.62985	3.36153
8.16126	3.89381
7.33068	1.45736
11.5879	3.62119
10.1955	4.54582
11.1034	2.08144
10.3752	2.40532
10.8212	1.30556
9.9038	0.925878
10.327	1.58304
11.1261	1.95624
8.85421	2.49484
9.03272	2.50503
8.40768	0.912344
8.977	1.79784
9.27427	2.63237
11.7369	3.02557
10.224	2.27326
9.62344	4.81558
10.503	3.75309
10.7857	3.94274
9.08087	2.19505
9.51842	2.62442
8.73118	3.59909
9.43579	3.54107
9.53227	2.87678
10.8853	1.61322
10.707	0.606379
11.4659	1.14294
10.8768	1.48268
9.97484	0.926956
8.73446	2.44097
8.99079	2.77798
8.05943	1.76223
10.1188	2.42538
9.51405	2.35237
10.1572	0.925637
10.0199	0.652067
11.3356	2.38218
11.3658	2.64248
10.5835	3.29912
10.9946	2.96551
10.7612	0.870655
10.7505	1.65781
9.91456	2.24634
10.114	1.9317
11.1494	1.23993
9.68258	2.36666
9.29197	2.28396
8.27101	3.01139
7.92102	1.91825
8.12245	1.78935
7.50556	0.864055
7.29304	0.605599
3.40373	2.92922
2.98717	2.23415
3.32623	2.24796
2.78648	2.2197
3.22359	2.7872
2.60923	1.36756
2.85477	0.621011
2.74105	0.19563
2.94025	0.268318
2.73453	0.252287
2.7521	0.46635
2.59857	0.750994
2.72989	0.305636
2.77526	0.152321
8.51238	2.14579
11.0851	4.2393
10.3758	3.11403
10.567	1.92496
11.1355	4.32462
10.7951	6.69922
10.8978	5.47261
8.51672	4.20721
9.61606	3.63392
10.1222	3.45274
10.0873	3.4266
10.9473	4.97334
9.33327	5.39026
9.61832	2.23579
9.26346	3.77532
10.562	4.28828
10.5908	3.9362
11.4764	4.70474
9.68411	5.67424
11.614	6.27532
9.46628	6.15743
10.3497	4.54383
9.25744	3.48359
10.7557	3.90787
10.9632	3.2026
10.4948	1.45865
10.859	2.06481
10.6871	4.28041
10.8927	4.10621
11.5937	2.09958
9.35151	4.37301
9.55743	6.09352
10.6662	4.55501
7.09252	1.65253
6.78606	2.7389
7.28792	2.99277
7.27678	5.05307
8.09062	4.96694
10.0806	5.22461
9.66758	5.76981
4.40981	2.04094
4.24989	2.25632
4.95573	4.36882
6.90627	4.77689
6.87503	3.3376
10.3299	3.57663
10.2424	2.99878
10.6314	1.98139
9.59163	4.30404
11.1594	0.350102
10.4546	2.72792
10.3385	1.58038
11.6815	2.50515
6.05008	2.49402
5.64297	3.44136
5.44311	5.76387
8.05229	4.81545
6.63156	3.41209
7.38444	3.0466
10.2764	2.59952
7.01734	1.5044
7.04563	0.508341
7.29592	1.0517
10.9122	1.89419
11.1265	2.07039
10.7822	1.57336
11.6153	2.27152
11.0396	1.68282
11.1933	1.50441
10.851	3.59848
11.6874	1.86585
11.0419	2.79861
10.77	4.99613
11.065	4.87689
10.6326	3.31854
10.2105	4.23879
11.0406	4.44196
10.7404	4.66975
10.4229	5.93645
10.3254	5.84617
9.52983	3.46509
7.7521	2.55895
9.21975	2.51728
8.83027	5.47966
8.083	4.12243
8.38236	1.28686
10.3861	2.71271
10.293	3.95081
10.9867	3.95277
9.3326	4.55966
10.6633	4.28737
9.75276	2.48786
11.1019	1.96845
11.1415	1.17786
11.5786	3.04792
10.8709	2.62767
10.086	2.14407
8.80534	3.72589
8.64309	4.77188
7.82952	2.61683
7.80484	2.82316
11.3089	1.07864
11.2157	1.79353
11.5143	2.3575
11.4205	5.48303
10.9636	3.23693
9.13953	1.44387
9.57408	1.53312
8.63382	1.17781
8.29113	2.09679
10.3232	2.65584
7.60216	2.81398
7.88827	4.23226
7.18275	3.61068
7.22909	3.21788
8.36215	2.54608
8.74984	2.29809
10.6275	0.781209
7.76753	2.48214
8.10422	2.09108
10.9703	2.44439
10.6129	1.32369
11.624	3.16829
11.2274	4.83068
11.6755	3.99188
10.859	6.25767
11.654	4.7312
11.6101	6.02574
11.5834	6.50959
11.7376	0.819578
10.9333	2.96027
7.41129	3.26735
7.82395	1.73465
7.14597	1.97931
7.55921	2.09798
9.11236	2.38519
10.0771	4.26652
9.41458	4.1573
11.6322	1.31379
11.2035	1.95613
10.9199	0.929338
10.8481	2.54104
11.4886	3.19934
11.7288	4.67127
11.249	3.06864
11.631	2.68833
11.1755	1.0967
10.028	1.71151
10.5382	0.610731
11.3582	0.744638
10.7188	3.30044
10.3976	1.68538
9.56769	3.85498
11.7382	2.31191
9.73243	2.58179
11.1792	1.27815
11.7427	1.93302
11.6542	4.00301
10.813	2.66049
10.1895	3.06052
9.95932	1.95246
9.58181	2.33763
10.7294	3.21506
10.2971	0.972308
9.93537	3.32345
9.57566	3.24098
9.2591	2.25692
10.4721	2.9314
10.1214	2.99186
11.2749	4.86066
11.1116	2.582
11.6958	2.70259
10.3745	2.7182
10.9692	3.59767
11.237	3.19626
13.3289	1.88155
13.1305	4.09934
12.7001	4.08664
13.0977	2.90495
12.8998	2.24115
12.8464	2.04752
13.5646	4.32808
14.088	4.63368
13.3833	2.16552
13.6112	2.74061
11.9546	3.6114
12.6649	3.50993
12.9925	3.26079
13.1254	2.04859
13.1482	2.52023
12.5228	3.13917
11.8735	4.42021
12.0224	3.8868
11.9033	3.02652
14.1005	1.05118
16.3502	0.886558
15.0665	0.976774
14.2153	1.05017
15.5894	0.725828
17.5608	0.699554
19.1002	0.665977
12.7781	2.79946
13.1108	4.73479
13.1746	4.39343
14.6361	4.03082
14.1249	2.87302
16.9642	1.34831
16.7576	1.61968
11.8794	2.80037
13.592	2.09702
14.078	4.01917
14.8871	3.24637
14.3762	2.84731
13.8554	2.38822
14.1953	3.77882
12.2287	3.92576
12.2265	5.7761
12.3308	2.56192
14.5422	2.10265
14.1545	1.41851
13.4462	2.05794
13.9098	2.68074
14.0257	2.57862
13.6965	1.78515
16.4251	0.409892
15.0128	0.812596
12.9504	0.659126
14.4234	1.5051
14.5067	2.99425
13.2103	1.91048
14.7882	1.68394
13.5984	2.59307
16.1568	1.36022
14.2601	1.28287
14.4702	1.71309
12.2751	1.98842
14.2729	1.25471
14.158	1.50138
13.6508	1.48907
13.2742	1.09414
13.2166	1.20634
14.1405	2.2038
13.929	1.30244
16.1741	1.45782
13.992	1.46758
13.6781	1.30016
14.1423	1.32923
14.0074	0.736027
16.8182	0.261246
13.448	0.396378
13.0819	4.97971
12.8345	2.47424
14.5941	2.93671
16.5249	6.14114
15.4017	4.90264
15.4879	4.12828
15.2882	5.10551
13.9021	1.82622
13.6706	1.57885
14.2337	2.79022
16.625	2.95572
14.069	1.69959
14.7549	3.26401
15.1554	1.72009
12.0706	4.62809
13.7676	5.02231
13.1137	2.31663
11.9933	1.77983
12.5314	1.50094
13.0436	3.8891
14.3603	4.90934
15.8148	3.05206
14.7494	0.989417
20.469	0.447892
21.4506	0.832137
23.706	1.6147
24.8266	1.62458
24.5	2.32948
20.5858	0.481327
21.034	0.708524
24.4428	1.56799
22.3562	1.76819
23.3198	1.5134
24.2132	1.31699
13.0194	0.736329
15.3347	1.50193
18.1073	6.1229
18.3931	4.6287
15.1558	3.74986
15.0167	4.80794
11.8298	5.46083
14.9375	3.38082
14.0522	3.64112
14.0192	4.12497
14.2262	4.01745
13.1259	5.17691
15.7383	4.44032
14.8089	5.06853
13.6996	4.13206
12.3518	3.54315
13.2664	5.55211
13.1639	7.31243
13.4691	4.28748
13.2822	2.99419
13.4917	3.40337
11.9988	1.77356
13.0213	0.994371
13.6894	0.575848
13.2655	2.15419
11.9437	4.10761
12.1225	3.87696
16.212	4.59977
15.1388	4.54122
12.9768	5.81587
17.9307	2.20105
17.0218	3.93943
15.427	1.27838
15.7652	2.40651
14.7378	1.69546
14.4543	1.19004
13.6711	5.13215
12.0296	1.28469
12.9595	3.87383
14.5196	4.45741
14.3444	5.38672
15.1197	6.69816
13.6387	4.09586
12.2781	6.05143
12.0773	5.84726
13.7477	3.36165
14.022	4.30487
14.46	3.82439
15.6454	2.91605
14.8683	3.62606
12.7088	3.56083
13.9997	1.74417
14.1978	2.01058
15.6285	1.41924
12.1814	1.96315
14.7534	2.2752
15.3552	3.43213
15.4011	3.10691
13.9773	1.36202
14.8477	0.805808
15.1194	1.14338
13.536	1.47736
13.1937	5.04437
12.5691	4.87917
15.0611	3.20752
12.8273	1.75106
14.7004	2.70643
12.1813	2.39681
12.7297	2.17066
13.8917	1.32366
15.6365	1.94977
14.5425	0.830655
14.9593	3.15783
14.1013	2.88573
14.5571	1.19947
11.8211	3.53317
15.2946	4.04375
15.1193	2.53946
15.1268	3.36811
14.2434	4.40529
11.9665	4.60612
19.8318	2.11074
19.1799	2.93449
19.8683	1.7492
19.4302	1.04112
20.9321	1.57616
20.8716	0.859938
20.7365	1.26742
19.5467	1.60387
20.9106	2.43615
22.1512	2.77197
20.7361	2.84032
23.2885	1.47912
23.0886	1.91825
23.0434	1.89956
12.1568	1.4358
12.2066	3.50826
11.8123	4.46593
12.1154	3.91136
12.7627	5.17024
16.1616	3.56522
19.7278	3.83054
18.686	2.93191
19.3213	2.33312
17.5467	2.0445
17.9604	2.2737
16.9869	1.73914
18.3931	1.52876
21.0422	1.84426
21.1609	1.60735
22.0082	1.45519
23.8695	2.40485
19.6376	2.7723
22.6842	1.74232
23.7157	1.5601
23.8177	3.90716
23.8513	3.43033
24.9154	1.77488
23.8094	1.35742
12.4841	3.37834
13.2615	1.58871
13.902	6.86071
13.6575	5.20333
12.411	1.16491
13.316	1.64271
13.6845	1.02431
14.8782	1.83421
14.5723	0.559145
16.6006	2.09372
17.2329	3.02916
16.908	2.23309
15.2863	3.38701
15.334	3.909
13.6102	1.15198
12.4332	0.931246
14.2356	1.51877
12.9777	2.2353
12.8874	2.43385
15.7834	0.801046
15.4006	2.16997
15.2782	2.0412
16.4979	1.17892
15.3371	1.29575
13.3491	1.59438
13.0141	2.02733
14.8561	4.67649
13.6653	4.30914
15.1532	2.03542
14.4204	2.2906
14.1438	1.87467
12.7774	2.1363
12.7853	2.9173
12.6013	2.70344
12.3842	3.63473
12.0676	4.70642
13.1731	3.99925
12.1573	3.80186
12.7969	4.86257
12.1096	6.29498
12.2801	3.38302
12.7141	3.34115
12.3977	2.01557
17.7737	2.46731
17.7049	2.33669
18.9213	3.47
18.9144	4.91984
19.7242	2.42749
17.1383	0.975367
16.5227	1.32837
15.1034	1.6881
15.1617	2.82943
16.1502	1.72481
16.0162	1.59004
14.8267	1.97449
14.6977	1.62467
12.8312	1.19047
12.784	3.51151
12.9575	2.77507
12.7362	4.72708
12.2072	3.67019
11.9259	4.48863
12.2018	2.17519
12.6347	3.32693
12.1549	2.52266
13.8871	4.25074
14.1502	3.20235
13.2147	1.61801
13.2401	2.01204
13.7249	3.22021
13.7211	3.28907
13.9902	1.58817
13.2736	3.97682
13.2101	2.36473
12.8069	2.37521
12.3062	1.18974
14.8262	1.10116
15.3834	1.53047
14.4478	1.57402
14.5103	0.835055
14.4662	1.23699
17.6892	0.751487
16.2913	1.92881
17.8104	1.84814
18.0587	1.59994
19.1109	2.17994
18.1842	2.37976
17.9202	1.42757
18.0008	1.82141
17.307	1.72245
19.2587	1.45873
17.2142	2.13706
19.3514	1.59925
19.3431	0.708168
19.7433	1.04928
20.465	1.90881
19.7043	0.734972
21.4261	0.2406
20.019	0.461951
19.8815	1.18732
19.0181	1.4487
17.9142	1.54844
20.7442	2.79909
21.0609	3.56444
20.77	2.3349
20.5604	2.17549
23.9741	1.76267
23.9635	2.34273
20.9381	3.5653
16.0565	1.6191
15.7758	1.40541
17.2663	0.757955
17.0957	1.02977
17.1431	0.593838
16.902	0.820795
18.1896	0.693241
13.4662	1.5494
13.2949	2.81741
13.6941	3.00639
13.0297	1.73171
15.4287	0.838646
15.4965	0.587665
15.216	0.661395
20.0628	0.42327
19.1967	1.37116
19.1503	1.25833
18.9771	1.83149
20.5472	2.21802
21.1065	2.32836
20.0538	2.81036
18.7381	2.87228
16.725	4.11831
18.6258	3.59157
16.3619	2.31785
16.0329	2.31489
16.4075	3.99614
15.62	2.31899
12.2136	1.24747
13.9769	0.599636
15.753	0.836026
12.8289	1.39368
14.7824	1.03148
20.7076	1.72267
19.9313	0.904294
19.6162	0.722528
18.1572	0.92907
20.0909	1.02281
16.7181	0.996216
17.0361	0.811278
21.2012	2.78975
19.9419	1.76788
19.0926	2.5098
20.1598	2.85197
19.1393	2.27961
17.4906	1.04439
16.426	1.26989
18.1328	3.71467
18.4884	1.92944
20.8241	1.64158
21.6298	1.17412
21.2379	0.765808
20.5401	1.11164
24.032	1.6679
19.2508	1.1092
20.6637	2.64705
21.7571	2.70304
23.1841	1.51737
20.1899	1.43193
23.0407	1.63539
23.4729	1.77497
13.7828	5.2985
14.3367	4.72036
13.7759	4.21691
14.0708	3.69051
14.0843	3.68717
12.3181	3.35005
13.3316	2.30563
13.5815	2.18689
13.4302	3.23214
14.2237	1.20163
15.2178	2.67113
14.5392	2.23725
13.0993	1.02166
14.375	1.11616
14.0487	3.96076
13.8388	2.80363
12.5885	1.62133
13.0088	1.21098
12.0431	1.48212
12.4923	1.25965
17.5065	1.60626
17.417	3.28061
16.0572	3.43271
14.5967	1.93289
12.184	2.40085
12.6079	2.35222
12.7565	1.92685
24.025	1.37828
16.8025	0.951525
15.8927	0.866014
15.4707	1.28411
16.0388	2.19791
15.1806	1.25362
16.7954	1.40882
16.9505	1.23047
20.7128	1.67091
20.8099	1.95914
19.8775	4.02371
19.0798	3.48845
19.3394	3.0152
19.5664	2.75788
22.6812	1.56979
15.9283	1.89848
17.2975	2.05103
17.43	1.42837
20.4764	1.36993
19.5596	0.834927
19.2133	1.1716
19.3189	1.05823
18.846	1.49765
20.8044	1.41517
19.7186	0.971969
19.431	0.986267
19.4048	0.361134
19.8489	0.66324
19.9958	0.645553
20.5654	4.17818
19.1916	3.6048
18.6419	2.66221
20.4334	2.10308
18.4856	1.49536
18.3649	1.52371
19.6091	0.990102
21.5852	2.86636
20.1166	1.68431
23.0579	1.60102
23.3125	1.48782
22.8041	1.36064
22.115	2.54387
22.7512	2.21792
22.2813	0.912891
18.3195	1.09683
20.6498	1.30005
20.9211	1.46888
21.1025	1.33952
21.1886	1.47495
21.6564	1.48584
19.45	0.552051
19.8789	0.531528
18.617	0.745321
19.707	0.694757
21.2856	0.64645
20.3894	0.506707
22.3195	0.769154
13.0422	0.979936
12.602	2.52341
11.8145	2.45519
15.7358	2.90238
18.7091	2.00178
17.7363	0.893102
16.4029	1.65432
12.4777	1.82771
14.5701	1.15289
17.1175	3.61144
17.6003	2.19592
19.3956	2.56264
12.7214	2.80433
14.1784	3.43852
15.7475	6.12035
14.4874	5.78563
12.2843	4.70496
14.0587	3.30694
13.2907	1.67709
17.4493	1.523
18.0611	0.511
16.6809	1.10655
12.2806	1.67977
17.0384	1.81364
14.8621	2.44399
16.2836	2.81314
23.9337	4.02285
22.8098	4.92634
14.5886	4.76385
16.4176	3.23771
14.7559	4.08076
16.3146	3.57675
14.7584	2.31785
17.1988	4.69708
13.7534	0.994747
15.0027	3.80692
12.9923	4.02895
15.9301	1.17352
23.2213	1.73515
21.9407	1.48118
22.9496	1.13139
24.937	0.670168
23.67	0.492283
24.0214	0.611811
20.203	1.27479
21.0519	1.3417
19.3657	2.45497
20.2664	3.37658
23.5155	2.33704
23.0903	1.72048
21.2775	1.42856
23.3806	1.34855
22.3716	2.67918
21.8974	3.17494
16.5762	4.54911
20.1636	2.44563
17.4657	2.05522
15.0947	5.57611
17.9448	5.94618
22.911	3.54986
24.6533	3.88718
21.0687	2.66307
19.8919	4.61419
24.9634	4.94056
19.0575	1.06679
18.3851	1.12897
19.1562	0.86356
23.4666	1.08651
22.9771	1.37078
24.4492	2.13128
21.4974	1.59093
18.6741	2.64054
20.8955	2.32864
21.6406	2.62285
23.7518	1.43359
18.933	2.16409
16.8665	3.15623
20.1217	1.83675
18.5325	0.779804
16.9383	2.1058
17.5241	2.86662
16.4232	1.78893
14.9686	0.949574
14.0684	0.851644
15.095	1.63769
14.4378	2.52232
16.6145	3.34201
16.3586	2.99415
16.152	3.12119
22.1315	2.64861
15.5742	2.20608
18.0989	1.40263
18.8387	0.866158
17.5186	0.400117
21.7159	1.54193
16.2469	4.3214
20.8731	4.58883
16.7976	3.46164
18.3612	3.7941
19.3536	5.12179
14.69	3.80763
15.6396	2.50291
13.4767	1.77648
15.2257	1.98949
20.0183	3.07869
20.0467	2.97452
16.9281	3.34745
16.0363	3.63497
19.4655	2.58594
18.7035	4.13783
19.3649	1.02528
21.2622	1.64119
23.7054	2.2412
18.9526	1.46259
21.1672	1.82889
21.3366	1.05749
20.4582	0.954407
19.8666	2.2904
23.8271	2.31908
24.6374	1.43026
20.3031	1.15156
24.0924	1.96606
21.5619	2.07993
22.6596	1.74741
24.0499	1.4024
19.2696	1.7917
19.3271	1.95356
20.7151	2.19434
24.8982	1.60464
24.5064	2.74783
17.3097	1.42865
20.0755	2.845
17.9539	2.64903
24.1469	3.9901
18.3177	1.48091
19.195	1.16776
22.6717	1.64696
17.2111	2.05461
17.7619	2.42039
20.1327	2.63246
20.9855	1.73907
20.011	4.38322
19.4783	2.94009
22.3363	3.92407
14.2784	1.24794
16.6558	1.63889
15.9648	0.979854
19.6543	2.74784
18.8659	4.52308
18.7896	5.49912
16.7441	4.79315
22.3812	1.30011
21.7799	1.95671
24.0204	2.79266
23.0643	4.64208
23.4556	2.18146
22.2896	1.82756
23.3966	0.655069
24.4749	1.44457
24.4647	1.59165
22.8226	1.01542
24.2315	2.03206
24.6067	3.32218
21.3342	2.36088
21.341	4.0279
20.7483	2.26303
20.073	2.72397
20.7284	2.80817
20.1295	2.16202
22.2635	4.01373
20.9248	3.15341
19.3009	1.36554
19.1084	1.73833
18.399	1.5306
20.7505	1.51687
22.0172	1.02858
20.8267	1.95733
19.6509	2.04178
21.335	1.91638
22.8984	1.26787
24.5787	1.04623
12.199	3.7402
15.089	4.01918
18.2539	2.27949
12.4274	1.45176
12.7847	2.12432
14.1322	0.170025
16.5181	1.94501
16.9678	0.697422
16.478	5.28074
17.3336	2.6742
18.5024	1.17656
17.009	3.30029
16.2773	2.9604
15.9386	1.53249
17.1374	1.29134
17.7525	2.15175
16.445	2.00362
15.9666	2.90929
14.8482	1.48155
16.1405	1.77542
14.0855	2.54402
13.5402	1.82618
24.8844	2.74806
23.9117	1.67345
22.3398	2.72807
19.1527	2.58965
19.9972	1.71413
16.8567	1.03932
16.7744	0.448951
18.7876	1.64754
16.3733	3.88334
16.1854	3.69466
19.1242	2.92005
16.8878	1.50427
18.0534	1.0157
16.4229	1.49919
17.7089	1.85557
15.7183	2.5866
16.639	4.28618
16.8425	3.48868
16.4561	2.09322
16.4948	2.98925
14.3168	2.43045
16.8966	1.7903
17.2264	1.79127
15.7056	1.76122
20.4183	1.77605
18.1925	3.16787
18.0157	2.87079
16.8341	0.861513
18.3257	1.19953
16.8555	2.45228
14.7722	2.94801
18.4329	2.44161
16.8112	2.15168
16.104	1.72559
16.6336	1.01092
22.1527	2.06869
17.2748	1.14058
22.6944	0.430415
22.7435	1.10107
22.6628	1.4874
22.119	1.27131
21.3856	1.06785
19.448	0.765587
16.7398	1.09598
17.1604	1.06369
17.0304	0.687584
17.7095	1.52582
17.3281	3.26648
15.82	4.59636
15.9746	5.43836
22.5625	4.0369
23.7196	3.81372
19.2148	3.5427
20.6477	4.7632
19.333	3.31022
19.2784	2.08864
19.5503	2.64884
20.4845	2.37774
21.8556	2.10701
18.3573	1.22282
18.7953	2.87636
19.7131	1.90903
17.9029	1.12703
16.4273	2.84318
17.2332	2.37256
18.0409	0.748389
12.4861	2.66252
12.6689	3.5154
12.6532	3.30843
15.6542	3.62483
17.4263	0.945575
17.8498	3.51486
18.6112	2.90487
15.0745	3.71066
13.7412	4.41752
14.5668	1.67902
15.9544	1.68894
23.7526	2.43483
20.5341	2.01615
21.6725	3.45156
19.2759	3.53393
18.1946	2.73918
22.0658	1.60849
17.6138	2.28774
18.6821	2.20932
18.431	1.62326
17.1881	0.812025
18.5116	1.28322
18.2242	1.19195
20.6006	1.52682
15.9655	1.61304
13.5607	1.91754
18.2367	2.55986
20.4185	4.93528
20.402	3.61568
17.0347	0.616341
14.9681	0.770784
17.0492	0.706782
21.326	1.6063
20.5215	1.87901
24.0718	1.18052
25.0374	2.7247
25.0162	3.18932
21.8384	2.94791
23.3606	2.08603
22.3786	2.0466
20.4134	2.30322
20.853	1.24634
19.4622	1.22703
21.3462	0.407798
18.6105	1.59028
20.6847	2.65263
18.3489	1.83213
17.7211	3.84428
17.7988	2.38558
16.7549	1.90694
19.0554	2.00327
19.3825	0.882617
21.3916	0.712924
21.1371	1.08776
22.9495	2.28759
24.5408	1.93653
23.8799	1.2184
23.5182	0.940715
23.4829	1.77545
22.6991	1.88778
22.4386	1.30713
23.0493	2.66982
22.2109	2.11003
21.2911	2.26182
24.7875	1.38988
22.444	3.24183
21.2209	1.88618
21.5349	2.41164
21.2811	1.71415
22.9356	1.13665
22.6006	0.696744
24.2326	0.477722
23.326	1.47988
24.615	1.78605
23.9075	2.99311
21.9112	1.84014
23.7228	2.84384
21.8225	2.97552
17.9355	2.51734
18.6106	4.05193
16.4435	3.97693
17.8406	4.32137
16.7691	3.83631
18.3611	1.8344
15.8793	1.74357
20.3116	1.47156
19.2953	0.417629
18.4482	0.903001
18.7879	1.16893
17.2956	1.14201
19.708	0.938248
21.4229	2.2175
20.4468	1.87317
22.1478	2.24099
22.9106	1.81447
23.1475	2.68627
23.6922	2.86028
24.0345	2.30304
24.7003	1.76655
24.2541	0.800155
26.5293	2.72519
27.4073	2.15847
25.6499	1.53747
25.088	2.11739
28.9109	2.06162
26.9262	1.0987
26.8561	1.06899
28.4674	1.94749
26.8799	2.0591
26.7903	0.927379
28.4084	1.91121
27.2757	3.0204
27.5456	1.44968
25.1352	2.07587
25.825	1.90962
28.7545	2.32047
30.7037	1.6379
27.1318	0.204674
27.6274	0.3488
30.8777	1.60114
29.1314	1.19422
34.4791	2.23753
32.609	0.842031
31.9492	0.873416
34.0064	0.514929
31.0558	0.261894
29.2413	2.85063
30.0009	3.26694
25.5278	2.56725
27.6183	2.05897
31.0736	2.36425
32.4199	2.93103
29.4276	2.42468
29.2962	1.53119
31.0253	1.95724
31.7281	1.67968
31.4901	1.19825
34.6538	1.35906
29.7032	1.15167
30.0952	0.733891
26.5103	0.60414
29.4021	0.571121
27.2408	1.13399
26.0769	1.28052
25.6176	1.30075
27.3899	0.735748
32.8448	2.80933
32.635	1.31377
30.0488	0.696334
32.3393	0.687338
30.9318	0.618853
33.1672	0.796469
34.2718	0.604066
36.841	0.789565
35.6363	0.537334
37.1029	0.752571
34.6901	0.858173
35.8289	0.82316
31.7867	0.869702
34.9717	0.752121
28.4399	3.08501
25.4179	3.39947
25.6252	2.4158
28.3308	1.77101
27.8969	2.49235
26.0776	2.61898
26.5091	1.37429
29.6061	4.29594
25.9697	3.73215
28.9002	4.22133
28.727	2.83079
28.5295	7.39822
26.9645	6.14988
29.753	5.16223
29.7936	4.79409
25.7609	3.82257
31.3961	2.74121
26.2463	1.78242
26.1944	1.75862
27.7422	1.65827
26.8046	2.25038
26.1022	1.97161
25.3059	1.17491
29.6531	1.32611
28.2432	1.38262
29.432	1.197
29.6083	0.379859
27.5716	0.550871
28.475	0.740881
25.1224	1.80803
27.7612	0.944631
25.3201	1.27717
25.5171	1.60259
27.1686	2.10668
25.9221	1.55398
27.1907	1.56168
25.3024	2.71016
28.89	3.2355
26.7701	2.94062
27.5786	3.48841
29.0758	2.84978
31.9956	1.1848
26.3414	3.97294
27.126	2.35596
29.3549	2.36479
29.1357	2.04462
29.4287	2.11515
27.0274	3.40505
28.73	2.3266
26.6919	2.25137
30.9087	4.12258
32.178	2.31734
39.1226	2.71882
37.6121	1.10672
32.8115	2.57537
35.5644	2.38525
35.4224	0.942732
55.3477	3.62298
44.5028	4.59907
50.8186	5.1086
44.6713	5.23831
41.0015	3.52766
43.7611	4.09326
45.8611	2.06737
46.9224	3.04439
35.1472	1.18447
40.8908	3.15747
42.9157	2.82671
49.8392	3.37851
39.3835	4.26485
42.7977	0.81119
27.0063	2.90837
29.4003	0.925675
27.0198	1.24221
26.6347	2.51801
25.8734	2.8052
27.6395	2.60895
29.1885	2.41014
25.6641	1.2657
27.9579	1.17874
26.5884	2.2868
26.3314	1.86052
28.118	1.50356
25.6782	2.03526
31.2724	1.54183
28.889	1.88254
28.6776	2.40498
27.6985	1.80259
40.1469	2.47622
36.3838	1.81311
39.1349	1.65999
35.8708	1.30844
42.0773	0.690987
42.1503	0.658653
40.3297	0.420311
40.8711	0.847519
45.2875	0.242335
39.4525	0.444199
42.5606	0.73691
39.3142	1.35697
44.0175	1.35928
46.197	0.478542
31.3552	3.21853
31.2364	1.75308
32.8799	1.08483
28.3021	1.21825
31.305	0.76455
27.0867	1.13406
25.2169	0.581441
26.7792	1.92867
25.5237	1.20629
26.7896	2.27709
29.1596	3.29394
25.3473	1.6119
28.3405	2.11546
31.9446	3.61778
33.2304	3.62463
34.5504	2.13196
43.0864	1.16503
43.9828	1.56933
42.4246	1.50197
28.0972	1.33919
28.942	1.81562
33.4789	2.78895
30.7197	3.6494
37.0828	3.67162
32.7893	2.14554
37.3807	0.983197
25.2679	2.01706
29.5683	2.33209
25.4303	1.29927
28.0396	0.94871
28.5999	1.60071
29.0134	1.18203
26.9107	0.727104
26.9229	0.418802
26.1188	0.917645
27.5915	0.735142
27.5485	0.42156
27.8577	0.291173
30.8972	0.537251
29.9925	0.245516
26.7696	1.90841
30.6448	1.14914
33.7651	1.52806
34.37	1.94959
35.9993	2.9575
41.7804	3.26796
50.7351	1.04292
27.0043	0.396647
27.9142	0.497006
27.3756	1.01788
30.2803	0.623232
34.2618	0.536387
36.7592	1.07763
39.5173	1.85807
36.7418	0.422068
41.2355	0.608933
40.7161	0.578335
49.2781	0.399202
47.8748	0.388906
43.8767	0.462491
42.5084	0.597178
38.2566	1.71022
35.7508	1.3534
39.8622	1.34557
37.73	0.892053
42.2486	0.588256
42.3113	0.389639
42.7255	0.492736
35.9199	2.70874
36.4975	2.77178
35.9145	2.5244
43.0183	2.01846
38.8769	0.988371
40.3109	0.723527
41.2687	0.999076
42.3965	0.714748
38.0838	0.64363
39.1539	0.551583
40.6379	0.725631
40.6983	0.480309
44.4265	0.363153
46.1337	0.350229
25.1366	2.74344
31.7791	1.47058
36.8877	1.48459
38.5462	1.63312
40.7322	1.17243
41.5362	0.901994
43.8877	0.794351
43.1453	0.516243
32.3317	0.324869
38.6061	0.661732
37.1559	0.631829
37.665	0.579352
37.9237	0.532919
41.0947	0.252181
42.3947	0.286231
32.0361	2.66358
35.6063	2.49488
33.0362	1.93594
41.2946	1.80628
41.2133	1.66544
39.3467	1.18365
38.4123	0.704355
32.2312	0.943101
34.1949	0.532902
34.77	1.45223
39.0039	2.19917
40.2876	1.77545
39.5797	1.24774
39.4994	1.334
28.0457	2.22824
29.7406	2.84202
34.8873	2.17516
30.7531	3.30081
28.7527	4.02275
33.9843	2.81114
31.4821	2.63775
25.2764	0.44051
27.7368	1.35179
29.1767	2.05009
31.3135	1.24667
32.5093	3.65219
28.1416	2.12909
27.7839	1.30476
27.262	0.568162
26.7873	0.278109
27.4228	0.379694
28.5876	0.887353
31.646	1.20205
30.2241	1.1842
33.0793	0.878729
25.4739	2.1183
26.1786	2.67526
29.1924	1.85085
28.7788	1.17762
33.478	1.58679
32.6759	1.64001
34.1164	2.40206
27.0057	0.869251
26.9712	1.5253
30.3074	1.92923
30.3279	1.01185
31.0765	1.07329
28.1827	1.16791
29.3769	0.793261
30.9395	1.6898
31.8003	1.47959
33.6743	1.10685
36.2004	0.725484
34.6978	0.414005
37.6327	0.636567
34.9403	0.453693
25.7473	3.27311
28.3231	1.93089
25.842	0.522663
33.7471	4.96022
30.9284	1.18044
27.8518	2.20536
28.1692	4.90254
26.2184	4.55017
37.8297	2.04116
35.7508	0.899073
41.1897	2.10166
38.1371	2.39919
36.0448	1.49405
33.0595	1.54697
43.2766	1.29522
29.1202	2.07357
35.5974	1.58487
34.5573	2.39317
37.5645	1.45558
41.0707	1.36269
40.877	0.882577
41.7006	0.392126
30.3612	2.52908
39.6451	1.46817
36.5153	1.07904
40.0433	0.963973
41.7858	0.869487
40.0608	0.820969
40.79	0.480254
25.9815	1.29765
29.8966	3.70681
26.7432	5.17245
32.2907	5.36179
32.1519	3.84713
33.5327	2.12912
32.3099	1.4399
35.3428	0.401274
39.2455	0.478785
35.4252	0.495551
39.7504	0.679234
40.1809	0.617353
37.211	0.66367
40.5546	0.3842
35.6355	0.472542
31.2814	1.15458
32.5502	0.758237
33.0272	0.287474
39.0861	0.451367
36.2078	0.505791
37.6501	0.749413
33.8765	1.57051
37.2336	1.37503
33.0563	0.80247
38.158	0.825615
39.1621	1.21583
39.6859	2.02692
40.9021	1.6478
25.7031	1.74994
30.5018	1.13602
29.1764	3.05576
29.4509	1.91965
25.8081	2.33194
28.6414	0.95408
27.8413	3.02004
27.9748	3.78025
26.3042	2.69236
25.4494	2.37354
25.905	1.92781
33.9181	1.12425
41.0464	1.05958
36.2755	0.716804
41.2976	0.700229
40.9895	0.506426
45.3283	0.237316
41.3683	0.251331
33.6621	2.05859
39.1972	1.37443
43.2376	1.67619
43.6854	1.1291
42.4428	0.650959
44.1387	0.206063
42.2233	0.327793
35.6041	0.868286
40.8993	1.3774
41.0553	1.04979
37.9648	0.700814
42.1334	0.580567
44.9792	0.541829
40.3986	0.666084
35.4929	1.60366
38.9994	2.13904
39.8887	0.685181
41.6923	0.649656
39.8589	0.82774
40.1346	0.615255
39.5935	0.418929
26.0798	4.16311
28.4252	1.88011
27.1464	0.156365
26.3346	0.384664
27.7618	0.727791
26.6178	1.73625
27.7811	0.902547
27.1949	0.86142
32.6567	0.598132
[truncated: 553 more rows]

## Sheet: Figure 3f
during_phase_b	during_phase_b
local_nuclear_density	nuclear_speed
1.77462	0.153778
2.25061	0.297504
3.69636	0.47527
2.05203	0.824232
3.62106	0.342376
3.56343	0.655028
4.29501	0.250371
2.03306	0.262302
3.58953	0.127322
3.03448	4.24791
7.16399	0.891613
5.10874	0.362711
3.48297	0.532634
3.33586	0.257776
2.25708	0.295519
2.48885	0.432543
3.53744	0.34857
1.9479	0.560562
5.13239	0.929923
9.74611	0.418802
3.73235	0.815323
10.4046	0.120633
7.01478	0.659275
5.61744	0.36362
8.45126	0.565646
4.36713	1.09293
4.25979	0.348851
4.97453	0.245697
4.33928	0.251047
3.96513	0.30102
1.00891	0.549461
4.42228	0.489959
2.26993	0.387712
4.4029	0.148767
5.92271	0.642618
6.7307	0.381031
4.369	0.648598
7.69337	0.550061
6.63143	0.921408
2.29135	0.881819
1.63913	0.959337
10.8257	0.257187
8.49496	0.477348
4.89575	0.166206
7.60851	0.379271
4.74751	0.323384
7.20146	0.00944292
1.61038	0.812716
5.89104	0.558283
10.089	0.313897
7.17384	0.259294
9.2228	0.225169
4.1278	0.200981
5.39856	1.82225
2.6588	0.324979
6.13468	0.785455
9.99535	0.525165
5.37765	0.822033
4.71997	0.666445
5.68895	0.565456
7.03672	0.774388
2.90345	0.567141
6.43465	0.333884
4.59854	0.431387
4.00184	0.690793
6.17896	0.535106
9.64869	0.528955
7.58787	1.02716
8.03776	0.550709
10.7097	0.754051
7.23835	0.215166
7.75171	0.722911
10.5335	0.537732
10.2277	0.5014
11.59	0.193061
8.56581	0.851864
8.95542	0.810354
6.45293	0.164263
8.45728	0.324759
10.1272	0.880027
10.1903	0.750388
9.30479	0.527774
10.5879	0.108983
11.588	0.663119
8.58925	0.294825
6.31464	0.644737
5.24834	3.08864
7.77686	0.735942
10.5328	0.555786
8.55201	0.470727
9.76458	0.451308
10.5212	0.464933
9.47005	0.393759
11.4583	0.671258
10.1613	0.651753
4.80747	0.398733
11.128	0.321642
9.35807	1.13949
11.12	0.113
11.6416	0.599815
10.4153	1.3622
14.1664	0.411824
15.4618	0.232878
15.3133	0.636343
14.9747	0.489212
15.4184	0.417906
13.0959	0.772186
20.2313	0.52251
23.7512	0.243364
12.1668	0.213376
13.3559	0.47602
14.7985	0.368467
12.3746	1.33549
13.4722	0.63946
15.5587	0.596715
13.4388	0.745656
12.7374	0.255273
15.2713	0.923293
21.0387	0.679575
12.6839	0.454596
12.8135	0.766739
17.428	0.881434
21.2012	0.309664
13.2802	0.832627
13.078	0.532534
18.961	0.833141
22.5492	0.625189
16.3472	0.627666
17.0032	0.489977
14.128	0.694051
15.8751	1.10511
13.7985	0.879419
15.5404	0.671762
17.6305	0.334764
17.3922	0.195995
13.9985	0.399269
11.8872	0.27149
12.512	0.480347
13.8731	0.051375
19.0224	0.135991
21.1337	0.680073
22.5319	0.346054
24.32	0.673486
21.6691	0.465948
17.1366	0.476226
24.5305	1.05804
23.1895	0.734001
14.9965	1.05738
15.317	0.973115
17.485	0.619444
19.4348	0.517968
22.7478	0.919926
18.6634	1.31116
17.5512	0.638232
17.4399	0.13361
21.9463	0.650479
23.6928	1.04452
24.963	0.241562
15.5808	0.568398
15.7015	0.659072
15.5515	0.21446
15.8207	0.903801
18.8348	1.69454
18.2413	0.399782
19.7231	1.08006
19.054	0.231842
22.4962	0.631829
20.7789	0.62081
19.6419	0.953884
18.968	1.10643
21.6364	0.823507
23.4919	0.577641
16.3451	0.976911
20.2947	1.64682
19.198	0.763242
17.7444	1.16712
13.5548	0.625774
20.0729	0.431842
20.1331	0.465546
20.063	0.95507
19.5846	0.598207
24.2157	0.479213
23.103	0.817933
19.3055	0.424427
20.6898	1.72144
13.6301	0.221577
39.8392	1.2123
40.9133	0.427609
25.6531	0.579675
28.1878	0.13586
29.2181	0.406572
26.4199	0.564462
27.4125	0.614443
30.7765	0.540032
27.5003	0.228589
29.5305	0.794328
32.9452	0.362539
36.1773	0.482255
35.5536	0.25005
32.4689	0.755539
27.2545	0.352007
29.4253	0.212245
26.7793	0.499636
34.8638	1.02537
25.5127	0.270602
30.6305	0.468848
28.514	0.571792
34.2202	0.368007
37.7608	0.483898
35.8974	0.192367
25.3371	0.648268
33.9731	0.193015
32.8047	0.380469
30.1158	0.705456
38.4488	0.234367
43.4698	0.749223
36.8214	0.347776
26.4747	0.310469
32.245	0.454105
41.7656	0.836591
38.2437	0.152964
30.493	0.848413
32.2759	0.345177
28.0474	0.935659
30.8483	0.41927
26.3298	0.531729
26.8797	0.464261
53.2492	0.586343
47.9118	0.343987
27.7021	0.153778
27.9009	0.601062
31.7829	0.200848
36.1845	0.485663
31.6752	0.591491
41.5306	0.715309
44.6607	0.604479
46.3604	0.275694
48.1379	0.297204
51.4524	0.693653
53.5838	0.30102
38.5577	0.733065
49.3755	0.412343
26.5805	0.444118
28.3523	1.17198
25.6024	0.470424
57.9611	0.486709
58.4217	0.46081

[truncated: 11 more sheets: Figure 3g, Figure 4h, Figure 4i, Figure 4j, Figure 4k, Figure 4l, Figure 5c, Figure 5d, Figure 5e, Figure 5f, Figure 5i]
